# Supplementary material for: Regionally diverse astrocyte subtypes and their heterogeneous response to EAE
Source: Glia. 2020 Dec 17;69(5):1140–54. doi: 10.1002/glia.23954 (PMC7985878; doi:10.1002/glia.23954)
Supplement: Supplementary file 7 — Table S1 Lists of astrocyte function genes and reactive astrocyte genes. Table S2. Differentially expressed genes between hindbrain GLASTneg and hindbrain GLASTpos. Table S3. Number of differentially expressed genes between astrocyte subtypes. Table S4. Core astrocyte profile. Top 500 expressed genes among all astrocyte subtypes. Table S5. Astrocyte EAE core signature. Genes that are up‐ or down‐regulated in spinal cord astrocytes in all stages of EAE compared to unimmunized mice. Table S6. Gene ontology analysis of genes in significantly correlating WGCNA modules blue, yellow, and turquoise. [file GLIA-69-1140-s006.xlsx]

## Sheet: Table S1
Table S1. List of astrocyte function genes and reactive astrocyte genes.
Cholesterol_synthesis (PMID: 29279367)	Blood_brain_barrier	Lactate_metabolism	Myelination	Pan_reactive (PMID: 28099414)	A1_specific (PMID: 28099414)	A2_specific (PMID: 28099414)
Hmgcs1	Kcnj10	Slc16a1	Cntf	Lcn2	H2-T23	Clcf1
Hmgcr	Aqp4	Slc16a3	Lif	Steap4	Serping1	Tgm1
Mvk	Slc2a1	Ldha	Fgf2	S1pr3	H2-D1	Ptx3
Pmvk	Abcb1b	Ldhb	Slc40a1	Timp1	Ggta1	S100a10
Mvd	Vegfa	Ldhc	Scap	Hspb1	Iigp1	Sphk1
Fdps	Gdnf	Slc2a1	Pdgfa	Cxcl10	Gbp2	Cd109
Idi1	Fgf2	Gsk3a	Igf1	Cd44	Fbln5	Ptgs2
Fdft1	Angpt1	Gsk3b	Ntf3	Osmr	Ugt1a1	Emp1
Sqle	P2rx1	Pygb		Cp	Fkbp5	Slc10a6
Lss	Pld2	Glo1		Serpina3n	Psmb8	Tm4sf1
Cyp51	Ptgs1	Glul		Aspg	Srgn	B3gnt5
Msmo1	Gja1	Slc16a11		Vim	Amigo2
Nsdhl	Slc16a6	Slc16a12		Gfap
Sc5d	Slc16a7	Slc16a13
Dhcr7	Slc16a8	Slc16a4
Hsd17b7	Slc5a12	Slc16a5
Acat2
Tm7sf2
Dhcr24

## Sheet: Table S2
Table S2. Differentially expressed genes hindbrain GLAST- vs hindbrain GLAST+.
Ensembl	Symbol	baseMean	log2FoldChange	lfcSE	stat	pvalue	padj
ENSMUSG00000021943	Gdf10	431.606	-4.71977	0.266781	-13.9432	3.46254e-44	3.06955e-40
ENSMUSG00000020524	Gria1	368.471	-2.989	0.170877	-11.6399	2.58251e-31	1.1447e-27
ENSMUSG00000005360	Slc1a3	4021.47	-2.416	0.170207	-8.31931	8.8476e-17	2.61447e-13
ENSMUSG00000025892	Gria4	184.662	-2.62523	0.236558	-6.87033	6.40534e-12	1.41958e-08
ENSMUSG00000059325	Hopx	319.84	-3.15713	0.339342	-6.3568	2.06006e-10	3.65249e-07
ENSMUSG00000033998	Kcnk1	423.374	2.66554	0.275494	6.04565	1.48807e-09	2.19863e-06
ENSMUSG00000039037	St6galnac5	230.371	-2.6493	0.283483	-5.81799	5.95598e-09	7.54282e-06
ENSMUSG00000046958	NA	79.6044	4.2722	0.591762	5.52959	3.20981e-08	3.55687e-05
ENSMUSG00000031425	Plp1	2747.86	2.43549	0.263885	5.43983	5.33311e-08	5.25311e-05
ENSMUSG00000038963	Slco4a1	33.9133	-4.06521	0.569	-5.38701	7.16409e-08	6.35097e-05
ENSMUSG00000028626	Col9a2	45.5984	-4.30952	0.619354	-5.3435	9.11698e-08	7.34745e-05
ENSMUSG00000020218	Wif1	25.128	-4.72889	0.700389	-5.32403	1.01494e-07	7.49789e-05
ENSMUSG00000020486	Sept4	327.483	-2.92629	0.364526	-5.28437	1.26136e-07	8.60153e-05
ENSMUSG00000028364	Tnc	27.1052	-4.9835	0.757147	-5.2612	1.43121e-07	9.06263e-05
ENSMUSG00000033579	Fa2h	46.2087	4.45603	0.664071	5.20431	1.9472e-07	0.000115079
ENSMUSG00000031548	Sfrp1	112.42	-2.74685	0.348781	-5.00844	5.48722e-07	0.000304026
ENSMUSG00000058571	Gpc6	98.9228	-2.82603	0.379602	-4.81036	1.50656e-06	0.000785626
ENSMUSG00000021379	Id4	166.715	-2.23927	0.260356	-4.75989	1.93694e-06	0.000953944
ENSMUSG00000021750	Fam107a	770.032	-2.16402	0.246538	-4.72148	2.3414e-06	0.00109245
ENSMUSG00000039323	Igfbp2	520.443	2.23773	0.267402	4.62871	3.67948e-06	0.00163093
ENSMUSG00000021196	Pfkp	203.947	2.42768	0.322892	4.42155	9.79942e-06	0.00361966
ENSMUSG00000037902	Sirpa	386.31	-2.12353	0.252487	-4.44988	8.59187e-06	0.00361966
ENSMUSG00000060882	Kcnd2	84.6387	2.7122	0.387047	4.42375	9.70028e-06	0.00361966
ENSMUSG00000092274	Neat1	199.084	2.45121	0.327999	4.42443	9.66954e-06	0.00361966
ENSMUSG00000100252	Mir124-2hg	39.7199	5.9564	1.1276	4.39554	1.10499e-05	0.00391831
ENSMUSG00000030790	Adm	27.022	4.53452	0.81625	4.33019	1.48983e-05	0.00507976
ENSMUSG00000019966	Kitl	34.4624	-3.52438	0.590078	-4.27804	1.88547e-05	0.00596953
ENSMUSG00000090160	4930480K15Rik	41.2906	3.40673	0.562075	4.28186	1.85339e-05	0.00596953
ENSMUSG00000106826	NA	42.5349	3.33599	0.548235	4.26093	2.03575e-05	0.00622307
ENSMUSG00000039904	Gpr37	385.882	2.128	0.266923	4.22595	2.37936e-05	0.007031
ENSMUSG00000033578	Tmem35a	120.055	2.8951	0.454029	4.17396	2.99353e-05	0.00856054
ENSMUSG00000032523	Hhatl	193.376	2.38098	0.332807	4.14949	3.33215e-05	0.00923109
ENSMUSG00000020061	Mybpc1	40.4754	-2.91928	0.478653	-4.00976	6.07808e-05	0.0163279
ENSMUSG00000020644	Id2	421.569	1.7379	0.185692	3.9738	7.07357e-05	0.0184433
ENSMUSG00000032854	Ugt8a	127.479	2.73502	0.439032	3.95192	7.75277e-05	0.0196367
ENSMUSG00000037280	Galnt6	14.6387	6.67321	1.44728	3.91992	8.8578e-05	0.0218123
ENSMUSG00000030317	Timp4	986.124	-1.79183	0.202502	-3.91025	9.22018e-05	0.0220911
ENSMUSG00000044447	Dock5	17.4124	4.99427	1.02985	3.87851	0.000105099	0.0245186
ENSMUSG00000017670	Elmo2	216.684	-1.79586	0.210599	-3.77904	0.000157434	0.0356741
ENSMUSG00000027669	Gnb4	97.76	-2.36654	0.363847	-3.7558	0.000172787	0.0356741
ENSMUSG00000037010	Apln	208.053	2.09581	0.292682	3.74404	0.000181087	0.0356741
ENSMUSG00000041598	Cdc42ep4	366.812	-1.93975	0.250186	-3.7562	0.000172513	0.0356741
ENSMUSG00000045589	Frrs1l	170.67	-2.35206	0.360924	-3.74611	0.000179596	0.0356741
ENSMUSG00000056966	Gjc3	152.08	-2.18011	0.315132	-3.74482	0.000180526	0.0356741
ENSMUSG00000074170	Plekhf1	13.9851	5.8472	1.28631	3.76831	0.000164357	0.0356741
ENSMUSG00000000305	Cdh4	40.3439	-3.40746	0.646049	-3.72644	0.000194206	0.0360175
ENSMUSG00000032402	Smad3	42.2202	-3.15502	0.57847	-3.72538	0.000195019	0.0360175
ENSMUSG00000032841	Prr5l	23.6977	4.77216	1.00998	3.73488	0.000187806	0.0360175
ENSMUSG00000022548	Apod	288.753	2.27695	0.344933	3.70203	0.000213883	0.0382922
ENSMUSG00000033214	Slitrk5	29.1236	3.41254	0.652116	3.69956	0.000215974	0.0382922
ENSMUSG00000061451	Tmem151a	21.4655	5.23614	1.14726	3.69241	0.000222141	0.0386133
ENSMUSG00000033006	Sox10	26.087	3.64422	0.724817	3.64812	0.000264166	0.0423894
ENSMUSG00000034488	Edil3	28.7629	4.51604	0.961968	3.65506	0.000257127	0.0423894
ENSMUSG00000036634	Mag	212.651	3.6969	0.736928	3.65965	0.000252557	0.0423894
ENSMUSG00000049907	Rasl11b	24.2783	4.80064	1.04411	3.64008	0.000272555	0.0423894
ENSMUSG00000055003	Lrtm2	176.665	-1.97272	0.266627	-3.64826	0.000264022	0.0423894
ENSMUSG00000083421	NA	8.9148	6.48951	1.5066	3.64365	0.000268803	0.0423894
ENSMUSG00000029819	Npy	64.1951	-2.92259	0.530912	-3.6213	0.000293121	0.0446594
ENSMUSG00000060512	0610040J01Rik	22.0865	-4.13804	0.868604	-3.61274	0.000302983	0.0446594
ENSMUSG00000064325	Hhip	9.89224	-6.11367	1.41492	-3.61411	0.000301383	0.0446594
ENSMUSG00000101174	NA	19.054	5.82927	1.33809	3.60907	0.000307301	0.0446594
ENSMUSG00000037306	Man1c1	50.1985	-2.42418	0.397759	-3.58052	0.000342914	0.0490311
ENSMUSG00000043621	Ubxn10	15.1286	4.52579	0.987423	3.57069	0.000356037	0.0493166
ENSMUSG00000044352	Sowaha	20.6033	-3.92304	0.818493	-3.57125	0.00035528	0.0493166

## Sheet: Table S3
Table S3. Number of differentially expressed genes between astrocyte subtypes.
Comparison	Number of upregulated genes (p-adjusted<0.05, logFC>1)	Number of downregulated genes (p-adjusted<0.05, logFC<-1)
Forebrain_GLAST_neg_vs_other_populations	12	6
Forebrain_GLAST_pos_vs_other_populations	37	23
Hindbrain_GLAST_neg_vs_other_populations	3	1
Hindbrain_GLAST_pos_vs_other_populations	103	81
Spinal_cord_GLAST_neg_vs_other_populations	70	32
Forebrain_GLAST_neg_vs_Forebrain_GLAST_pos	0	0
Hindbrain_GLAST_neg_vs_Hindbrain_GLAST_pos	32	32

## Sheet: Table S4
Table S4. Core astrocyte profile. Top 500 highest expressed genes among all astrocyte subtypes.
Ensembl	Symbol	All_mean	FB_ACSA_pos_GLAST_pos	FB_ACSA_pos_GLAST_pos	FB_ACSA_pos_GLAST_pos	FB_ACSA_pos_GLAST_neg	FB_ACSA_pos_GLAST_neg	FB_ACSA_pos_GLAST_neg	HB_ACSA_pos_GLAST_pos	HB_ACSA_pos_GLAST_pos	HB_ACSA_pos_GLAST_pos	HB_ACSA_pos_GLAST_neg	HB_ACSA_pos_GLAST_neg	HB_ACSA_pos_GLAST_neg	SC_ACSA_pos_GLAST_neg	SC_ACSA_pos_GLAST_neg	SC_ACSA_pos_GLAST_neg
ENSMUSG00000064339	NA	62416.8	49777.4	39732.8	70508.6	45173.4	48429	56855.9	61016.9	126773	49508.1	88785.3	63403	61328.8	48556.1	67794.2	58609
ENSMUSG00000007097	Atp1a2	19494.2	17702	14914	15058.6	17330.7	17526	20092.8	18081.5	9344.83	14435.4	20870.6	26945.6	23631.8	24050	23608.1	28820.6
ENSMUSG00000092341	Malat1	18616.4	17544	17578.5	20869.4	19919	18419.3	29124.5	15219.4	7318.24	8675.83	21024.7	21865.3	18228.2	21187.6	21203.2	21069.5
ENSMUSG00000064337	NA	15653.6	13164.3	10180	16700	9603.24	11864.1	13935	14366.3	33314.5	14054.6	21489.1	17213.1	15276.4	12094.8	15361.1	16188.2
ENSMUSG00000064363	ND4	13822.5	13148.9	8696.74	8837.19	11592.7	10620.6	13016.7	12070.6	21051.9	10843.6	23752.7	15177.1	14794.8	11906.6	14369.6	17458.4
ENSMUSG00000064370	CYTB	12585.2	10928.6	8108.8	8132.64	11181.1	9730.02	12148.5	11466.8	17118.7	8440.5	20678.5	12923.1	12892.5	12207.1	13900.6	18920.3
ENSMUSG00000029309	Sparcl1	10125.6	7523.53	7707.41	8018.91	7996.16	8612.92	9377.7	11204.1	11845.1	14714.9	9718.26	12040.7	10445.2	9401.2	12941.2	10336.6
ENSMUSG00000026424	Gpr37l1	9849.84	9130.98	8560.65	8763.94	7980.06	10586	8545.76	12575	9690.03	13896.4	6995.23	9529.14	10124.5	10991	10771.9	9606.88
ENSMUSG00000064341	ND1	9198.4	8492.02	6000.17	6238.75	6309.58	6560.66	6886.03	9333.58	13596.6	7610.83	17835.3	10357.3	11596.7	7771.59	8405.48	10981.3
ENSMUSG00000002985	Apoe	8628.81	11504	10391.7	10397.6	10270.4	10413.2	9904.03	5379.47	6185.99	6520.93	8131.08	8604.12	8085.28	7384.51	8206.32	8053.56
ENSMUSG00000064345	ND2	7803.66	6781.43	5138.53	6423.8	6062.03	5600.94	7896.9	7296.81	12168	7269.48	12359.2	8613.81	10119.9	6508.73	7559.58	7255.67
ENSMUSG00000028517	Plpp3	5354.52	7406.32	7229.57	7790.49	6777.52	7378.47	6865.15	5168.34	3980.95	6030.19	3337.49	4728.73	4073.88	2749.31	3524.95	3276.5
ENSMUSG00000041329	Atp1b2	5300.74	3423.87	3080.36	2762.28	4264.75	3516.85	4244.68	5952.66	3017.58	4786.89	5874.39	6260.1	7016.49	8782.58	8199.89	8327.68
ENSMUSG00000005089	Slc1a2	5288.93	7317.24	7111.83	7069.56	7002.93	6419.66	7192.36	5287.75	2436.58	3717.87	3303.47	4356.79	3424.16	3996.26	5345.24	5352.31
ENSMUSG00000017390	Aldoc	5075.01	5101.64	4737.14	4615.69	4474.07	4976.9	4337.97	5126.3	6307.07	6647.83	4088.05	5385.45	4530.62	4849.07	5567.96	5379.34
ENSMUSG00000030307	Slc6a11	4565.76	4105.69	4724.14	4199.33	5237.86	4816.79	4829.48	2960.57	513.021	1701.11	4155.1	6613.64	5603.08	5750.48	7598.12	5677.9
ENSMUSG00000027447	Cst3	4553.26	6786.79	6536.89	5622.87	5781.27	6488.8	4938.09	1923.08	2123.25	2274.57	5292.95	4768.45	2949.04	4183.61	3816.19	4813.09
ENSMUSG00000005360	Slc1a3	4021.47	4449.96	4861	5361.68	3921.6	4358.31	3572.16	8706.88	8868.99	9149.7	1506.13	1702.81	1798.46	494.893	908.006	661.478
ENSMUSG00000031765	Mt1	3529.85	3705.84	3084.95	2921.31	3667	3143.88	3311.09	3028.4	3840.75	3660.04	4011	4636.71	4481.91	2742.24	2976.72	3735.94
ENSMUSG00000030605	Mfge8	3260.46	7553.67	6836.59	6863.3	4912.82	7292.05	4313.6	2175.29	1607.04	3015.9	675.505	1226.25	1025.59	275.726	695.995	437.554
ENSMUSG00000031762	Mt2	3065.17	3169.35	2581.88	3000.34	2989.76	2464.34	2642.74	3449.7	3446.69	3815.85	3718.78	3462.76	3919.49	2344.56	2218.62	2752.73
ENSMUSG00000022037	Clu	2850.8	4535.02	3696.59	4009.45	3631.78	3932.58	3787.98	1701.44	1562.43	2281	2582.93	2746.97	3125.49	1558.03	1903.81	1706.46
ENSMUSG00000006205	Htra1	2774.48	4074.21	3497.04	3364.67	3507	3661.49	3180.2	1224.73	1006.92	1400.73	2611.95	2945.53	2776.27	3002.06	3006.7	2357.64
ENSMUSG00000031425	Plp1	2747.86	801.715	889.934	442.389	1644.32	2632.64	1519.79	537.851	337.765	481.901	2253.68	3137.31	1956.53	8239.09	6634.44	9708.54
ENSMUSG00000026473	Glul	2690.27	4656.25	4374.74	3791.63	3784.74	3747.91	3590.96	1666.1	1036.66	1831.22	1922.44	2900.97	1788.35	2103.3	1526.91	1631.82
ENSMUSG00000032883	Acsl3	2560.53	2139.92	2604.05	2590.72	2814.66	2637.18	2540.4	2122.74	1176.87	1411.97	3152.36	2880.63	2834.17	3138.15	3345.06	3019.12
ENSMUSG00000050953	Gja1	2549.18	2939.62	2921.34	3043.72	3379.2	2738.16	2788.94	2342.47	1148.19	1264.19	2838.12	2495.13	2392.13	2349.86	2824.67	2772.03
ENSMUSG00000018593	Sparc	2532.69	923.614	822.654	782.615	1474.25	946.075	1622.82	3640.76	5371.31	4449.55	2357.76	3498.6	3457.24	2553.12	3441.43	2648.49
ENSMUSG00000031517	Gpm6a	2507.09	3101.71	2939.69	3294.31	2833.78	3023.8	2477.75	3075.21	3500.86	3633.54	1762.32	1891.69	2251.53	1108.21	1400.56	1311.37
ENSMUSG00000025203	Scd2	2459.48	2106.43	2290.59	1745.46	2461.44	2159.6	2103.2	3501.29	2135.99	2672.14	2313.73	2551.31	2336.07	2664.47	2644.78	3205.72
ENSMUSG00000030428	Ttyh1	2248.9	2182.11	2071.93	2200.38	2311.5	2226	2053.07	3347.48	2038.27	2581.38	2084.56	2268.47	2102.65	1956.6	2210.05	2098.97
ENSMUSG00000026701	Prdx6	2136.72	2755.44	2705.74	2700.6	2430.25	2791.83	2470.09	1559.1	1317.07	1702.72	1596.19	1983.7	2067.73	1722.4	2270.01	1978
ENSMUSG00000023913	Pla2g7	2132.3	1482.87	1578.79	1559.45	1920.04	1794.81	1755.1	2671.1	1246.97	1648.91	3573.67	2807.99	3539.95	2025.53	2282.86	2096.4
ENSMUSG00000060961	Slc4a4	2113.01	1325.48	1487.05	1420.66	1708.72	1303.58	1767.63	4038.18	1676.08	2999.84	2222.66	2900.97	2253.36	1934.5	2503.44	2153.02
ENSMUSG00000008348	Ubc	2111.07	2437.3	2289.82	2509.76	2109.23	2565.32	2395.6	1289.7	1210.86	2164.54	1361.02	2275.25	2408.67	2493.91	2411.35	1743.78
ENSMUSG00000079037	Prnp	2081.96	2535.08	2812.01	2685.18	2726.1	2518.92	2188.13	2042.5	1072.78	1277.04	1854.39	2139.65	1792.03	1755.99	2111.54	1718.04
ENSMUSG00000037706	Cd81	2060.87	1445.36	1409.06	1049.59	1619.16	1499.16	1322.76	2117.97	1634.66	2145.26	2799.09	2702.41	2650.37	2572.56	2976.72	2968.93
ENSMUSG00000026249	Serpine2	1903.97	1770.87	1784.46	1900.64	1941.18	1978.57	2212.5	1134.93	676.592	1096.33	1972.47	2784.74	2719.29	2173.11	2327.84	2086.1
ENSMUSG00000068748	Ptprz1	1877.71	2020.03	2181.26	2085.69	2078.04	1976.75	2050.98	3122.97	2015.97	2840	1535.15	1782.23	1470.38	894.342	1077.19	1034.69
ENSMUSG00000037852	Cpe	1696.08	2823.08	2436.62	3018.66	2144.45	2475.26	2938.63	582.751	670.219	845.737	1221.91	1700.87	1448.33	938.529	1246.37	949.749
ENSMUSG00000023944	Hsp90ab1	1662.48	1251.13	1018.38	1345.48	1207.58	1490.98	1484.98	1806.53	1925.69	2341.24	1253.94	1924.62	2488.63	1821.38	1974.48	1602.22
ENSMUSG00000004558	Ndrg2	1662.41	1056.9	969.447	1082.36	825.177	1292.67	1308.14	1525.66	5016.56	2387.82	1359.02	1800.64	1845.33	1340.63	1760.33	1365.42
ENSMUSG00000024411	Aqp4	1613.96	837.213	904.46	888.634	1123.05	940.617	1048.46	1868.63	879.464	1406.35	2577.93	2118.34	2731.24	2012.27	2458.47	2414.27
ENSMUSG00000026223	Itm2c	1610.71	1418.57	1586.44	1288.62	1637.27	1508.26	1168.91	3150.68	1576.24	1566.98	1888.41	1461.63	1352.75	1233.7	1514.06	1808.13
ENSMUSG00000058254	Tspan7	1565.76	2905.46	2550.53	2825.89	2660.69	2296.96	1799.66	1836.14	1112.08	1383.86	864.646	805.88	709.46	514.335	569.645	651.183
ENSMUSG00000040055	Gjb6	1546.7	1632.9	1490.1	1405.24	1497.39	1581.95	1523.96	1000.23	971.871	1120.42	1670.25	2177.43	1765.38	1596.91	2162.94	1603.51
ENSMUSG00000032181	Scg3	1526.45	1659.02	1596.38	1657.76	1520.54	1447.31	1661.81	1536.17	2162.55	2495.45	1239.93	1400.6	1383.08	874.9	1254.93	1006.37
ENSMUSG00000030310	Slc6a1	1478.97	1762.84	1629.25	1655.83	1917.03	1779.35	1828.2	905.653	775.373	1019.22	1240.93	1314.4	1401.46	1569.52	1895.25	1490.26
ENSMUSG00000020585	Laptm4a	1467.79	1423.93	1513.81	1323.31	1455.13	1650.17	1244.79	1282.05	1892.76	1424.02	1632.22	1418.04	1622.94	1477.61	1224.95	1431.06
ENSMUSG00000033208	S100b	1461.77	580.021	498.485	521.422	485.043	735.937	518.663	1855.25	6471.71	2286.62	964.721	1311.49	1433.62	1159.46	1612.57	1491.54
ENSMUSG00000026385	Dbi	1457.39	813.771	714.853	725.75	1094.87	940.617	727.521	1811.31	5088.78	2811.09	1488.11	1062.56	2277.26	840.434	685.287	778.588
ENSMUSG00000029580	Actb	1449.46	1271.22	1202.63	1205.73	1288.08	1597.41	1218.34	1734.88	1635.72	2026.39	1025.77	1299.87	1236.96	1621.66	1681.1	1696.16
ENSMUSG00000004892	Bcan	1442.01	2041.46	1898.37	1788.83	2005.58	2084.09	1663.9	669.687	305.9	564.628	1116.83	1583.67	1394.11	1390.12	1646.83	1476.1
ENSMUSG00000055254	Ntrk2	1438.21	1969.13	1863.97	2079.9	1864.7	1858.49	1749.53	1326	920.888	1142.91	1206.9	1527.49	1451.09	675.176	1019.36	917.576
ENSMUSG00000045092	S1pr1	1417.09	2293.29	2312.76	2321.82	1801.3	1884.87	1911.05	1531.39	951.69	1199.93	924.691	1003.48	881.312	681.362	693.853	863.525
ENSMUSG00000064368	ND6	1392.73	1208.27	780.604	1035.13	1134.11	1316.32	1135.49	2278.46	2037.21	954.968	1896.42	1292.12	1199.28	1057.83	1402.7	2162.03
ENSMUSG00000054252	Fgfr3	1381.64	1367	1633.07	1381.14	1536.64	1585.58	1420.23	970.616	662.784	854.571	1252.94	1617.57	1302.21	1681.75	1833.14	1625.38
ENSMUSG00000064367	ND5	1309.26	1179.47	786.72	1020.68	939.896	1032.5	1042.9	1824.68	2520.49	1126.85	2101.57	1250.47	1433.62	696.385	1201.39	1481.25
ENSMUSG00000001270	Ckb	1222.95	1014.7	991.619	859.72	1012.35	1216.25	980.934	789.103	826.356	1117.21	1235.92	1518.77	1169.87	2163.39	1681.1	1766.94
ENSMUSG00000029838	Ptn	1218.85	1975.82	2191.96	2246.64	1709.73	1686.56	1314.41	904.698	1187.49	1108.37	1029.77	943.422	835.362	296.936	518.249	333.313
ENSMUSG00000022108	Itm2b	1212.41	1113.16	1048.96	932.969	1246.82	1045.23	892.518	1610.69	1549.68	1350.93	1412.06	1284.37	1337.13	995.972	1171.41	1194.26
ENSMUSG00000035805	Mlc1	1204.8	1376.38	1330.31	1292.47	1312.23	1238.99	994.162	1448.28	1702.63	1771.79	961.719	939.547	1077.98	728.2	1132.87	764.432
ENSMUSG00000031633	Slc25a4	1204.11	1214.96	1216.4	1278.98	1235.75	1083.44	1200.23	1102.45	1368.05	1097.13	1296.97	1170.08	944.722	1453.75	1383.42	1015.38
ENSMUSG00000032281	Acsbg1	1203.36	1038.14	944.982	1040.92	1063.67	1148.94	1112.51	1560.05	1519.94	1649.71	1218.91	1187.51	1069.7	1128.53	1209.96	1156.94
ENSMUSG00000000567	Sox9	1202.46	1464.12	1598.67	1370.54	1568.84	1329.05	1283.78	1393.83	884.775	1399.12	1132.85	935.673	1159.77	808.62	888.732	818.483
ENSMUSG00000000202	Btbd17	1191.25	1736.72	1370.07	1600.89	1223.68	1661.09	1250.36	1264.86	1101.45	1321.21	728.544	954.076	911.638	983.6	796.647	963.905
ENSMUSG00000031342	Gpm6b	1178.78	908.209	823.418	932.005	933.858	805.983	845.873	1907.79	3232.14	2150.89	956.715	802.005	902.448	787.41	920.855	772.153
ENSMUSG00000031447	Lamp1	1173.68	1015.37	997.735	1004.29	943.921	1210.79	1003.21	1121.56	1579.42	1728.42	855.639	1162.33	1165.28	1323.84	1265.64	1227.72
ENSMUSG00000068923	Syt11	1141.05	1017.38	1046.67	1072.72	1152.23	1135.29	944.732	1625.97	828.48	1130.06	800.598	1045.13	812.387	1853.2	1154.28	1496.69
ENSMUSG00000003814	Calr	1087.71	1252.47	857.058	1411.98	1001.28	1254.46	1116	777.639	792.367	1094.72	785.587	1352.17	1221.34	1010.11	1167.13	1221.29
ENSMUSG00000031604	Msmo1	1078.55	1588.7	1670.54	1573.9	1634.25	1552.84	1218.34	364.936	351.573	355.001	978.731	781.665	668.106	1270.81	1132.87	1035.97
ENSMUSG00000039533	Mmd2	1062.88	1418.57	1246.98	1310.78	1210.59	1494.62	1133.4	642.937	930.447	1077.85	798.597	1063.53	775.628	771.503	995.808	1072.01
ENSMUSG00000001175	Calm1	1047.07	1107.13	858.588	1095.85	1072.73	1046.14	778.343	1305.94	1509.32	1238.49	1018.76	752.607	1341.73	768.852	824.486	987.07
ENSMUSG00000025351	Cd63	1031.48	1085.7	1224.04	1380.18	950.966	1262.65	954.479	738.47	978.244	748.553	935.699	1011.22	1191.93	954.437	1132.87	922.723
ENSMUSG00000031785	Adgrg1	1016.88	1320.79	938.865	875.141	1072.73	1154.39	1119.48	563.645	227.301	504.39	1114.83	1321.18	1108.3	1254.02	1567.59	1110.61
ENSMUSG00000006522	Itih3	998.718	523.761	613.168	640.934	546.428	728.66	540.245	1475.03	1026.04	1236.08	708.529	919.207	862.013	1519.14	1940.22	1701.31
ENSMUSG00000046447	Camk2n1	998.152	1196.21	821.889	1687.63	625.927	848.738	863.974	756.622	2906.05	1139.7	430.322	599.567	549.556	934.111	888.732	723.25
ENSMUSG00000022564	Grina	987.042	1124.54	1042.08	938.752	1119.02	1134.38	1015.74	834.959	728.638	993.52	720.538	951.171	970.454	958.855	1197.11	1075.87
ENSMUSG00000030317	Timp4	986.124	482.235	451.083	465.521	427.683	494.87	616.13	1823.73	3416.95	2513.11	631.472	804.911	802.278	585.034	681.004	595.845
ENSMUSG00000026864	Hspa5	964.659	1314.76	727.85	1349.34	829.202	812.351	1219.73	877.949	628.795	1349.32	621.464	1113.9	917.152	858.109	946.553	903.42
ENSMUSG00000020591	Ntsr2	963.109	952.414	1052.02	941.644	935.871	978.824	1022.01	791.014	833.791	896.336	922.689	1150.7	905.205	881.97	1130.72	1051.42
ENSMUSG00000064373	Selenop	956.009	1018.72	953.392	1006.22	1041.53	1014.3	944.732	914.251	938.944	689.922	904.676	867.871	710.379	810.387	1186.4	1338.4
ENSMUSG00000062078	Qk	938.317	874.051	825.712	985.015	1027.45	871.48	1037.33	1012.65	720.141	1036.09	636.476	1065.47	669.025	1037.51	1218.53	1057.85
ENSMUSG00000031980	Agt	937.251	442.718	483.959	287.216	843.29	606.761	623.092	1001.19	326.081	605.589	1409.05	1416.1	1191.93	1183.32	1706.79	1931.67
ENSMUSG00000020849	Ywhae	925.199	803.725	708.736	822.131	850.334	792.338	710.116	1229.51	1317.07	1322.02	829.62	890.149	916.233	802.434	856.609	1026.96
ENSMUSG00000022132	Cldn10	918.063	1085.7	1091.01	1098.74	1134.11	967.907	1024.79	556.002	566.128	528.485	998.746	829.126	794.926	1004.81	1055.77	1034.69
ENSMUSG00000032349	Elovl5	915.339	1164.06	1214.87	1082.36	979.142	1174.41	849.354	964.884	442.918	624.062	798.597	902.74	804.116	875.784	785.939	1066.86
ENSMUSG00000022708	Zbtb20	893.001	913.567	920.516	689.125	927.82	1017.03	1131.31	791.969	321.833	767.829	932.697	1095.49	1236.04	772.387	970.11	907.28
ENSMUSG00000044708	Kcnj10	873.869	528.449	586.408	588.889	855.366	705.917	670.433	822.539	501.337	708.395	752.562	1034.47	1108.3	1326.49	1537.61	1380.87
ENSMUSG00000059974	Ntm	873.381	1025.42	1023.73	1152.72	843.29	931.52	1232.96	748.024	695.711	745.341	809.605	946.328	786.656	679.594	631.749	848.082
ENSMUSG00000058135	Gstm1	871.261	849.269	852.471	828.878	899.644	1000.66	893.91	932.402	1130.13	1246.52	582.435	770.041	885.906	724.665	715.269	756.71
ENSMUSG00000028248	Pnisr	867.475	987.242	658.276	955.137	526.302	668.62	1451.56	413.658	371.754	436.924	1201.9	1340.55	997.104	1097.6	1105.03	800.466
ENSMUSG00000024661	Fth1	849.037	913.567	743.905	646.717	913.732	884.216	554.865	459.514	793.429	518.847	839.627	850.436	749.896	1146.21	1344.88	1375.72
ENSMUSG00000010064	Slc38a3	848.962	1206.93	1138.41	1197.05	1040.53	1164.4	967.707	349.651	244.296	306.81	793.593	759.387	1092.68	778.573	843.76	850.656
ENSMUSG00000007891	Ctsd	847.083	974.516	914.4	892.489	731.589	1002.48	852.835	711.721	545.947	700.363	814.609	900.803	873.96	902.296	890.874	997.365
ENSMUSG00000020863	Luc7l3	847.045	1058.91	883.053	908.874	801.025	1035.22	1498.2	138.523	637.293	614.424	1063.79	1018.97	845.471	699.92	725.976	776.014
ENSMUSG00000064351	COX1	838.745	707.948	478.607	663.102	503.156	546.722	590.371	888.457	1805.66	775.058	1718.28	826.221	1226.85	585.918	421.88	842.934
ENSMUSG00000018770	Atp5g3	836.495	949.065	840.238	790.325	690.331	779.602	745.622	744.202	964.436	694.741	944.706	888.211	720.488	911.133	922.996	961.331
ENSMUSG00000043496	Tril	813.347	756.841	827.241	667.921	885.555	927.881	767.203	1178.88	438.67	555.793	834.624	1041.25	829.848	828.062	897.298	763.145
ENSMUSG00000027706	Sec62	810.626	586.049	580.292	778.759	661.148	661.343	662.078	1111.05	1289.46	951.755	854.639	640.248	754.491	923.506	927.279	777.301
ENSMUSG00000106106	NA	808.18	537.156	617.755	615.875	550.453	750.492	452.525	1530.44	1206.61	699.56	905.677	818.472	551.394	655.733	890.874	1339.69
ENSMUSG00000031760	Mt3	806.439	1327.49	972.505	950.318	824.17	705.008	794.355	356.338	1226.79	758.191	938.701	813.629	717.731	592.104	505.399	613.862
ENSMUSG00000070493	Chchd2	781.821	790.329	624.636	663.102	605.8	744.124	746.318	735.604	1297.95	964.606	837.626	628.625	996.185	762.666	597.485	732.259
ENSMUSG00000021750	Fam107a	770.032	1095.74	683.506	703.582	650.078	601.303	914.796	1222.82	1906.57	1958.13	339.253	375.819	419.978	172.329	301.955	204.621
ENSMUSG00000061080	Lsamp	761.162	661.733	792.836	784.542	650.078	793.247	802.013	817.763	622.422	570.25	693.518	887.243	739.787	805.969	882.307	913.715
ENSMUSG00000020333	Acsl6	751.735	800.376	798.953	732.497	1022.41	946.984	891.822	535.94	356.884	396.765	860.643	816.535	806.873	683.129	843.76	782.449
ENSMUSG00000022122	Ednrb	743.858	520.412	598.641	555.155	707.438	749.582	621.003	1274.41	920.888	914.006	823.615	853.342	907.962	583.267	582.494	545.655
ENSMUSG00000029212	Gabrb1	738.283	720.003	678.919	763.338	860.398	601.303	744.925	1136.84	547.009	843.327	689.515	765.198	703.027	552.336	728.118	739.98
ENSMUSG00000024109	Nrxn1	725.421	878.739	1099.42	943.571	801.025	822.357	891.822	262.716	158.261	285.125	661.494	775.853	614.804	800.666	1025.79	859.664
ENSMUSG00000021508	Cxcl14	721.602	1024.08	1063.49	1203.8	885.555	855.106	842.392	485.308	401.494	428.892	498.372	630.562	605.614	697.269	751.675	450.423
ENSMUSG00000032740	Ccdc88a	716.256	553.9	681.977	791.289	682.28	553.09	758.849	1116.78	674.468	870.635	689.515	758.418	614.804	658.385	702.42	637.027
ENSMUSG00000032324	Tspan3	711.771	687.185	642.985	684.306	819.139	681.356	601.51	1089.08	1044.1	746.947	627.469	596.661	626.751	602.709	593.202	633.166
ENSMUSG00000053477	Tcf4	711.634	851.948	831.828	893.453	833.227	709.556	949.606	791.014	422.737	538.123	654.489	739.046	676.377	565.592	764.524	452.997
ENSMUSG00000024758	Rtn3	688.557	639.631	621.578	661.175	667.185	588.568	641.193	780.505	755.192	709.198	644.482	775.853	742.544	730.851	657.448	712.955
ENSMUSG00000039542	Ncam1	680.333	726.031	653.689	715.148	765.804	795.067	758.849	560.779	346.262	521.256	673.503	708.051	743.463	621.268	901.581	714.242
ENSMUSG00000010608	Rbm25	655.916	632.263	489.311	725.75	535.358	647.697	955.175	441.363	497.088	385.521	816.61	902.74	698.432	614.198	749.533	747.702
ENSMUSG00000033174	Mgll	650.421	1251.13	1292.09	1464.99	871.467	1245.36	969.795	327.678	395.121	355.804	244.182	339.981	351.054	115.77	297.672	234.22
ENSMUSG00000001833	39326	632.594	551.221	504.602	596.599	558.504	514.883	556.257	664.91	1185.36	864.21	537.402	570.509	516.472	774.154	586.777	507.047
ENSMUSG00000033629	Hacd3	627.851	830.516	698.797	771.049	705.425	670.44	773.469	582.751	476.907	553.383	527.394	610.222	499.931	456.892	659.589	600.993
ENSMUSG00000022961	Son	627.014	523.091	550.475	639.971	586.68	643.149	843.785	416.524	310.149	387.93	824.616	797.162	700.27	775.922	719.552	685.93
ENSMUSG00000058672	Tubb2a	626.789	1028.77	708.736	790.325	866.435	656.794	598.029	534.03	369.63	455.397	488.365	534.67	407.113	712.293	591.06	660.191
ENSMUSG00000042613	Pbxip1	623.976	623.556	616.99	687.197	586.68	678.627	724.04	405.06	289.968	412.829	548.41	751.638	707.622	774.154	837.335	715.529
ENSMUSG00000046240	Hepacam	621.653	757.511	726.321	520.458	691.337	617.678	677.395	535.94	445.043	568.643	624.467	564.697	578.964	617.733	721.693	676.921
ENSMUSG00000025666	Tmem47	619.872	490.272	513.012	647.681	597.75	540.354	654.42	1079.52	821.045	878.667	651.487	613.127	744.382	337.588	310.521	418.25
ENSMUSG00000002274	Metrn	609.79	324.169	274.473	433.715	302.9	393.895	390.564	649.625	2595.91	1291.5	278.208	413.595	502.688	543.499	462.569	289.558
ENSMUSG00000030654	Arl6ip1	607.829	491.612	532.89	463.593	513.22	564.006	484.55	1027.94	650.038	722.049	560.419	652.84	707.622	582.383	524.673	639.6
ENSMUSG00000063077	Kif1b	603.733	438.7	444.967	459.738	622.908	508.515	581.32	683.061	514.083	530.091	548.41	707.082	590.911	780.34	886.59	759.284
ENSMUSG00000072235	Tuba1a	601.348	415.258	353.986	317.094	566.554	527.619	323.729	547.404	747.757	772.648	671.502	631.531	991.59	700.804	670.297	782.449
ENSMUSG00000033577	Myo6	599.566	639.631	519.128	568.649	487.055	695.911	742.141	586.573	431.235	569.447	615.46	801.037	639.617	551.452	588.919	557.237
ENSMUSG00000026421	Csrp1	597.296	610.831	586.408	590.816	504.163	825.996	517.967	688.793	907.08	955.771	322.241	548.231	443.872	638.942	376.908	441.414
ENSMUSG00000025428	Atp5a1	583.797	565.956	572.647	568.649	601.775	650.426	540.245	579.886	491.777	580.691	644.482	589.881	562.422	634.524	599.626	573.967
ENSMUSG00000032482	Cspg5	581.407	1474.83	1444.23	1076.58	1192.48	909.687	899.48	435.631	198.623	273.077	170.127	191.784	72.6002	143.165	85.6609	153.144
ENSMUSG00000021794	Glud1	575.927	586.049	659.041	594.672	530.327	498.509	499.17	986.856	592.682	620.046	526.393	543.388	401.599	473.683	546.088	580.402
ENSMUSG00000033863	Klf9	575.727	708.617	504.602	732.497	726.558	469.399	786.697	667.776	295.279	521.256	428.32	770.041	591.83	433.031	509.682	490.317
ENSMUSG00000031532	Saraf	572.593	596.766	556.591	616.839	590.706	622.226	502.651	842.601	587.371	600.77	460.344	453.307	578.045	427.729	638.174	514.769
ENSMUSG00000020368	Canx	566.965	462.811	444.202	535.879	453.847	482.134	423.981	470.978	702.084	772.648	584.437	675.118	531.176	643.361	732.401	589.41
ENSMUSG00000030235	Slco1c1	566.229	1300.69	1084.89	1309.82	1085.81	959.72	1017.14	158.585	42.4862	177.5	211.158	308.985	207.692	233.307	188.454	207.195
ENSMUSG00000026827	Gpd2	560.777	415.258	497.721	429.86	621.901	561.277	559.042	393.596	167.82	232.919	662.495	758.418	615.723	750.293	929.421	815.909
ENSMUSG00000028618	Tmem59	554.543	557.249	591.76	599.491	635.99	654.975	451.829	517.789	610.739	500.374	594.444	491.083	651.564	448.939	571.787	440.127
ENSMUSG00000028649	Macf1	551.503	546.533	552.004	701.655	550.453	529.438	723.343	525.432	247.482	348.575	549.411	715.8	551.394	522.289	623.183	585.55
ENSMUSG00000070509	Rgma	548.803	663.073	659.041	610.093	728.571	748.673	588.978	533.074	351.573	567.037	391.292	505.612	579.883	357.03	492.55	455.571
ENSMUSG00000040249	Lrp1	547.086	381.769	425.853	345.044	504.163	473.947	390.564	1132.07	353.697	512.422	507.379	579.226	670.863	537.312	850.185	541.794
ENSMUSG00000006782	Cnp	541.635	294.699	256.888	222.64	337.115	606.761	336.957	529.253	595.869	953.361	403.301	617.97	487.984	978.298	629.608	873.82
ENSMUSG00000074637	Sox2	539.545	768.227	777.545	627.441	730.583	602.213	720.559	244.565	422.737	539.729	494.369	469.774	491.66	465.73	417.597	320.444
ENSMUSG00000008575	Nfib	536.532	432.002	617.755	420.222	538.377	492.141	501.258	816.807	421.675	541.336	460.344	454.276	553.232	618.616	657.448	522.491
ENSMUSG00000022982	Sod1	535.118	679.147	533.655	621.658	653.097	795.976	569.485	250.297	556.569	515.634	394.295	516.267	623.075	398.566	432.588	486.457
ENSMUSG00000075012	Fjx1	528.791	823.818	1001.56	1182.6	700.394	842.37	688.534	255.073	180.566	286.731	272.203	352.572	355.649	322.564	436.871	230.359
ENSMUSG00000036565	Ttyh3	521.945	831.185	815.008	710.329	699.387	604.942	622.396	476.71	268.725	417.648	331.248	369.039	297.753	441.869	511.824	431.119
ENSMUSG00000039323	Igfbp2	520.443	811.092	815.773	952.245	634.983	740.485	595.94	116.55	50.9834	77.9074	282.211	451.37	426.411	826.295	548.23	476.161
ENSMUSG00000033720	Sfxn5	519.886	490.272	506.131	479.014	423.658	508.515	579.232	569.377	842.288	731.687	427.319	518.204	588.154	321.68	366.2	446.562
ENSMUSG00000028565	Nfia	515.355	466.83	522.951	301.673	651.084	514.883	448.348	905.653	412.116	659.402	495.37	523.047	573.45	460.427	421.88	373.208
ENSMUSG00000036949	Slc39a12	511.095	495.63	558.12	517.567	595.737	453.934	439.993	287.554	171.007	259.423	838.627	534.67	507.283	614.198	674.58	718.103
ENSMUSG00000021939	Ctsb	500.374	502.998	452.613	444.317	471.961	470.308	369.678	556.002	428.048	485.917	648.485	462.025	490.741	463.962	586.777	671.774
ENSMUSG00000025393	Atp5b	499.494	535.816	486.253	453.955	453.847	447.566	512.397	329.589	588.434	417.648	648.485	531.764	417.222	562.941	441.154	665.339
ENSMUSG00000040459	Arglu1	495.938	600.114	512.247	700.691	397.494	727.75	813.848	170.049	340.952	394.356	517.387	564.697	636.86	404.752	381.191	276.688
ENSMUSG00000037348	Paqr7	495.35	581.361	630.752	653.464	484.036	655.885	563.915	205.396	62.6671	171.075	283.212	542.419	445.71	670.757	779.514	700.086
ENSMUSG00000028655	Mfsd2a	494.66	415.928	314.994	385.524	561.523	363.875	418.411	241.699	38.2376	122.082	565.422	686.741	543.123	881.97	980.817	899.559
ENSMUSG00000061904	Slc25a3	492.479	689.864	654.453	562.866	562.529	555.819	462.968	362.07	422.737	521.256	543.406	412.626	432.844	299.587	346.927	557.237
ENSMUSG00000031748	Gnao1	486.861	775.594	862.41	1003.33	695.362	829.635	790.874	386.909	326.081	378.292	175.131	196.627	153.471	263.354	286.964	178.882
ENSMUSG00000035133	Arhgap5	473.414	458.793	503.837	483.833	492.087	447.566	533.979	487.218	481.156	515.634	398.298	432.967	496.255	448.055	483.984	437.554
ENSMUSG00000022474	Pmm1	468.221	620.877	615.461	721.895	574.605	554.909	531.194	380.221	286.782	318.055	402.301	463.962	402.518	374.705	396.182	379.642
ENSMUSG00000029570	Lfng	467.418	590.738	389.92	660.211	461.898	551.271	572.966	278.956	265.539	388.734	300.224	554.042	501.769	555.871	479.701	459.431
ENSMUSG00000032076	Cadm1	463.709	974.516	918.222	958.992	948.953	781.421	621.003	63.0518	46.7348	152.602	270.202	304.142	260.074	228.004	259.124	168.587
ENSMUSG00000048040	Arxes2	463.082	311.443	299.703	279.505	335.102	322.029	324.425	470.023	405.743	441.743	633.473	568.571	504.526	651.315	715.269	683.356
ENSMUSG00000032826	Ank2	462.67	360.337	294.351	323.841	458.879	333.855	394.741	731.783	462.037	695.544	326.244	465.899	302.348	691.967	520.39	577.828
ENSMUSG00000021466	Ptch1	462.54	280.634	300.467	268.903	303.906	286.552	281.958	1142.58	674.468	818.429	344.257	442.653	282.13	476.335	458.286	576.541
ENSMUSG00000023175	Bsg	462.207	531.128	450.319	542.626	508.188	553.09	410.057	233.101	306.963	397.569	425.318	532.733	513.715	510.8	569.645	447.849
ENSMUSG00000000957	Mmp14	458.465	419.946	366.219	376.85	411.582	415.727	504.739	308.572	277.222	206.414	436.326	462.025	544.042	623.035	743.108	781.162
ENSMUSG00000030795	Fus	457.725	370.383	437.322	471.304	455.86	464.85	439.993	546.449	384.5	617.637	241.18	396.16	539.447	578.848	501.116	420.824
ENSMUSG00000001911	Nfix	455.077	294.699	252.301	312.275	381.393	399.353	439.993	550.27	439.732	729.277	333.249	452.339	634.103	555.871	618.9	432.406
ENSMUSG00000064115	Cadm2	448.523	576.673	625.4	640.934	633.977	625.865	583.409	369.713	203.934	258.62	436.326	383.568	385.057	262.47	417.597	324.304
ENSMUSG00000027893	Ahcyl1	447.09	324.169	327.991	331.551	378.374	375.701	404.487	828.271	655.349	579.085	398.298	431.998	414.465	371.17	522.532	362.912
ENSMUSG00000019877	Serinc1	444.825	530.458	508.425	456.847	495.106	485.773	506.132	284.688	347.324	452.184	437.327	462.025	453.062	375.588	434.729	442.701
ENSMUSG00000031996	Aplp2	442.214	376.411	417.443	342.153	355.228	412.088	423.981	410.792	298.465	477.082	417.312	495.926	481.551	545.266	659.589	519.917
ENSMUSG00000027562	Car2	441.206	346.941	360.102	415.403	491.081	539.445	377.336	259.85	184.815	206.414	558.417	664.463	320.728	921.738	447.578	523.777
ENSMUSG00000024302	Dtna	439.199	380.43	467.139	440.462	388.437	487.592	455.31	687.838	513.021	514.028	362.271	451.37	377.705	382.658	400.465	279.262
ENSMUSG00000040225	Prrc2c	435.601	442.049	396.8	421.186	315.982	410.269	648.851	453.782	231.55	359.016	485.363	672.212	461.333	341.123	490.409	404.094
ENSMUSG00000021943	Gdf10	431.606	61.6189	48.1665	68.4306	50.3156	36.3875	37.5944	2373.04	1554.99	1987.04	64.0479	79.4257	80.8711	0	12.8491	19.3038
ENSMUSG00000021340	Gpld1	428.053	295.369	285.941	268.903	338.121	357.507	309.805	339.142	360.07	449.774	410.307	537.576	417.222	714.06	618.9	718.103
ENSMUSG00000061740	Cyp2d22	424.38	389.137	298.938	256.374	383.405	362.056	303.54	618.099	429.11	576.675	513.384	546.294	543.123	376.472	314.804	454.284
ENSMUSG00000027012	Dync1i2	423.822	358.327	399.094	374.923	265.667	441.198	375.944	469.067	540.637	453.79	321.24	495.926	374.948	412.705	456.144	617.723
ENSMUSG00000033998	Kcnk1	423.374	612.17	565.001	547.445	552.466	671.349	501.258	60.1858	28.6782	89.1517	336.251	463.962	342.783	562.057	612.476	405.381
ENSMUSG00000027422	Rrbp1	422.823	310.104	298.938	354.683	294.85	321.12	419.108	429.899	272.974	397.569	388.29	575.352	493.498	443.636	777.373	564.959
ENSMUSG00000022892	App	422.588	205.62	181.198	159.993	313.97	339.313	251.325	656.312	245.358	367.851	427.319	471.711	435.601	989.786	483.984	809.474
ENSMUSG00000020644	Id2	421.569	487.593	509.954	462.629	479.005	578.561	536.068	174.825	105.153	172.681	463.346	573.415	479.713	433.031	432.588	434.98
ENSMUSG00000030695	Aldoa	421.37	533.137	405.211	373.959	443.784	483.954	421.892	228.324	453.54	424.876	382.286	446.527	412.627	478.102	466.852	365.486
ENSMUSG00000017707	Serinc3	419.332	567.296	568.824	632.26	516.239	534.896	582.713	221.637	200.747	216.052	397.297	327.389	369.434	358.797	402.606	393.798
ENSMUSG00000031708	Tecr	416.769	478.886	393.742	395.163	497.119	488.502	456.702	136.612	243.233	316.448	362.271	479.46	404.356	592.104	462.569	544.368
ENSMUSG00000027797	Dclk1	414.9	744.785	701.091	622.622	604.794	421.185	699.673	175.781	176.318	246.573	326.244	366.133	285.806	297.82	267.69	286.984
ENSMUSG00000021957	Tkt	414.539	470.849	526.009	591.78	319.001	485.773	588.282	159.54	177.38	248.179	217.162	412.626	395.166	631.872	479.701	514.769
ENSMUSG00000055421	Pcdh9	413.12	293.36	331.049	323.841	310.951	381.159	405.88	474.799	311.211	429.695	389.291	527.89	454.9	547.917	608.193	406.667
ENSMUSG00000093930	Hmgcs1	412.559	424.635	482.43	490.58	363.279	463.031	346.704	322.902	229.425	289.141	376.281	305.111	223.315	575.313	629.608	666.626
ENSMUSG00000027620	Rbm39	410.891	406.551	365.454	356.61	422.651	362.056	499.866	356.338	329.268	333.315	472.353	507.549	426.411	472.8	419.738	432.406
ENSMUSG00000030062	Rpn1	409.167	415.258	406.74	419.258	377.367	499.418	291.008	548.36	455.664	469.854	355.265	514.33	333.593	368.519	308.379	374.494
ENSMUSG00000023010	Tmbim6	408.925	305.415	336.401	323.841	421.645	396.624	307.717	722.23	390.873	501.98	380.284	377.756	375.867	404.752	494.692	393.798
ENSMUSG00000040759	Cmtm5	408.149	404.541	348.634	342.153	289.818	437.56	292.401	464.291	720.141	496.358	422.316	408.752	427.33	365.867	372.625	329.452
ENSMUSG00000073481	37316	407.624	500.988	405.975	602.382	412.588	408.45	360.627	320.036	458.851	470.657	356.266	325.451	403.437	398.566	361.917	328.165
ENSMUSG00000022425	Enpp2	407.538	178.829	137.619	111.802	253.591	450.295	209.554	256.029	316.522	171.878	375.28	489.146	291.32	1223.09	830.911	817.196
ENSMUSG00000069662	Marcks	406.747	269.918	283.647	193.726	241.515	255.622	229.743	1087.17	755.192	709.198	478.357	368.07	438.358	197.073	323.37	270.254
ENSMUSG00000032562	Gnai2	404.254	419.276	425.853	410.584	438.752	443.927	386.387	474.799	486.467	506.799	269.201	421.343	411.708	301.355	353.351	314.009
ENSMUSG00000020598	Nrcam	402.982	425.974	380.745	395.163	397.494	472.128	371.07	557.913	363.257	455.397	309.231	411.657	430.087	359.681	379.05	335.887
ENSMUSG00000021010	Npas3	402.255	418.607	405.211	253.482	416.614	338.404	289.616	970.616	321.833	470.657	400.299	344.824	371.272	319.029	291.247	422.111
ENSMUSG00000039952	Dag1	402.114	464.151	436.557	359.502	492.087	423.005	380.817	526.387	320.771	426.483	369.276	409.72	364.839	321.68	349.068	387.364
ENSMUSG00000034994	Eef2	401.77	376.411	391.449	484.797	365.292	345.681	358.539	306.661	539.574	452.987	310.232	357.415	497.174	410.054	413.314	416.963
ENSMUSG00000027221	Chst1	401.56	612.17	681.212	619.731	541.396	595.845	436.512	203.485	49.9213	157.421	267.2	359.353	321.647	389.728	432.588	355.191
ENSMUSG00000022255	Mtdh	399.322	372.392	394.507	430.824	429.696	357.507	379.425	513.012	313.336	379.096	368.275	451.37	374.029	502.847	381.191	342.321
ENSMUSG00000032470	Mras	399.005	383.109	469.433	485.761	454.853	417.546	429.55	485.308	394.059	465.838	252.188	365.164	310.619	304.006	417.597	350.043
ENSMUSG00000036371	Serbp1	397.719	343.592	347.869	308.42	462.904	337.494	382.906	598.037	524.704	430.498	335.251	295.425	370.353	385.31	496.833	346.182
ENSMUSG00000033059	Pygb	396.616	464.821	451.848	422.149	390.449	552.18	428.158	393.596	231.55	473.066	301.225	450.402	429.168	287.215	323.37	350.043
ENSMUSG00000016534	Lamp2	395.473	436.021	445.732	418.294	517.245	389.346	434.424	366.847	286.782	265.849	351.262	354.51	430.087	383.542	413.314	438.841
ENSMUSG00000010095	Slc3a2	394.737	513.714	465.61	438.534	425.67	407.54	329.995	309.527	185.877	212.84	387.289	308.017	287.644	659.268	344.785	644.748
ENSMUSG00000028161	Ppp3ca	392.54	386.458	368.512	413.475	343.153	354.778	330.691	468.112	334.579	426.483	471.352	295.425	301.429	334.937	543.947	514.769
ENSMUSG00000008035	Mid1ip1	391.093	379.76	437.322	388.416	450.828	392.075	359.235	391.685	319.708	490.736	394.295	289.613	283.049	467.497	383.333	438.841
ENSMUSG00000049422	Chchd10	387.737	404.541	318.052	333.479	429.696	468.489	371.07	198.709	254.917	315.645	461.345	468.805	653.402	297.82	454.003	386.077
ENSMUSG00000069171	Nr2f1	386.419	349.62	393.742	405.765	341.14	394.804	440.689	446.139	445.043	554.186	282.211	369.039	361.163	341.123	376.908	294.705
ENSMUSG00000037902	Sirpa	386.31	484.914	461.023	368.176	437.746	298.377	346.704	1123.47	652.163	704.379	187.14	190.815	191.15	91.9087	169.18	87.5107
ENSMUSG00000039904	Gpr37	385.882	251.834	230.894	205.292	334.096	336.584	305.628	143.3	57.3563	168.665	522.39	538.545	562.422	863.412	700.278	567.533
ENSMUSG00000033161	Atp1a1	385.141	73.6748	83.3358	62.6477	178.117	135.543	104.429	1049.91	736.073	1195.12	429.321	439.747	742.544	288.982	87.8024	169.874
ENSMUSG00000031467	Agpat5	384.696	402.532	379.216	331.551	463.91	351.139	377.336	407.926	466.286	420.86	343.256	409.72	273.859	402.101	334.078	406.667
ENSMUSG00000046312	AI464131	384.182	501.658	483.194	518.53	514.226	445.747	479.676	187.245	130.645	273.881	347.259	453.307	379.543	334.053	301.955	411.815
ENSMUSG00000040430	Pitpnc1	383.372	431.332	408.269	459.738	490.074	398.443	549.992	310.482	183.753	285.125	397.297	412.626	324.404	334.053	462.569	302.427
ENSMUSG00000003279	Dlgap1	381.063	397.844	402.917	402.873	379.38	306.565	396.133	496.772	411.054	493.146	435.325	353.541	396.085	223.586	278.398	342.321
ENSMUSG00000028691	Prdx1	376.614	508.356	497.721	453.955	392.462	412.088	362.716	442.318	389.811	320.464	385.288	300.268	299.591	266.889	276.256	341.034
ENSMUSG00000049100	Pcdh10	375.726	456.784	543.594	524.313	436.74	532.167	506.132	307.616	252.793	264.243	325.243	310.922	215.044	305.773	334.078	320.444
ENSMUSG00000031818	Cox4i1	374.838	409.9	292.822	321.913	291.831	321.12	268.73	217.815	911.328	304.401	556.416	322.546	492.579	284.564	357.634	268.967
ENSMUSG00000014313	Cox6c	374.027	321.49	300.467	388.416	304.913	305.655	293.097	155.719	760.503	315.645	360.269	370.007	425.492	476.335	428.305	404.094
ENSMUSG00000006651	Aplp1	371.418	359.667	340.224	276.614	429.696	445.747	350.185	164.317	115.775	194.367	230.172	436.841	253.641	886.389	432.588	655.044
ENSMUSG00000067242	Lgi1	369.792	118.549	91.7458	95.4173	245.54	171.021	316.767	202.53	36.1132	103.609	444.332	696.427	510.959	740.572	873.741	899.559
ENSMUSG00000023019	Gpd1	369.713	84.3911	84.1003	71.322	147.928	76.4137	95.3783	920.938	885.837	981.472	234.175	289.613	359.325	409.171	505.399	400.233
ENSMUSG00000048001	Hes5	368.917	661.064	1603.26	1016.82	548.441	886.035	276.388	56.3645	62.6671	75.4979	51.0381	87.1745	53.3014	46.8381	59.9626	48.9031
ENSMUSG00000020524	Gria1	368.471	96.447	85.6294	110.838	67.423	80.9622	82.8468	1432.04	1526.32	1284.27	185.138	156.914	192.069	67.1641	85.6609	73.3546
ENSMUSG00000020142	Slc1a4	368.312	633.603	623.107	569.612	640.015	520.341	484.55	186.289	127.459	213.643	247.185	297.362	190.231	230.656	301.955	258.671
ENSMUSG00000002778	Kdelr1	368.209	539.165	493.134	433.715	334.096	510.335	389.867	235.011	199.685	394.356	282.211	377.756	327.16	352.611	368.342	285.697
ENSMUSG00000020321	Mdh1	367.331	393.825	390.684	413.475	321.014	337.494	423.981	294.242	435.483	293.157	356.266	345.792	350.135	362.332	417.597	374.494
ENSMUSG00000000594	Gm2a	367.099	302.736	219.425	217.821	329.064	324.758	206.073	365.892	161.447	224.887	453.339	402.94	453.062	641.594	713.127	490.317
ENSMUSG00000016194	Hsd11b1	367.013	118.549	145.264	114.694	180.13	153.737	156.643	704.078	708.457	398.372	902.674	513.361	795.845	141.398	199.162	272.828
ENSMUSG00000041598	Cdc42ep4	366.812	293.36	273.708	318.058	277.742	205.589	275.692	1156.91	650.038	856.178	195.146	211.156	287.644	111.351	205.586	184.03
ENSMUSG00000004032	Gstm5	366.237	676.468	522.951	556.119	422.651	529.438	468.537	179.602	281.471	219.265	338.253	374.85	254.56	251.865	194.879	222.638
ENSMUSG00000041889	Shisa4	363.983	346.941	370.041	369.14	361.266	548.541	342.526	253.163	181.628	283.519	263.197	358.384	343.702	515.219	428.305	494.178
ENSMUSG00000033981	Gria2	363.774	466.83	619.284	525.277	472.967	450.295	606.383	138.523	118.961	117.263	348.26	306.079	313.376	304.006	331.936	337.174
ENSMUSG00000029467	Atp2a2	359.379	371.723	346.34	372.031	440.765	292.01	368.286	305.706	210.307	262.636	367.274	438.778	354.73	356.146	481.843	422.111
ENSMUSG00000061808	Ttr	358.423	278.625	64.222	96.3811	97.6123	154.647	131.58	287.554	1832.22	636.11	831.621	685.773	140.605	17.6748	66.3872	55.3377
ENSMUSG00000005873	Reep5	357.753	340.913	322.639	407.692	259.629	388.436	359.931	376.4	489.653	461.019	347.259	410.689	449.386	283.68	207.728	261.245
ENSMUSG00000053931	Cnn3	355.578	360.337	314.994	273.722	436.74	365.694	329.995	414.613	582.061	486.72	342.256	336.106	463.171	249.214	192.737	185.317
ENSMUSG00000032336	Nptn	352.873	396.504	446.496	539.734	383.405	377.52	369.678	266.537	269.787	307.614	338.253	326.42	313.376	288.982	263.407	405.381
ENSMUSG00000027962	Vcam1	351.941	512.375	516.07	466.485	482.024	437.56	431.639	226.413	77.5373	224.887	288.215	324.483	231.586	352.611	372.625	334.6
ENSMUSG00000055373	Fut9	349.461	321.49	318.817	355.646	375.355	301.107	422.588	511.102	277.222	350.985	386.289	392.285	351.054	289.866	286.964	301.14
ENSMUSG00000043991	Pura	344.941	275.945	237.01	283.361	353.216	283.822	304.932	425.122	421.675	344.559	413.309	353.541	394.247	389.728	274.115	419.537
ENSMUSG00000049775	Tmsb4x	344.827	220.355	207.957	167.703	278.749	175.57	118.353	751.845	807.237	522.06	287.215	210.187	165.418	354.379	391.899	513.482
ENSMUSG00000031431	Tsc22d3	344.647	409.23	276.766	540.698	470.954	221.964	449.74	334.366	267.663	294.763	211.158	402.94	223.315	220.934	466.852	378.355
ENSMUSG00000037049	Smpd1	344.306	459.463	350.928	303.601	417.62	364.785	379.425	179.602	217.742	232.919	352.263	310.922	264.669	349.076	492.55	489.031
ENSMUSG00000039218	Srrm2	343.902	359.667	286.706	393.235	253.591	370.243	348.096	454.737	195.436	330.906	357.267	432.967	332.674	309.308	451.861	281.836
ENSMUSG00000063882	Uqcrh	343.503	321.49	334.108	317.094	248.559	328.397	283.35	167.183	731.824	355.001	308.23	340.949	436.52	369.402	271.973	338.461
ENSMUSG00000022261	Sdc2	343.391	296.708	328.756	235.17	312.963	325.668	293.793	284.688	95.5939	199.989	519.388	488.177	343.702	478.986	477.56	469.727
ENSMUSG00000023951	Vegfa	342.343	435.351	415.914	532.988	344.159	418.456	546.511	151.898	98.7804	107.625	324.242	388.411	301.429	316.378	445.437	307.574
ENSMUSG00000021843	Ktn1	341.494	267.238	247.714	276.614	377.367	296.558	328.603	539.762	214.555	324.48	394.295	401.003	319.809	380.891	391.899	361.625
ENSMUSG00000030894	Tpp1	339.532	369.044	366.219	362.393	519.257	349.32	313.983	449.005	248.544	327.693	339.253	352.572	289.482	283.68	241.992	280.549
ENSMUSG00000036199	Ndufa13	337.898	345.602	276.002	336.37	289.818	402.082	256.199	150.942	637.293	297.976	374.28	353.541	397.004	281.912	387.616	281.836
ENSMUSG00000021242	Npc2	337.838	408.56	353.986	339.262	317.995	322.029	375.944	198.709	430.173	355.001	231.173	322.546	287.644	336.704	387.616	400.233
ENSMUSG00000027574	Nkain4	337.691	373.732	386.861	452.991	417.62	398.443	288.223	565.556	323.957	265.046	336.251	272.178	220.558	176.748	316.945	270.254
ENSMUSG00000029778	Adcyap1r1	336.153	433.342	416.679	346.972	423.658	327.487	359.235	386.909	284.657	355.804	336.251	383.568	361.163	152.003	192.737	281.836
ENSMUSG00000020811	Wscd1	335.949	457.453	373.1	314.202	371.329	493.051	295.882	336.276	286.782	436.121	246.184	394.222	310.619	304.889	263.407	155.718
ENSMUSG00000049612	Omg	335.761	364.355	354.75	282.397	332.083	336.584	356.45	353.472	178.442	249.785	366.274	387.442	348.297	329.634	370.483	425.971
ENSMUSG00000041607	Mbp	335.642	256.522	160.555	247.699	154.972	251.074	156.643	219.726	437.608	282.715	557.417	487.209	268.345	503.73	636.032	414.389
ENSMUSG00000051497	Kcnj16	334.259	229.731	267.592	259.265	265.667	301.107	297.97	531.164	321.833	396.765	276.206	399.065	300.51	424.194	381.191	361.625
ENSMUSG00000014361	Mertk	333.988	515.723	513.776	649.609	493.093	550.361	490.119	359.204	169.945	261.833	145.108	247.963	140.605	174.096	115.642	182.743
ENSMUSG00000019179	Mdh2	333.569	317.471	307.348	336.37	361.266	348.41	291.704	212.083	326.081	308.417	309.231	349.667	402.518	389.728	385.474	357.764
ENSMUSG00000031007	Atp6ap2	333.316	290.68	322.639	399.982	344.159	304.745	232.528	292.331	232.612	332.512	272.203	329.326	433.763	346.425	447.578	418.25
ENSMUSG00000020601	Trib2	330.527	342.253	383.039	331.551	379.38	341.133	284.046	486.263	317.584	494.752	255.191	310.922	273.859	232.423	265.549	259.958
ENSMUSG00000024213	Nudt3	329.158	444.728	393.742	553.228	257.616	371.152	290.312	368.758	464.161	403.191	183.137	158.851	186.555	312.843	269.832	279.262
ENSMUSG00000097156	NA	328.097	200.931	306.584	281.433	313.97	263.809	362.02	169.093	105.153	114.853	433.324	395.191	403.437	557.638	593.202	420.824
ENSMUSG00000020486	38231	327.483	51.5723	40.5211	40.4801	65.4103	124.627	98.1631	941	1142.88	1330.85	142.106	165.632	141.524	397.682	85.6609	144.135
ENSMUSG00000020859	Spag9	326.716	308.764	347.105	388.416	272.711	297.468	406.576	443.273	252.793	212.84	277.207	381.631	202.178	316.378	398.323	395.085
ENSMUSG00000026080	Chst10	326.397	306.755	278.296	355.646	310.951	364.785	291.704	449.005	550.196	403.191	221.165	298.331	256.398	248.33	203.445	357.764
ENSMUSG00000051515	Fam181b	323.71	390.476	379.216	351.791	486.049	284.732	334.868	516.834	276.16	360.623	247.185	289.613	199.421	221.818	308.379	208.481
ENSMUSG00000050856	Atp5k	323.634	302.067	246.185	368.176	296.862	299.287	270.819	172.915	513.021	289.944	443.331	373.882	335.431	328.75	286.964	326.878
ENSMUSG00000024462	Gabbr1	323.553	369.044	415.914	489.616	308.938	420.276	343.919	171.004	240.047	205.611	242.181	360.321	307.862	296.936	282.681	398.946
ENSMUSG00000030286	Emc3	323.37	312.783	304.29	369.14	258.622	362.056	317.464	249.341	310.149	274.684	342.256	338.043	427.33	466.613	271.973	245.802
ENSMUSG00000033350	Chst2	323.364	651.687	561.943	855.864	581.649	491.231	443.474	245.52	154.012	181.516	65.0486	125.919	89.142	88.3738	134.916	180.169
ENSMUSG00000028127	Abcd3	320.698	371.053	327.227	394.199	340.134	269.267	282.654	543.583	313.336	382.308	236.176	316.734	259.155	217.399	267.69	289.558
ENSMUSG00000059325	Hopx	319.84	87.74	97.0976	94.4535	58.3661	86.4203	80.7583	1168.37	1610.23	871.438	193.144	92.9861	123.145	36.2332	68.5287	128.692
ENSMUSG00000032050	Rdx	319.751	247.815	272.944	300.709	248.559	331.126	341.83	299.974	385.562	357.41	301.225	339.012	321.647	359.681	381.191	307.574
ENSMUSG00000002475	Abhd3	319.369	308.094	431.97	349.863	403.531	302.016	285.439	379.266	228.363	242.557	449.336	333.2	269.264	318.146	259.124	230.359
ENSMUSG00000031983	2310022B05Rik	316.143	330.197	476.314	360.465	492.087	362.056	350.881	441.363	182.691	240.951	191.143	225.685	214.125	190.004	289.106	395.085
ENSMUSG00000029426	Scarb2	314.177	298.048	295.116	255.41	298.875	389.346	264.553	381.177	218.804	263.439	309.231	324.483	279.373	380.891	421.88	332.026
ENSMUSG00000029723	Tsc22d4	313.692	395.834	385.332	338.298	385.418	265.629	320.944	316.214	389.811	354.197	303.227	259.586	220.558	298.703	156.331	315.296
ENSMUSG00000022199	Slc22a17	313.565	394.495	312.7	274.686	339.127	395.714	251.325	296.152	207.12	328.496	367.274	330.295	235.261	357.914	329.795	283.123
ENSMUSG00000028822	Tmem50a	313.282	275.276	342.518	271.795	373.342	382.978	233.224	527.342	423.8	359.016	221.165	280.896	264.669	255.4	235.568	252.237
ENSMUSG00000020315	Sptbn1	312.822	327.518	320.346	346.008	209.313	286.552	331.387	240.743	409.992	231.313	326.244	362.258	378.624	216.516	368.342	337.174
ENSMUSG00000035569	Ankrd11	311.353	356.988	314.229	338.298	292.837	319.3	465.056	111.774	235.798	293.96	289.216	400.034	317.052	260.703	372.625	302.427
ENSMUSG00000070544	Top1	311.236	247.145	245.42	371.067	275.73	270.177	312.59	246.475	436.545	408.813	322.241	274.115	237.099	247.447	400.465	373.208
ENSMUSG00000032554	Trf	311.223	84.3911	68.0448	43.3715	171.073	350.23	155.251	103.176	50.9834	65.8598	248.185	389.379	283.968	927.041	878.024	849.369
ENSMUSG00000020048	Hsp90b1	311.146	302.736	218.661	322.877	304.913	293.829	347.4	355.383	356.884	459.412	336.251	310.922	335.431	237.725	263.407	221.351
ENSMUSG00000030246	Ldhb	311.016	300.057	295.88	374.923	274.723	359.326	345.311	271.314	385.562	293.157	307.23	282.833	253.641	272.191	239.851	409.241
ENSMUSG00000003534	Ddr1	310.587	222.364	232.423	223.604	283.78	312.023	226.959	466.201	177.38	282.715	333.249	333.2	420.897	485.172	319.087	339.748
ENSMUSG00000025204	Ndufb8	310.448	318.141	250.007	380.705	209.313	373.881	239.49	254.118	511.958	245.77	300.224	385.505	271.102	318.146	312.662	285.697
ENSMUSG00000081534	Slc48a1	310.151	451.425	417.443	428.896	342.146	560.367	341.134	265.582	151.888	167.059	179.134	241.183	226.072	297.82	278.398	303.714
ENSMUSG00000025026	Add3	309.155	396.504	379.98	384.561	358.247	320.21	407.968	165.272	259.166	413.632	273.204	277.99	288.563	261.586	261.266	189.178
ENSMUSG00000023169	Slc38a1	308.788	29.4699	12.9973	21.2038	39.2462	60.0394	38.2906	1539.99	600.117	889.911	308.23	285.739	486.146	52.1405	149.907	118.397
ENSMUSG00000028266	Lmo4	308.315	403.202	419.737	434.679	453.847	390.256	363.412	267.492	213.493	256.211	236.176	201.47	362.082	223.586	184.171	214.916
ENSMUSG00000025791	Pgm2	305.733	343.592	327.991	291.071	295.856	274.726	309.109	416.524	167.82	224.084	303.227	354.51	272.021	251.865	346.927	406.667
ENSMUSG00000003970	Rpl8	305.725	316.132	244.655	393.235	243.528	285.642	217.212	249.341	622.422	289.141	244.182	246.026	383.219	310.192	265.549	275.401
ENSMUSG00000002341	Ncan	305.671	513.714	502.308	537.807	432.715	450.295	493.6	102.22	36.1132	92.3644	188.141	227.622	261.912	255.4	207.728	283.123
ENSMUSG00000021792	Fam213a	305.18	240.448	254.595	242.88	198.244	253.803	270.819	578.93	492.84	416.041	409.306	253.775	273.859	198.841	271.973	221.351
ENSMUSG00000045515	Pou3f3	304.198	457.453	425.853	488.652	370.323	332.946	427.462	296.152	186.939	290.747	253.189	237.308	259.155	205.911	184.171	146.709
ENSMUSG00000017009	Sdc4	303.658	298.048	273.708	271.795	266.673	242.887	331.387	333.41	214.555	302.795	290.217	436.841	305.105	238.609	370.483	378.355
ENSMUSG00000029810	Tmem176b	302.281	328.857	292.822	346.008	288.812	304.745	311.894	206.351	216.679	211.233	195.146	306.079	276.616	377.356	310.521	561.098
ENSMUSG00000042429	Adora1	300.151	188.875	204.899	201.437	231.452	246.525	270.122	361.115	223.052	341.347	227.17	408.752	368.515	489.591	359.776	379.642
ENSMUSG00000009291	Pttg1ip	300.053	326.178	285.176	296.854	314.976	334.765	309.805	392.641	266.601	278.7	297.222	300.268	303.267	213.865	229.143	351.33
ENSMUSG00000025153	Fasn	299.064	337.564	378.451	319.985	317.995	419.366	323.033	245.52	147.639	280.306	238.178	325.451	266.507	243.028	334.078	308.861
ENSMUSG00000024576	Csnk1a1	298.087	252.504	240.833	244.808	302.9	311.113	296.578	298.063	279.347	316.448	267.2	342.886	290.401	357.914	389.757	280.549
ENSMUSG00000038388	Mpp6	297.939	133.954	145.264	128.187	167.048	152.827	169.871	532.119	764.751	702.773	237.177	277.021	270.183	246.563	282.681	258.671
ENSMUSG00000090386	Mir99ahg	297.239	322.16	308.877	256.374	256.61	362.965	349.488	315.259	180.566	158.224	385.288	281.864	315.214	352.611	220.577	392.511
ENSMUSG00000070934	Rraga	296.899	363.685	464.081	316.13	290.824	273.816	242.971	311.438	280.409	226.494	277.207	274.115	182.879	297.82	271.973	379.642
ENSMUSG00000074457	S100a16	296.324	422.625	348.634	339.262	245.54	369.333	262.464	250.297	506.648	313.236	165.123	246.994	168.175	293.401	224.86	288.271
ENSMUSG00000015222	Map2	296.197	344.932	326.462	356.61	170.067	301.107	264.553	254.118	347.324	383.111	303.227	283.801	401.599	199.725	194.879	311.435
ENSMUSG00000020267	Hint1	296.176	260.541	231.658	262.157	174.092	264.719	215.819	275.135	765.813	435.317	236.176	195.658	269.264	325.215	276.256	254.811
ENSMUSG00000028445	Enho	296.068	306.755	251.536	313.239	262.648	281.093	240.186	241.699	287.844	255.408	341.255	275.084	281.211	404.752	314.804	383.503
ENSMUSG00000066324	Impad1	294.538	255.183	359.338	331.551	282.774	292.919	280.565	465.246	276.16	310.826	280.209	240.214	248.127	282.796	293.389	218.777
ENSMUSG00000023089	Ndufa5	292.946	272.597	223.248	318.058	237.49	255.622	231.832	221.637	454.602	275.487	294.22	296.393	312.457	345.541	293.389	361.625
ENSMUSG00000063870	Chd4	292.053	227.722	311.171	301.673	229.439	286.552	339.045	171.959	220.928	378.292	339.253	386.474	328.998	380.891	218.435	259.958
ENSMUSG00000024640	Psat1	291.269	407.89	397.565	435.643	420.639	412.088	309.109	266.537	217.742	224.887	188.141	278.958	192.069	272.191	111.359	234.22
ENSMUSG00000019437	Tlcd1	290.479	277.285	333.343	267.94	299.881	360.236	233.92	179.602	501.337	357.41	250.187	244.089	211.368	286.331	256.983	297.279
ENSMUSG00000022995	Enah	289.348	292.02	247.714	219.749	277.742	330.216	334.172	275.135	272.974	333.315	241.18	354.51	361.163	215.632	271.973	312.722
ENSMUSG00000022548	Apod	288.753	140.652	161.32	96.3811	274.723	359.326	211.642	53.4985	35.0511	40.1584	108.081	275.084	240.775	506.382	869.458	958.757
ENSMUSG00000007476	Lrrc8a	288.125	237.769	165.907	136.861	312.963	211.957	253.414	322.902	277.222	501.98	313.234	345.792	247.208	281.029	391.899	321.731
ENSMUSG00000004207	Psap	287.507	273.266	288.235	124.332	267.679	184.667	189.364	453.782	382.376	352.591	408.305	322.546	200.34	254.516	162.756	447.849
ENSMUSG00000026083	Eif5b	287.269	292.69	210.251	343.117	219.376	289.281	346.007	330.544	242.171	261.833	272.203	306.079	302.348	325.215	297.672	270.254
ENSMUSG00000030884	Uqcrc2	282.933	277.285	297.409	318.058	326.045	263.809	283.35	292.331	354.76	282.715	269.201	254.743	233.423	191.771	391.899	207.195
ENSMUSG00000026434	Nucks1	282.805	221.024	194.195	266.012	247.553	213.777	245.06	329.589	326.081	310.023	289.216	277.021	361.163	337.588	244.134	379.642
ENSMUSG00000008734	Gprc5b	281.93	244.466	270.65	231.315	248.559	354.778	328.603	252.207	188.001	258.62	219.164	262.492	340.026	318.146	387.616	324.304
ENSMUSG00000015090	Ptgds	281.418	92.4283	93.2749	38.5524	224.408	300.197	164.301	5.73198	27.616	47.387	331.248	367.102	215.963	1821.38	222.718	268.967
ENSMUSG00000030077	Chl1	281.318	113.191	153.674	132.042	176.105	131.905	178.225	480.531	322.895	422.467	288.215	387.442	377.705	304.006	396.182	355.191
ENSMUSG00000055447	Cd47	281.152	348.281	358.573	346.008	297.869	375.701	329.995	428.943	240.047	269.865	138.103	262.492	207.692	167.91	214.152	231.646
ENSMUSG00000031827	Cotl1	281.015	249.824	245.42	301.673	176.105	277.455	284.742	491.995	603.304	636.11	168.126	207.282	207.692	125.491	137.057	102.954
ENSMUSG00000018501	Ncor1	280.004	318.141	268.356	368.176	243.528	317.481	392.652	214.949	313.336	198.383	301.225	235.371	311.538	176.748	212.011	328.165
ENSMUSG00000075701	Selenos	279.954	302.067	330.285	388.416	310.951	335.675	285.439	136.612	209.244	171.878	327.245	319.64	284.887	318.146	216.294	262.532
ENSMUSG00000028194	Ddah1	279.924	373.732	279.06	326.732	234.471	277.455	341.83	373.534	389.811	480.295	156.117	187.909	140.605	185.585	267.69	184.03
ENSMUSG00000055436	Srsf11	279.815	229.731	191.902	229.387	264.66	202.86	319.552	208.262	201.809	183.926	305.228	309.954	305.105	386.193	368.342	490.317
ENSMUSG00000027375	Mal	279.558	139.982	93.2749	88.6706	189.187	459.392	199.111	79.2924	40.3619	45.7806	193.144	323.514	230.667	1042.81	522.532	545.655
ENSMUSG00000029455	Aldh2	279.08	229.731	265.298	308.42	161.01	372.972	285.439	319.08	332.454	440.136	163.122	236.34	320.728	205.027	321.228	225.211
ENSMUSG00000002107	Celf2	278.682	385.788	373.1	372.995	373.342	312.023	336.957	360.16	220.928	304.401	215.161	266.367	184.717	164.375	147.765	162.152
ENSMUSG00000032399	Rpl4	275.776	283.983	305.055	282.397	231.452	311.113	212.339	185.334	446.105	307.614	319.239	205.344	246.289	315.494	179.888	305.001
ENSMUSG00000030647	Ndufc2	275.597	298.048	344.047	362.393	310.951	287.461	278.477	222.592	354.76	195.973	319.239	277.021	235.261	246.563	224.86	176.308
ENSMUSG00000010663	Fads1	274.784	288.671	274.473	259.265	250.572	254.712	278.477	211.128	329.268	273.077	306.229	303.174	318.89	279.261	304.096	190.465
ENSMUSG00000013622	Atraid	273.293	261.211	298.174	304.564	270.698	254.712	210.25	264.627	265.539	248.179	276.206	287.676	320.728	248.33	310.521	277.975
ENSMUSG00000022114	Spry2	273.271	318.141	424.324	383.597	404.538	363.875	343.919	208.262	179.504	218.462	214.16	198.564	226.991	231.539	199.162	184.03
ENSMUSG00000006699	Cdc42	272.92	288.001	324.933	291.071	270.698	265.629	266.641	361.115	367.505	313.236	281.21	222.779	195.745	220.051	227.001	198.186
ENSMUSG00000035686	Thrsp	272.79	326.178	263.769	417.33	370.323	280.184	309.109	235.011	260.228	217.659	215.161	254.743	287.644	196.19	164.897	293.418
ENSMUSG00000022186	Oxct1	272.476	257.862	253.83	239.989	214.345	279.274	280.565	198.709	238.985	251.392	273.204	349.667	397.004	264.238	306.238	281.836
ENSMUSG00000020611	Gna13	272.415	300.727	336.401	365.284	387.43	274.726	292.401	275.135	173.131	176.697	171.128	246.026	237.099	216.516	323.37	310.148
ENSMUSG00000028645	Slc2a1	272.213	346.271	266.827	257.338	426.677	305.655	234.617	240.743	42.4862	85.1359	370.277	313.828	319.809	281.912	231.284	360.338
ENSMUSG00000040785	Ttc3	271.404	217.675	259.946	290.107	255.603	282.913	258.287	243.609	353.697	234.525	296.221	241.183	264.669	156.422	391.899	324.304
ENSMUSG00000047126	Cltc	270.817	269.918	327.227	239.989	290.824	256.532	211.642	512.057	288.906	381.505	190.142	200.501	221.477	224.469	227.001	220.064
ENSMUSG00000041697	Cox6a1	270.494	270.587	228.6	236.134	190.193	254.712	169.175	240.743	566.128	228.903	386.289	225.685	317.052	284.564	227.001	231.646
ENSMUSG00000049313	Sorl1	269.015	206.959	192.666	221.677	275.73	203.77	243.667	314.304	107.278	236.132	333.249	413.595	437.439	258.051	267.69	323.018
ENSMUSG00000025130	P4hb	268.873	291.35	290.528	201.437	256.61	335.675	291.704	282.778	220.928	235.328	225.168	241.183	266.507	278.377	310.521	305.001
ENSMUSG00000019087	Atp6ap1	267.911	244.466	203.37	246.736	219.376	243.796	282.654	251.252	317.584	376.686	225.168	234.403	316.133	291.633	265.549	299.853
ENSMUSG00000020734	Grin2c	265.15	522.421	460.258	469.376	333.09	527.619	430.943	91.7117	27.616	89.1517	161.12	215.03	148.876	164.375	141.341	194.325
ENSMUSG00000031639	Tlr3	264.489	357.658	395.271	310.347	306.925	348.41	316.767	119.416	80.7237	118.066	283.212	306.079	258.236	262.47	182.029	321.731
ENSMUSG00000038633	Degs1	263.022	212.317	219.425	259.265	244.534	255.622	218.604	238.833	253.855	239.344	267.2	314.797	283.968	334.937	323.37	279.262
ENSMUSG00000020719	Ddx5	262.182	233.08	230.129	205.292	252.585	246.525	250.629	357.294	237.923	223.281	308.23	218.905	243.532	295.168	276.256	353.904
ENSMUSG00000039953	Clstn1	260.624	187.536	142.206	188.907	254.597	277.455	197.022	408.881	266.601	433.711	264.197	298.331	286.725	206.795	224.86	271.541
ENSMUSG00000027881	Prpf38b	259.691	276.615	193.431	218.785	216.357	274.726	410.753	192.021	186.939	224.887	378.283	376.788	282.13	220.051	244.134	199.473
ENSMUSG00000027195	Hsd17b12	259.426	226.382	308.113	291.071	172.08	305.655	263.857	248.386	266.601	350.985	153.114	247.963	279.373	281.029	254.841	241.941
ENSMUSG00000075415	Fnbp1	259.208	207.629	192.666	183.124	262.648	273.816	258.287	285.644	211.369	336.528	251.188	250.869	203.097	370.286	286.964	314.009
ENSMUSG00000052397	Ezr	258.847	471.519	440.38	510.82	441.771	477.586	364.108	134.702	112.588	180.713	142.106	163.694	204.016	71.5827	115.642	51.4769
ENSMUSG00000036570	Fxyd1	258.335	178.829	148.322	219.749	304.913	197.402	223.478	169.093	647.914	529.288	229.171	234.403	293.158	124.607	145.624	229.072
ENSMUSG00000015224	Cyp2j9	258.061	239.778	220.954	235.17	212.332	231.97	257.591	566.511	360.07	289.141	179.134	264.429	196.664	168.794	207.728	240.654
ENSMUSG00000024654	Asrgl1	257.547	273.936	263.005	280.469	228.433	284.732	258.287	325.768	436.545	354.197	213.159	261.524	227.91	130.793	184.171	140.275
ENSMUSG00000029311	Hsd17b11	256.823	324.169	249.243	259.265	272.711	274.726	226.959	273.224	168.883	246.573	290.217	198.564	218.72	215.632	361.917	271.541
ENSMUSG00000013033	Adgrl1	256.386	251.164	292.822	245.772	195.225	264.719	205.377	306.661	145.515	252.195	297.222	263.461	284.887	291.633	237.709	311.435
ENSMUSG00000022265	Ank	256.058	184.857	177.375	185.052	250.572	230.151	158.036	195.843	113.651	164.65	421.315	331.263	401.599	312.843	372.625	341.034
ENSMUSG00000074748	Atxn7l3b	255.432	239.108	220.954	232.279	232.458	207.409	188.668	349.651	400.432	268.258	245.183	223.748	237.099	259.819	235.568	290.844
ENSMUSG00000052428	Tmco1	254.976	233.75	244.655	283.361	287.805	216.506	293.097	240.743	281.471	241.754	272.203	292.519	272.021	169.678	244.134	250.95
ENSMUSG00000021474	Sfxn1	254.451	328.857	321.875	295.89	338.121	289.281	278.477	317.17	369.63	372.67	151.113	196.627	214.125	70.699	104.935	167.3
ENSMUSG00000020349	Ppp2ca	254.205	225.043	272.179	267.94	333.09	251.074	208.161	217.815	279.347	317.252	226.169	223.748	220.558	243.912	271.973	254.811
ENSMUSG00000033295	Ptprf	254.058	265.899	272.944	247.699	319.001	267.448	194.934	225.458	172.069	253.801	279.209	263.461	307.862	182.934	237.709	320.444
ENSMUSG00000032320	Rcn2	253.348	257.862	243.126	295.89	254.597	251.983	237.401	120.372	160.385	147.783	383.286	263.461	232.505	316.378	353.351	281.836
ENSMUSG00000020671	Rab10	253.193	226.382	243.126	222.64	315.982	300.197	202.592	513.012	192.25	309.22	187.14	240.214	200.34	234.19	222.718	187.891
ENSMUSG00000009863	Sdhb	252.586	312.113	273.708	295.89	226.42	323.849	236.009	339.142	266.601	208.824	198.148	209.219	158.066	247.447	252.7	240.654
ENSMUSG00000020458	Rtn4	252.559	133.284	136.854	134.934	192.206	264.719	178.225	211.128	306.963	318.055	271.203	284.77	292.239	410.054	274.115	379.642
ENSMUSG00000020612	Prkar1a	251.169	300.057	259.182	222.64	249.566	257.442	212.339	317.17	369.63	282.715	171.128	196.627	158.985	278.377	229.143	262.532
ENSMUSG00000022354	Ndufb9	251.137	283.983	228.6	275.65	289.818	277.455	200.503	127.059	397.246	156.618	324.242	232.465	368.515	216.516	173.463	214.916
ENSMUSG00000020263	Appl2	250.696	269.248	256.888	280.469	331.077	272.906	311.198	226.413	193.312	213.643	262.196	275.084	223.315	230.656	224.86	189.178
ENSMUSG00000054793	Cadm4	250.359	169.452	164.378	170.595	179.124	167.382	222.781	297.108	337.765	318.858	189.141	230.528	235.261	332.285	346.927	393.798
ENSMUSG00000015837	Sqstm1	250.097	315.462	251.536	242.88	284.787	234.699	291.008	200.619	191.188	240.147	248.185	213.093	265.588	310.192	229.143	232.933
ENSMUSG00000004319	Clcn3	249.476	196.243	220.954	262.157	233.465	232.88	254.806	267.492	275.098	319.661	193.144	298.331	237.099	266.005	231.284	253.524
ENSMUSG00000022956	Atp5o	248.677	271.927	282.883	256.374	232.458	252.893	204.68	143.3	300.59	225.69	297.222	279.927	235.261	280.145	218.435	248.376
ENSMUSG00000022257	Laptm4b	248.45	201.601	191.902	292.035	283.78	238.338	207.465	302.84	155.075	209.627	208.156	339.012	272.94	312.843	126.35	384.79
ENSMUSG00000039067	Psmd7	248.097	312.783	202.605	277.578	256.61	276.545	263.857	291.376	220.928	204.808	211.158	252.806	292.239	221.818	222.718	213.629
ENSMUSG00000052738	Suclg1	247.925	295.369	212.544	200.473	206.294	246.525	222.781	186.289	361.132	297.976	278.208	240.214	252.722	212.097	233.426	272.828
ENSMUSG00000026469	Xpr1	247.846	300.057	264.534	257.338	238.496	286.552	281.262	254.118	117.899	199.989	230.172	299.299	323.485	190.004	250.558	223.925
ENSMUSG00000005514	Por	247	283.313	279.825	302.637	270.698	293.829	219.3	342.964	124.272	221.675	275.206	274.115	153.471	190.887	227.001	245.802
ENSMUSG00000024991	Eif3a	246.888	173.471	157.497	187.943	170.067	247.435	261.768	292.331	265.539	253.801	258.193	299.299	218.72	270.424	314.804	332.026
ENSMUSG00000031812	Map1lc3b	245.578	251.164	233.952	263.12	262.648	330.216	226.959	205.396	383.438	334.921	192.144	177.255	245.37	149.352	246.275	181.456
ENSMUSG00000032118	Fez1	245.078	288.001	288.999	290.107	242.521	278.364	195.63	268.448	257.041	194.367	201.15	185.004	187.474	288.098	235.568	275.401
ENSMUSG00000015305	Sash1	244.372	255.852	253.065	216.858	290.824	188.305	352.273	240.743	214.555	221.675	241.18	226.654	323.485	235.074	224.86	180.169
ENSMUSG00000032621	Srek1	244.13	303.406	222.484	376.85	229.439	231.061	379.425	120.372	149.764	159.027	354.265	244.089	220.558	184.701	235.568	250.95
ENSMUSG00000025931	Paqr8	244.086	241.117	188.079	213.002	281.768	210.138	310.502	263.671	312.273	281.912	234.175	276.053	236.18	195.306	177.746	239.368
ENSMUSG00000037736	Limch1	243.749	192.894	238.539	166.739	223.401	218.325	291.008	182.468	321.833	273.077	225.168	302.205	276.616	268.656	278.398	196.899
ENSMUSG00000001467	Cyp51	243.521	174.14	235.481	193.726	279.755	240.157	186.579	228.324	168.883	208.824	252.188	230.528	226.072	309.308	346.927	371.921
ENSMUSG00000037712	Fermt2	243.272	314.122	438.851	377.814	281.768	382.978	297.97	211.128	90.2831	183.926	223.167	168.537	114.874	212.981	143.482	207.195
ENSMUSG00000022389	Tef	243.214	223.034	312.7	270.831	265.667	249.254	229.743	231.19	284.657	280.306	235.176	182.098	205.854	174.98	295.53	207.195
ENSMUSG00000047187	Rab2a	243.114	237.769	210.251	197.581	214.345	257.442	234.617	464.291	258.104	276.29	226.169	215.03	206.773	226.237	192.737	229.072
ENSMUSG00000022469	Rapgef3	242.745	286.662	265.298	400.945	315.982	333.855	317.464	115.595	28.6782	108.428	209.156	308.985	226.072	273.959	212.011	238.081
ENSMUSG00000024853	Sf3b2	242.546	188.206	166.672	166.739	200.256	241.067	190.06	387.864	266.601	297.172	226.169	262.492	337.269	242.144	250.558	214.916
ENSMUSG00000004902	Slc25a18	241.393	283.313	247.714	275.65	275.73	271.997	265.945	194.887	237.923	255.408	252.188	274.115	227.91	185.585	162.756	209.768
ENSMUSG00000048022	Tmem229a	241.182	210.978	260.711	163.848	333.09	313.842	217.908	252.207	112.588	114.853	223.167	250.869	287.644	284.564	334.078	257.384
ENSMUSG00000058756	Thra	239.894	228.392	182.727	175.414	124.783	238.338	226.959	310.482	316.522	268.258	226.169	280.896	249.046	235.074	280.539	254.811
ENSMUSG00000039347	Atp6v0e2	239.821	219.685	144.5	206.256	191.199	231.97	195.63	363.026	317.584	285.928	180.135	155.945	375.867	259.819	241.992	227.785
ENSMUSG00000032186	Tmod2	239.085	191.554	149.851	147.463	217.364	212.867	188.668	183.423	420.613	454.593	152.114	264.429	227.91	332.285	265.549	177.595
ENSMUSG00000021546	Hnrnpk	238.619	258.531	256.124	219.749	261.641	269.267	186.579	221.637	302.714	281.109	250.187	214.062	198.502	242.144	222.718	194.325
ENSMUSG00000027254	Map1a	238.618	156.726	159.791	183.124	157.991	182.847	211.642	228.324	277.222	160.634	197.147	250.869	310.619	351.728	336.219	414.389
ENSMUSG00000033763	Mtss1l	238.455	186.866	185.785	168.667	177.111	207.409	162.213	297.108	555.507	356.607	167.125	208.25	288.563	176.748	261.266	177.595
ENSMUSG00000070394	Tmem256	238.169	243.797	253.83	240.953	192.206	169.202	194.934	201.575	524.704	230.509	309.231	195.658	192.988	220.051	216.294	186.604
ENSMUSG00000036751	Cox6b1	237.672	259.871	197.253	241.917	177.111	209.228	134.365	186.289	509.834	245.77	304.227	246.026	209.53	205.911	145.624	292.131
ENSMUSG00000024921	Smarca2	237.102	215.666	152.91	171.558	204.282	201.951	318.856	146.166	264.476	239.344	326.244	289.613	283.049	184.701	239.851	317.87
ENSMUSG00000013698	Pea15a	236.977	192.894	186.55	223.604	249.566	312.932	260.376	103.176	448.229	264.243	157.117	190.815	242.613	194.422	239.851	288.271
ENSMUSG00000026878	Rab14	236.585	258.531	246.949	209.147	238.496	274.726	248.541	160.495	283.595	275.487	208.156	225.685	256.398	283.68	207.728	171.161
ENSMUSG00000073725	Lmbrd1	236.342	233.08	226.306	206.256	285.793	231.061	214.427	176.736	196.499	292.353	223.167	238.277	230.667	233.307	299.813	257.384
ENSMUSG00000016252	Atp5e	235.689	249.824	227.071	256.374	220.383	243.796	176.137	88.8457	506.648	170.272	316.236	203.407	205.854	205.027	263.407	202.047
ENSMUSG00000031610	Scrg1	235.153	273.936	243.891	266.012	185.162	258.351	270.122	157.63	277.222	235.328	189.141	161.757	145.2	278.377	250.558	334.6
ENSMUSG00000001211	Agpat3	234.472	196.243	229.364	286.252	187.174	258.351	259.68	257.939	230.487	234.525	201.15	226.654	192.988	224.469	355.493	176.308
ENSMUSG00000041556	Fbxo2	233.895	261.211	233.187	269.867	285.793	328.397	242.275	299.974	303.776	318.055	139.104	200.501	226.072	195.306	94.227	110.675
ENSMUSG00000036192	Rorb	232.604	279.964	340.224	332.515	360.26	251.074	352.273	215.905	77.5373	199.989	185.138	203.407	184.717	170.561	250.558	84.9369
ENSMUSG00000038156	Spon1	232.301	125.917	96.3331	78.0687	193.212	116.44	176.833	313.348	201.809	328.496	317.237	268.304	295.915	319.029	389.757	263.819
ENSMUSG00000058239	Usf2	231.352	231.071	260.711	275.65	211.326	254.712	199.807	232.145	351.573	297.976	168.126	222.779	191.15	248.33	156.331	168.587
ENSMUSG00000028128	F3	230.811	371.723	361.631	302.637	321.014	261.08	311.198	102.22	40.3619	124.491	297.222	291.55	132.335	166.143	139.199	239.368
ENSMUSG00000039037	St6galnac5	230.371	493.621	494.663	627.441	447.809	462.121	391.956	156.674	105.153	176.697	22.0165	23.2465	24.8127	7.0699	17.1322	5.14769
ENSMUSG00000012848	Rps5	229.755	223.034	183.492	222.64	182.143	223.783	207.465	217.815	521.518	251.392	285.213	215.999	275.697	136.979	169.18	129.979
ENSMUSG00000036790	Slitrk2	229.581	326.178	269.121	249.627	343.153	276.545	253.414	254.118	84.9723	151.799	195.146	212.125	193.907	161.724	263.407	208.481
ENSMUSG00000057103	Nat8f1	228.551	309.434	310.407	299.745	228.433	246.525	150.377	123.238	352.635	305.204	131.098	195.658	149.795	237.725	149.907	238.081
ENSMUSG00000030161	Gabarapl1	228.345	237.099	203.37	266.012	229.439	278.364	203.984	254.118	301.652	281.109	191.143	191.784	192.069	231.539	175.605	187.891
ENSMUSG00000047557	Lxn	228.329	186.866	205.663	220.713	183.149	167.382	145.504	306.661	359.008	349.378	265.198	188.878	210.449	183.817	194.879	257.384
ENSMUSG00000026202	Tuba4a	226.809	296.039	190.372	171.558	254.597	197.402	233.92	204.441	133.831	208.824	204.153	239.246	219.639	280.145	271.973	295.992
ENSMUSG00000013275	Slc41a1	226.784	164.094	222.484	199.509	227.427	176.479	163.605	257.939	112.588	125.294	379.283	258.618	315.214	274.842	162.756	361.625
ENSMUSG00000014602	Kif1a	226.561	241.787	199.547	224.568	178.117	231.061	225.566	134.702	226.239	252.195	185.138	258.618	230.667	317.262	241.992	250.95
ENSMUSG00000030447	Cyfip1	226.055	212.317	223.248	192.762	252.585	201.041	194.238	306.661	115.775	197.579	230.172	217.936	198.502	262.47	280.539	305.001
ENSMUSG00000035566	Pcdh17	225.716	244.466	287.47	173.486	246.547	193.763	287.527	204.441	128.521	212.84	201.15	280.896	205.854	271.307	237.709	209.768
ENSMUSG00000021820	Camk2g	225.544	178.829	194.195	199.509	287.805	181.937	209.554	217.815	234.736	215.249	278.208	255.712	192.069	237.725	239.851	259.958
ENSMUSG00000029064	Gnb1	225.38	227.722	246.949	188.907	149.941	284.732	165.694	395.507	328.206	253.801	116.087	159.82	206.773	199.725	286.964	169.874
ENSMUSG00000052707	Tnrc6a	224.93	214.996	216.367	278.541	250.572	188.305	315.375	162.406	84.9723	137.342	242.181	296.393	191.15	292.517	231.284	271.541
ENSMUSG00000023909	Paqr4	224.487	225.043	165.142	176.377	210.319	192.854	193.541	192.977	247.482	261.03	210.157	301.236	314.295	187.352	252.7	236.794
ENSMUSG00000001260	Gabrg1	223.991	259.871	270.65	225.532	243.528	180.118	195.63	303.795	186.939	142.964	210.157	182.098	164.499	194.422	299.813	299.853
ENSMUSG00000026600	Soat1	223.469	274.606	217.132	232.279	345.165	263.809	224.174	205.396	118.961	186.335	202.151	280.896	188.393	237.725	214.152	160.865
ENSMUSG00000045608	Dbx2	223.455	314.792	243.891	278.541	233.465	222.873	310.502	197.753	135.956	110.034	152.114	209.219	142.443	258.051	291.247	250.95
ENSMUSG00000034353	Ramp1	223.377	217.006	198.018	189.871	218.37	197.402	176.833	189.155	292.092	224.084	245.183	265.398	239.856	273.075	237.709	186.604
ENSMUSG00000037625	Cldn11	222.906	77.6934	74.9257	42.4077	103.65	306.565	105.821	57.3198	18.0566	45.7806	120.09	228.591	202.178	740.572	593.202	626.731
ENSMUSG00000021087	Rtn1	222.817	134.624	143.735	89.6344	185.162	72.775	77.9735	581.796	541.699	564.628	172.129	175.318	217.801	73.3502	145.624	166.013
ENSMUSG00000022403	St13	222.045	196.913	140.677	224.568	198.244	168.292	205.377	161.451	441.856	380.702	152.114	239.246	181.041	199.725	329.795	110.675
ENSMUSG00000014294	Ndufa2	222.019	217.675	186.55	219.749	161.01	277.455	175.44	132.791	473.721	201.595	261.195	191.784	264.669	168.794	152.048	245.802
ENSMUSG00000035237	Lcat	221.703	214.996	158.261	165.776	191.199	188.305	202.592	394.551	417.427	452.987	255.191	155.945	227.91	111.351	83.5194	105.528
ENSMUSG00000018217	Pmp22	221.652	295.369	283.647	225.532	449.822	225.602	235.313	210.173	190.126	146.98	199.149	171.443	191.15	205.911	89.944	204.621
ENSMUSG00000020198	Ap3d1	220.105	250.494	189.608	248.663	117.739	236.519	355.058	149.032	277.222	260.227	186.139	260.555	226.072	167.91	194.879	181.456
ENSMUSG00000070436	Serpinh1	220.061	265.899	279.825	297.818	258.622	220.144	217.908	159.54	133.831	236.935	202.151	207.282	172.77	179.399	323.37	145.422
ENSMUSG00000027248	Pdia3	219.923	228.392	202.605	313.239	160.004	276.545	213.731	181.513	183.753	127.704	172.129	238.277	215.044	295.168	278.398	212.342
ENSMUSG00000020964	Sel1l	219.696	225.713	250.772	220.713	220.383	168.292	196.326	377.355	180.566	284.322	133.099	201.47	235.261	236.842	190.596	173.735
ENSMUSG00000051695	Pcbp1	219.554	225.043	214.073	306.492	283.78	246.525	181.01	147.121	210.307	269.865	195.146	194.69	180.122	231.539	224.86	182.743
ENSMUSG00000037747	Phyhipl	219.007	150.029	185.785	200.473	201.263	179.208	167.086	283.733	258.104	248.179	219.164	225.685	141.524	279.261	306.238	239.368
ENSMUSG00000041417	Pik3r1	218.875	139.982	140.677	188.907	182.143	252.893	216.516	375.445	220.928	315.645	137.102	200.501	247.208	224.469	182.029	258.671
ENSMUSG00000002064	Sdf2	218.745	239.108	242.362	242.88	254.597	208.318	206.073	226.413	313.336	174.288	225.168	208.25	149.795	180.282	141.341	268.967
ENSMUSG00000031232	Magt1	218.7	199.592	162.084	176.377	172.08	170.112	201.199	333.41	248.544	319.661	159.119	174.349	193.907	163.491	271.973	334.6
ENSMUSG00000022899	Slc15a2	218.015	296.708	351.692	346.972	260.635	251.074	276.388	95.533	128.521	114.05	182.136	150.134	157.147	213.865	216.294	229.072
ENSMUSG00000042406	Atf4	217.981	232.41	234.716	256.374	215.351	165.563	248.541	271.314	391.935	216.052	144.108	168.537	170.932	201.492	147.765	204.621
ENSMUSG00000031229	Atrx	217.957	169.452	204.134	277.578	224.408	166.473	280.565	149.987	179.504	195.17	220.165	246.026	234.342	247.447	220.577	253.524
ENSMUSG00000053646	Plxnb1	216.997	214.327	226.306	183.124	208.307	251.074	214.427	305.706	166.758	267.455	191.143	249.9	233.423	139.631	188.454	214.916
ENSMUSG00000022205	Sub1	216.947	200.931	294.351	382.633	182.143	267.448	192.845	132.791	412.116	227.297	109.082	150.134	170.013	188.236	175.605	168.587
ENSMUSG00000052534	Pbx1	216.798	278.625	319.581	277.578	253.591	316.571	344.615	129.925	180.566	243.36	139.104	199.533	146.119	92.7924	188.454	141.561
ENSMUSG00000017670	Elmo2	216.684	151.368	158.261	160.956	175.098	157.376	165.694	600.903	433.359	424.876	135.101	123.982	160.823	114.886	169.18	118.397
ENSMUSG00000000605	Clcn4	216.676	166.773	186.55	207.219	199.25	221.964	160.82	269.403	300.59	249.785	195.146	182.098	196.664	279.261	231.284	203.334
ENSMUSG00000022521	Crebbp	216.502	204.95	220.954	195.654	175.098	170.112	250.629	333.41	165.696	224.887	188.141	277.99	233.423	243.912	154.19	208.481
ENSMUSG00000022136	Dnajc3	215.898	210.978	160.555	212.038	248.559	221.964	265.945	253.163	92.4074	187.138	197.147	219.873	211.368	282.796	212.011	262.532
ENSMUSG00000038056	Kmt2c	215.711	190.215	191.902	293.962	192.206	227.422	324.425	89.8011	137.018	176.697	246.184	213.093	191.15	269.54	265.549	226.498
ENSMUSG00000040407	Akap9	214.902	168.782	191.137	192.762	202.269	129.176	247.844	212.083	152.95	155.815	206.154	322.546	230.667	213.865	329.795	267.68
ENSMUSG00000001687	Ubl3	214.165	210.978	236.245	211.075	283.78	222.873	153.162	299.974	247.482	167.059	245.183	105.578	175.527	253.633	192.737	207.195
ENSMUSG00000028173	Wls	214.164	248.485	239.304	282.397	273.717	327.487	232.528	86.9351	92.4074	110.837	230.172	222.779	226.072	224.469	239.851	175.021
ENSMUSG00000030287	Itpr2	214.124	182.178	183.492	230.351	160.004	222.873	236.705	323.857	151.888	185.532	150.112	288.644	238.937	219.167	182.029	256.098
ENSMUSG00000046160	Olig1	214.092	199.592	146.029	109.874	156.985	191.034	192.845	112.729	38.2376	58.6313	192.144	260.555	192.988	645.128	316.945	397.659
ENSMUSG00000020614	Fam20a	213.67	241.787	231.658	225.532	260.635	180.118	219.3	124.193	151.888	267.455	241.18	283.801	252.722	104.281	205.586	214.916
ENSMUSG00000015806	Qdpr	213.559	111.852	100.156	119.513	144.909	249.254	151.77	92.667	117.899	69.8757	203.152	245.057	216.882	833.365	216.294	330.739
ENSMUSG00000021771	Vdac2	213.367	237.099	234.716	253.482	283.78	221.964	238.098	138.523	173.131	200.792	167.125	220.842	169.094	230.656	216.294	214.916
ENSMUSG00000036046	5031439G07Rik	213.231	122.568	190.372	194.69	183.149	202.86	256.199	80.2477	73.2887	83.5295	198.148	234.403	241.694	351.728	462.569	323.018
ENSMUSG00000036634	Mag	212.651	56.2607	50.4602	35.661	84.5303	206.499	140.631	0.95533	11.6837	40.1584	164.123	309.954	217.801	873.133	475.418	522.491
ENSMUSG00000035011	Zbtb7a	212.232	211.648	215.603	192.762	165.035	148.279	167.086	342.008	188.001	234.525	206.154	240.214	238.937	205.911	235.568	191.751
ENSMUSG00000030744	Rps3	211.887	227.722	189.608	266.012	173.086	216.506	153.162	180.557	468.41	208.021	232.173	151.102	237.099	180.282	89.944	204.621
ENSMUSG00000050288	Fzd2	211.752	516.393	447.261	463.593	456.866	361.146	323.033	118.461	20.1809	72.2852	81.0606	134.636	73.5192	22.9772	44.972	39.8946
ENSMUSG00000026234	Ncl	211.663	146.68	129.973	151.318	198.244	197.402	201.199	175.781	339.889	298.779	162.121	230.528	220.558	279.261	220.577	222.638
ENSMUSG00000094483	Purb	211.334	205.62	181.962	168.667	161.01	222.873	195.63	135.657	405.743	242.557	238.178	159.82	272.94	209.446	194.879	175.021
ENSMUSG00000003316	Glg1	210.735	199.592	196.489	178.305	186.168	255.622	219.3	318.125	122.148	233.722	148.111	298.331	191.15	204.143	182.029	227.785
ENSMUSG00000018500	Adora2b	210.05	309.434	270.65	272.759	306.925	251.074	215.819	164.317	49.9213	99.5929	246.184	189.847	109.36	229.772	203.445	231.646
ENSMUSG00000047368	Abhd17b	208.908	220.355	259.182	254.446	205.288	167.382	212.339	165.272	219.866	183.926	204.153	180.161	215.963	190.004	186.312	268.967
ENSMUSG00000021477	Ctsl	208.417	174.81	211.78	218.785	215.351	197.402	157.339	223.547	231.55	195.973	226.169	225.685	179.203	241.26	184.171	243.228
ENSMUSG00000047379	B4gat1	208.405	258.531	240.833	263.12	205.288	278.364	229.743	171.959	79.6616	142.964	226.169	206.313	210.449	190.004	188.454	234.22
ENSMUSG00000016541	Atxn10	208.237	243.797	227.071	212.038	199.25	180.118	186.579	273.224	223.052	352.591	188.141	179.192	114.874	248.33	169.18	126.118
ENSMUSG00000020108	Ddit4	208.149	288.001	185.021	262.157	261.641	193.763	247.844	217.815	146.577	201.595	112.084	199.533	180.122	209.446	205.586	211.055
ENSMUSG00000037010	Apln	208.053	268.578	242.362	306.492	257.616	234.699	271.515	69.7391	22.3052	63.4503	180.135	258.618	231.586	256.284	188.454	268.967
ENSMUSG00000021497	Txndc15	207.875	222.364	181.198	227.459	205.288	209.228	200.503	102.22	207.12	159.027	153.114	213.093	222.396	242.144	361.917	211.055
ENSMUSG00000021364	Elovl2	207.732	160.745	170.494	186.016	226.42	243.796	145.504	315.259	194.374	282.715	167.125	183.066	191.15	211.213	201.303	236.794
ENSMUSG00000021670	Hmgcr	207.53	237.099	305.055	204.328	306.925	269.267	185.187	256.029	94.5317	86.7422	241.18	125.919	170.932	230.656	177.746	221.351

## Sheet: Table S5
Table S5. Astrocyte EAE core signature. Genes that are up- or down-regulated in spinal cord astrocytes in all stages of EAE compared to unimmunized mice.
Up_Ensembl	Up_Symbol	Down_Ensembl	Down_Symbol
ENSMUSG00000021091	Serpina3n	ENSMUSG00000032368	Zic1
ENSMUSG00000073418	C4b	ENSMUSG00000030004	Nat8
ENSMUSG00000054072	Iigp1	ENSMUSG00000026614	Slc30a10
ENSMUSG00000023132	Gzma	ENSMUSG00000041117	Ccdc8
ENSMUSG00000046718	Bst2	ENSMUSG00000030276	Ttll3
ENSMUSG00000074896	Ifit3	ENSMUSG00000025350	Rdh5
ENSMUSG00000024338	Psmb8	ENSMUSG00000004872	Pax3
ENSMUSG00000078853	Igtp	ENSMUSG00000047935	Sox1ot
ENSMUSG00000018899	Irf1	ENSMUSG00000020524	Gria1
ENSMUSG00000034459	Ifit1	ENSMUSG00000066026	Dhrs3
ENSMUSG00000037321	Tap1	ENSMUSG00000024292	Cyp4f14
ENSMUSG00000069874	Irgm2	ENSMUSG00000067860	Zic3
ENSMUSG00000026656	Fcgr2b	ENSMUSG00000097280	AI849053
ENSMUSG00000082292	Gm12250	ENSMUSG00000110160	Gm45560
ENSMUSG00000016496	Cd274	ENSMUSG00000087413	Gm11266
ENSMUSG00000053113	Socs3	ENSMUSG00000025407	Gli1
ENSMUSG00000025498	Irf7	ENSMUSG00000085049	Parvaos
ENSMUSG00000062488	Ifit3b	ENSMUSG00000000202	Btbd17
ENSMUSG00000060802	B2m	ENSMUSG00000031808	Slc27a1
ENSMUSG00000035692	Isg15	ENSMUSG00000048647	Exd1
ENSMUSG00000002325	Irf9	ENSMUSG00000042109	Csdc2
ENSMUSG00000040253	Gbp7	ENSMUSG00000102319	Gm37626
ENSMUSG00000078920	Ifi47	ENSMUSG00000097623	B230323A14Rik
ENSMUSG00000046879	Irgm1	ENSMUSG00000042804	Gpr153
ENSMUSG00000073555	Gm4951	ENSMUSG00000040146	Rgl3
ENSMUSG00000049502	Dtx3l	ENSMUSG00000001555	Fkbp10
ENSMUSG00000074151	Nlrc5	ENSMUSG00000027457	Snph
ENSMUSG00000000791	Il12rb1	ENSMUSG00000021090	Lrrc9
ENSMUSG00000073411	H2-D1	ENSMUSG00000028524	Sgip1
ENSMUSG00000026104	Stat1	ENSMUSG00000030583	Sipa1l3
ENSMUSG00000028270	Gbp2
ENSMUSG00000062380	Tubb3
ENSMUSG00000029561	Oasl2
ENSMUSG00000034422	Parp14
ENSMUSG00000023224	Serping1
ENSMUSG00000071637	Cebpd
ENSMUSG00000096727	Psmb9
ENSMUSG00000035208	Slfn8
ENSMUSG00000052837	Junb
ENSMUSG00000028268	Gbp3
ENSMUSG00000053175	Bcl3
ENSMUSG00000036594	H2-Aa
ENSMUSG00000063354	Slc39a4
ENSMUSG00000037419	Endod1
ENSMUSG00000046768	Rhoj
ENSMUSG00000090942	F830016B08Rik
ENSMUSG00000026946	Nmi
ENSMUSG00000027398	Il1b
ENSMUSG00000041482	Piezo2
ENSMUSG00000024063	Lbh
ENSMUSG00000068606	Gm4841
ENSMUSG00000021250	Fos
ENSMUSG00000067212	H2-T23
ENSMUSG00000015312	Gadd45b
ENSMUSG00000087593	Gm16174
ENSMUSG00000005413	Hmox1
ENSMUSG00000060586	H2-Eb1
ENSMUSG00000043091	Tuba1c
ENSMUSG00000042129	Rassf4
ENSMUSG00000033355	Rtp4
ENSMUSG00000015451	C4a
ENSMUSG00000105504	Gbp5
ENSMUSG00000079017	Ifi27l2a
ENSMUSG00000061232	H2-K1
ENSMUSG00000004951	Hspb1
ENSMUSG00000027907	S100a11
ENSMUSG00000079293	Clec7a
ENSMUSG00000037991	Rmi2
ENSMUSG00000069516	Lyz2
ENSMUSG00000035929	H2-Q4
ENSMUSG00000026395	Ptprc
ENSMUSG00000062825	Actg1
ENSMUSG00000075602	Ly6a
ENSMUSG00000038301	Snx10
ENSMUSG00000079363	Gbp4
ENSMUSG00000032596	Uba7
ENSMUSG00000010358	Ifi35
ENSMUSG00000024772	Ehd1
ENSMUSG00000069793	Slfn9
ENSMUSG00000073421	H2-Ab1
ENSMUSG00000037295	Ldlrap1
ENSMUSG00000037820	Tgm2
ENSMUSG00000029298	Gbp9
ENSMUSG00000056290	Ms4a4b
ENSMUSG00000029135	Fosl2
ENSMUSG00000005320	Fgfr4
ENSMUSG00000023031	Cela1
ENSMUSG00000026480	Ncf2
ENSMUSG00000056071	S100a9
ENSMUSG00000029622	Arpc1b
ENSMUSG00000027514	Zbp1
ENSMUSG00000000031	H19
ENSMUSG00000060550	H2-Q7

## Sheet: Table S6
Table S6. Gene ontology analysis of genes in significantly correlating WGCNA modules blue, yellow, and turquoise.
Module	ID	Description	GeneRatio	BgRatio	pvalue	p.adjust	qvalue	geneID	Count		Module	ID	Description	GeneRatio	BgRatio	pvalue	p.adjust	qvalue	geneID	Count		Module	ID	Description	GeneRatio	BgRatio	pvalue	p.adjust	qvalue	geneID	Count
Blue	GO:0022613	ribonucleoprotein complex biogenesis	179/3557	409/21092	5.42e-38	3.26e-34	2.61e-34	Nop16/Ddx39b/Diexf/Ipo9/Tent4b/Dkc1/Nol12/Pop5/Drosha/Rrp36/Gtf3a/Aamp/Utp23/Rpl11/Rps27l/Ago3/Dhx9/Eif6/Pop4/Rc3h1/Riox1/LTO1/Ptges3/Pih1d1/Eri3/Rps19/Eif3a/Ddx27/Znhit6/Ddx47/Fcf1/Ngdn/Riok3/Snrpb/Lsm3/Rrn3/Rbm22/Ddx51/Nol8/Rpl10/Mphosph6/Nle1/Strap/Rpl6/Exosc9/Ltv1/Rps16/Efl1/Mterf4/Ncl/Mettl15/Snrpd2/Prpf31/Pwp2/Usp39/G3bp2/Cirbp/Ddx56/Bccip/Mettl16/Hsp90ab1/Eif3d/Tsr2/Pa2g4/Rplp0/Rpl24/Tsr1/…	179		Yellow	GO:0007059	chromosome segregation	71/1373	315/21092	1.11e-20	5.63e-17	5.11e-17	Bub1/Ttk/Cdca2/Cep192/Ncapd2/Tacc3/Fancd2/Ect2/Ska1/Cdca5/Rmi2/Spc25/Mki67/Ska2/Syde1/Nup43/Top2a/Cenph/Syce2/Fbxo5/Racgap1/Top1/Cdca8/Rad18/Kif23/Nuf2/Cenpf/Cenps/Psrc1/Bex4/Phb2/Gen1/Bub1b/Nusap1/Ercc4/Rcc2/Ncaph/Birc5/Knl1/Ska3/Brca1/Ndc80/Top2b/Cenpn/Cenpw/Brca2/Nsl1/Cenpe/Spdl1/Plk1/Tex15/Kif22/Sfpq/Ccne1/Pds5b/Nup62/Aurkb/Brip1/Sgo2a/Incenp/Cdc23/Ccnb1/Knstrn/Kif2c/Smc4/Mis18a/Espl1/Kif14/C…	71		Turquoise	GO:0006091	generation of precursor metabolites and energy	145/4076	359/21092	1.36546e-20	8.31702e-17	6.30843e-17	Ppp1r3c/Ndufa5/Gaa/Ndufv2/Phkb/Nr1d1/Hdac4/Trp53/Khk/Pgm2/Ugp2/Ppp1r3g/Uqcrfs1/Mtor/Ppp1r3d/Crot/Mtch2/Slc37a4/Bdnf/Coq9/Slc25a33/Pank2/Atp7a/ND4/Ppp1r2/Galt/Coq10a/Mlxipl/Sdhb/Mdh1b/Uqcr10/Adrb1/Ppara/Ndufaf1/Aco1/Sdhaf4/Cs/Mecp2/COX2/Epm2a/Uqcc3/Prkag2/Pnpt1/Dhtkd1/Sorbs1/ND2/Phka1/Idh3b/Esrrb/Pfkm/Dgat1/Ppp1r3b/Fh1/Adpgk/Gys1/Adsl/Aldob/Aldh5a1/Tpi1/Tcf7l2/Rb1cc1/Inpp5k/Aass/Pink1/Ndufa8/Atp5o…	145
Blue	GO:0042254	ribosome biogenesis	126/3557	263/21092	9.62e-32	2.89e-28	2.31e-28	Nop16/Diexf/Ipo9/Tent4b/Dkc1/Nol12/Pop5/Drosha/Rrp36/Gtf3a/Aamp/Utp23/Rpl11/Rps27l/Eif6/Pop4/Riox1/LTO1/Pih1d1/Eri3/Rps19/Ddx27/Znhit6/Ddx47/Fcf1/Ngdn/Riok3/Rrn3/Ddx51/Nol8/Rpl10/Mphosph6/Nle1/Rpl6/Exosc9/Ltv1/Rps16/Efl1/Mterf4/Ncl/Mettl15/Pwp2/Ddx56/Bccip/Mettl16/Tsr2/Pa2g4/Rplp0/Rpl24/Tsr1/Gtf2h5/Mrpl10/Wbp11/Noc4l/Ftsj3/Rpl27/Ddx31/Rpl7/Rpl14/Ddx21/Znhit3/Fbl/Rps10/Utp6/Pwp1/Rcl1/Rps6/Dis3/Mrp…	126		Yellow	GO:0000280	nuclear division	77/1373	421/21092	1.02e-16	2.59e-13	2.36e-13	Bub1/Ttk/Mastl/Ube2c/Psmc3ip/Chek1/Cep192/Ncapd2/Tacc3/Fancd2/Cdca5/Aspm/Mki67/Ccnf/Kif11/Kifc1/Syde1/Top2a/Syce2/Fbxo5/Racgap1/Spire2/Cdca8/Kif23/Igf2/Nuf2/Cenps/Psrc1/Cyp26b1/Phb2/Ccna2/Gen1/Cdkn1c/Bub1b/Bmp4/Nusap1/Ercc4/Topbp1/Ncaph/Birc5/Ndc80/Top2b/Kif20b/Brca2/Ccnb2/Aurka/Nsl1/Cenpe/Spdl1/Plk1/Tex15/Kif22/Cks2/Ccnd1/Kifc5b/Ccne1/Pds5b/Ddx4/Nup62/Aurkb/Brip1/Sgo2a/Incenp/Chek2/Cdc23/Ccnb1/K…	77		Turquoise	GO:0015980	energy derivation by oxidation of organic compounds	110/4076	252/21092	6.54688e-19	1.99385e-15	1.51233e-15	Ppp1r3c/Ndufa5/Gaa/Ndufv2/Phkb/Nr1d1/Trp53/Khk/Pgm2/Ugp2/Ppp1r3g/Uqcrfs1/Mtor/Ppp1r3d/Mtch2/Slc37a4/Bdnf/Coq9/Pank2/ND4/Ppp1r2/Coq10a/Sdhb/Mdh1b/Uqcr10/Adrb1/Ndufaf1/Aco1/Sdhaf4/Cs/Mecp2/COX2/Epm2a/Uqcc3/Prkag2/Pnpt1/Dhtkd1/Sorbs1/ND2/Phka1/Idh3b/Esrrb/Pfkm/Ppp1r3b/Fh1/Gys1/Adsl/Aldh5a1/Tcf7l2/Rb1cc1/Inpp5k/Pink1/Ndufa8/Sdhc/Taz/Per2/Fastkd1/Phkg1/Idh3g/Sirt3/Agl/Sucla2/Ndufc2/Stk40/Cox20/Acadm/N…	110
Blue	GO:0034660	ncRNA metabolic process	174/3557	453/21092	1.52e-28	3.06e-25	2.45e-25	Diexf/Trir/Lage3/Tsen2/Tent4b/Mettl1/Dkc1/Nol12/Trmt5/Ell2/Pop5/Snapc1/Drosha/Rrp36/Utp23/Rpl11/1110008L16Rik/Hras/Thumpd1/Ago3/Pop4/Rc3h1/Pih1d1/Eri3/Rps19/Ddx27/Pars2/Znhit6/Ddx47/Fcf1/Zbtb8os/Ngdn/Riok3/Ddx51/Nol8/Mphosph6/Polr1a/Snd1/Exosc9/Ints11/Rps16/Rnf113a2/Mterf4/Ncl/Mettl15/Ptcd1/Pwp2/Thg1l/Rtcb/Ddx56/Lars/Mettl16/Tsr2/Eprs/Pa2g4/Tsr1/Farsb/Gtf2h5/Wbp11/Dus1l/Tut1/Ftsj3/Rpl27/Cars/Rpl7…	174		Yellow	GO:0098813	nuclear chromosome segregation	56/1373	258/21092	8.17e-16	1.39e-12	1.26e-12	Bub1/Ttk/Cep192/Ncapd2/Tacc3/Fancd2/Ect2/Cdca5/Rmi2/Syde1/Top2a/Syce2/Fbxo5/Racgap1/Cdca8/Kif23/Nuf2/Cenpf/Cenps/Psrc1/Phb2/Gen1/Bub1b/Nusap1/Ercc4/Rcc2/Ncaph/Birc5/Knl1/Ndc80/Top2b/Brca2/Nsl1/Cenpe/Spdl1/Plk1/Tex15/Kif22/Sfpq/Ccne1/Pds5b/Nup62/Aurkb/Brip1/Sgo2a/Incenp/Cdc23/Ccnb1/Knstrn/Kif2c/Smc4/Espl1/Kif14/Cdc20/Smc2/Trip13	56		Turquoise	GO:0050808	synapse organization	157/4076	427/21092	1.45266e-17	2.94938e-14	2.23709e-14	Flrt3/Magi2/Etv5/Lrtm2/Epha7/Zmynd8/Slc9a6/Ctnnb1/Dnm1l/Clstn2/Lzts3/Drp2/Unc13a/Lrp8/Sncb/Adgrl1/Dag1/Il1rapl1/Rab29/Igf1r/Wnt7b/Cdh2/Pcdhgc5/Vhl/Bdnf/Cdkl5/Ophn1/Sez6l/Asic2/Lrp4/Cacnb1/Nrxn3/Reln/Adgrb2/Sdk2/Flrt2/Numb/Grid2/Bcan/Pten/Cacnb2/Clstn1/Lrrk2/Pgrmc1/Palm/Rapgef4/Wnt7a/Mef2c/Cabp1/Mecp2/Ntrk2/Adgrl3/Sncg/Dab2ip/Eef2k/Gphn/Sparc/Col4a5/Efna5/Epha4/Lrfn4/Adgrl2/Fzd1/Pick1/Epha5/Nefl/K…	157
Blue	GO:0008380	RNA splicing	144/3557	363/21092	1.9e-25	2.85e-22	2.28e-22	Bud31/Aff2/Txnl4a/Ddx39b/Tsen2/Sf3b3/Supt6/Ddx39/Rnps1/Cactin/Dhx9/U2af1/Rps26/Srsf3/Rps13/Rbm41/Snrpb2/Ddx47/Zbtb8os/Thoc3/Snrpb/Lsm3/Arl6ip4/Mettl14/Rbm22/Smndc1/Ppp1r8/Strap/Sf3b2/Srsf5/Puf60/Alyref/Rnf113a2/Hnrnpc/Snrpd2/Prpf31/Hnrnpa1/Ppp4r2/Pabpc1/Zmat2/Usp39/Htatsf1/Rsrc1/Cirbp/Rtcb/Raly/Dhx40/Dhx38/U2af2/Rbm8a/Ik/Setx/Ncbp2/Sugp1/Iws1/Psip1/Wbp11/Smn1/Prpf6/Rbm19/Prpf40a/Dazap1/Gemin5/Srp…	144		Yellow	GO:0044772	mitotic cell cycle phase transition	67/1373	352/21092	1.35e-15	1.72e-12	1.56e-12	Bub1/Ttk/Mnat1/Mastl/Cdkn2a/Clspn/Ube2c/Rnaseh2b/Chek1/Cep192/Hus1/Tacc3/Pkia/Ticrr/Cdk1/Cdca5/Myb/Cks1b/Cdc7/Fbxo5/Cenpf/Phb2/Nasp/Ccna2/Gen1/Cdkn1c/Bub1b/Dtl/Rcc2/Topbp1/Birc5/E2f7/Brca1/Cul4b/Ndc80/Pidd1/Foxm1/Ubd/Tcf19/Cenpe/Prmt2/Rbbp8/Spdl1/Plk1/Cdk4/Cks2/Ccnd1/Cdc25c/Dact1/Dbf4/Ccne1/Itgb1/Iqgap3/Atad5/Aurkb/Chek2/Cdc23/Ccnb1/Sox4/Apex1/Plk3/Kif14/Cdkn2b/Lmnb1/Cdkn2c/Trip13/Nek11	67		Turquoise	GO:0009150	purine ribonucleotide metabolic process	145/4076	400/21092	1.01123e-15	1.53986e-12	1.16798e-12	Acadsb/Adss/Ndufv2/Dnm1l/Hdac4/Ampd2/Acss1/Pde4d/Myh6/Trp53/Khk/Pfas/Papss2/Uqcrfs1/Crot/Acsl6/Rhoq/Mtch2/Acsm5/Bdnf/Gmpr/Coq9/Pipox/Slc25a33/Pank2/Atp7a/ND4/Ehhadh/Acot11/Pdhx/Galt/Lrrk2/Mlxipl/Gucy1b1/Uqcr10/Ppara/Ndufaf1/Cs/Mecp2/Acss2/COX2/Atp5b/Gphn/Uqcc3/Prkag2/Fam20c/Dhtkd1/ND2/Esrrb/Pfkm/Pdk1/Dgat1/Nme5/Adpgk/Prkn/Adcy2/Nme7/Ppcs/Adsl/Aldob/Tpi1/Mvd/Atp5k/Pink1/Nudt5/Ndufa8/Ak1/Atp5o/Gpi1…	145
Blue	GO:0010498	proteasomal protein catabolic process	162/3557	436/21092	8.12e-25	9.77e-22	7.81e-22	Spop/Sdf2l1/Psmb1/Ccdc47/Atxn3/Topors/Uchl5/Psen1/Psma2/Dnajb2/Psmb4/Ube2k/Psmc6/Smarcc1/Zfand2a/Fbxl8/Rpl11/Psmd8/Nploc4/Sharpin/Vcp/Trim3/N4bp1/Ufd1/Psme3/Os9/Crbn/Rad23a/Rack1/Csnk1e/Edem1/Pcnp/Axin1/Anapc5/Gipc1/Socs5/Ubxn2b/Rybp/Socs6/Taf1/Agap3/Bag6/Ubxn4/Psma6/Nemf/Ppp2r5c/Bag5/Fbxl5/Osbpl7/Erlin2/Tbx21/Rmnd5b/Svip/Fbxo31/Ubb/Map1a/Psmb3/Hsp90ab1/Trib3/Cul3/Rnf19b/Nub1/Psmd4/Sel1l/Mdm2/Hsp…	162		Yellow	GO:0140014	mitotic nuclear division	57/1373	276/21092	4.61e-15	4.63e-12	4.21e-12	Bub1/Ttk/Ube2c/Chek1/Cep192/Ncapd2/Tacc3/Cdca5/Mki67/Ccnf/Kif11/Kifc1/Fbxo5/Racgap1/Cdca8/Kif23/Igf2/Nuf2/Psrc1/Phb2/Ccna2/Gen1/Cdkn1c/Bub1b/Bmp4/Nusap1/Ncaph/Birc5/Ndc80/Kif20b/Ccnb2/Aurka/Nsl1/Cenpe/Spdl1/Plk1/Kif22/Ccnd1/Kifc5b/Ccne1/Pds5b/Nup62/Aurkb/Incenp/Chek2/Cdc23/Ccnb1/Knstrn/Kif2c/Smc4/Espl1/Kif14/Cdc20/Smc2/Trip13/Pebp1/Tpx2	57		Turquoise	GO:0006732	coenzyme metabolic process	120/4076	311/21092	1.66409e-15	1.65551e-12	1.25569e-12	Acadsb/Fmo1/Fdxr/Coq8a/Hdac4/Acss1/Trp53/Khk/Crot/Acsl6/Coq5/Mtch2/Acsm5/Nadk2/Coq9/Nnt/Pipox/Nadk/Pank2/Sardh/Ehhadh/Acot11/Pdhx/Galt/Coq10a/Mlxipl/Mdh1b/Folh1/Ppara/Cs/Acss2/Gphn/Prkag2/Dhtkd1/Coq6/Naprt/Qprt/Idh3b/Esrrb/Hsd11b1/Pdss1/Pfkm/Pdk1/Dgat1/Mocos/Adpgk/Ldhb/Ppcs/Aldob/Nmnat3/Tpi1/Mvd/Gpi1/Fpgs/Mthfd2l/Gpd2/Mocs3/Nudt17/Coq3/Idh3g/Acacb/Pfkp/Sucla2/Eno3/Oxsm/Zbtb20/Mbip/Me1/Cbr3/Btd/Nm…	120
Blue	GO:0034470	ncRNA processing	133/3557	330/21092	2.34e-24	2.35e-21	1.88e-21	Diexf/Lage3/Tsen2/Tent4b/Mettl1/Dkc1/Nol12/Trmt5/Pop5/Drosha/Rrp36/Utp23/Rpl11/1110008L16Rik/Thumpd1/Ago3/Pop4/Pih1d1/Eri3/Rps19/Ddx27/Znhit6/Ddx47/Fcf1/Zbtb8os/Ngdn/Riok3/Ddx51/Nol8/Mphosph6/Exosc9/Ints11/Rps16/Rnf113a2/Mterf4/Ncl/Mettl15/Ptcd1/Pwp2/Thg1l/Rtcb/Ddx56/Mettl16/Tsr2/Pa2g4/Tsr1/Gtf2h5/Wbp11/Dus1l/Tut1/Ftsj3/Rpl27/Rpl7/Rpl14/Ddx21/Znhit3/Elp5/Fbl/Trub2/Utp6/Trnt1/Elp6/Rcl1/Nsun2/Rps6/…	133		Yellow	GO:0048285	organelle fission	79/1373	470/21092	5.46e-15	4.63e-12	4.21e-12	Bub1/Ttk/Mastl/Ube2c/Psmc3ip/Chek1/Cep192/Ncapd2/Tacc3/Fancd2/Cdca5/Aspm/Mki67/Ccnf/Kif11/Kifc1/Syde1/Top2a/Syce2/Fbxo5/Racgap1/Spire2/Cdca8/Kif23/Igf2/Nuf2/Cenps/Psrc1/Cyp26b1/Phb2/Ccna2/Gen1/Cdkn1c/Bub1b/Bmp4/Nusap1/Ercc4/Topbp1/Ncaph/Birc5/Ndc80/Top2b/Kif20b/Bnip3/Brca2/Ccnb2/Aurka/Nsl1/Cenpe/Spdl1/Plk1/Tex15/Kif22/Cks2/Ccnd1/Carlr/Kifc5b/Ccne1/Pds5b/Ddx4/Nup62/Aurkb/Brip1/Sgo2a/Incenp/Chek2/C…	79		Turquoise	GO:0090407	organophosphate biosynthetic process	164/4076	474/21092	1.82713e-15	1.65551e-12	1.25569e-12	Ndufab1/Adss/Pla2g6/Hdhd5/Fuk/Selenoi/Hdac4/Pisd/Ampd2/Acss1/Dpagt1/Pyurf/Trp53/Khk/Pigx/Pfas/Papss2/Acsl6/Mtch2/Cdipt/Plcg1/Nadk2/Pth1r/Chka/Fdps/Nadk/Pank2/Pigg/Pcx/Pdhx/Galt/Mlxipl/Gucy1b1/Ppara/Etnk2/Acss2/COX2/Atp5b/Acsl3/Gphn/Pigo/Uqcc3/Prkag2/Cds2/Dhtkd1/Ptpmt1/Naprt/Qprt/Pigf/Cept1/Pigl/Esrrb/Pfkm/Pdk1/Ip6k1/Nme5/Mocos/Mppe1/Etnk1/Adpgk/P2ry1/Prkn/Adcy2/Lhcgr/Nme7/Ppcs/Adsl/Aldob/Hddc2/Mb…	164
Blue	GO:0006364	rRNA processing	88/3557	181/21092	4e-23	3.43e-20	2.75e-20	Diexf/Tent4b/Dkc1/Nol12/Pop5/Rrp36/Utp23/Rpl11/Pop4/Pih1d1/Eri3/Rps19/Ddx27/Znhit6/Ddx47/Fcf1/Ngdn/Riok3/Ddx51/Nol8/Mphosph6/Exosc9/Rps16/Mterf4/Ncl/Mettl15/Pwp2/Ddx56/Mettl16/Tsr2/Pa2g4/Tsr1/Gtf2h5/Wbp11/Ftsj3/Rpl27/Rpl7/Rpl14/Ddx21/Znhit3/Fbl/Utp6/Rcl1/Rps6/Dis3/Imp4/Utp11/Eri1/Abt1/Wdr43/Mtrex/Rps14/Rps15/Bop1/Rpsa/Mrm2/Bms1/Srfbp1/Rps7/Pes1/Nol6/Rrp7a/Rps21/Rpf1/Sart1/Rpl26/Rps17/Utp3/Rpl5/Ex…	88		Yellow	GO:0006281	DNA repair	75/1373	444/21092	2.08e-14	1.45e-11	1.32e-11	Mnat1/Clspn/Chek1/Hmgn1/Npm1/H2afx/Ube2n/Hus1/Fancd2/Ticrr/Ung/Cdca5/Rmi2/Pclaf/Mcm8/Kdm4d/Cdc7/Rpa3/Rad54b/Spire2/Rad18/Cenps/Gen1/Dtl/Polq/Prpf19/Pole2/Ercc4/Nsd2/Lig1/Chaf1b/Topbp1/Usp10/Brca1/Rad51ap1/Cul4b/Top2b/Rnf138/Foxm1/Helq/Brca2/Bard1/Parp1/Uhrf1/Tdp1/Rbbp8/Otub1/Tex15/Kif22/Sfpq/Chrna4/Exo1/Pds5b/Brip1/Ube2t/Tdp2/Endov/Aunip/Chek2/Exo5/Ruvbl2/Cbx8/Apex1/Smc4/Aplf/Msh2/Smc2/Smug1/Rad5…	75		Turquoise	GO:0051186	cofactor metabolic process	165/4076	478/21092	1.90257e-15	1.65551e-12	1.25569e-12	Cth/Acadsb/Fmo1/Fdxr/Mpv17l/Nubpl/Prdx4/Uros/Coq8a/Hdac4/Acss1/Trp53/Khk/Oplah/Crot/Acsl6/Nat8/Stat5a/Coq5/Mtch2/Acsm5/Nadk2/Coq9/Nnt/Pipox/Nadk/Pank2/Sardh/Ehhadh/Acot11/Pdhx/Galt/Gstt1/Epx/Coq10a/Mlxipl/Mdh1b/Folh1/Ppara/Cs/Acss2/COX2/Alad/Gphn/Prkag2/Dhtkd1/Coq6/Gstm1/Phyh/Naprt/Gstk1/Qprt/Ggt1/Idh3b/Clybl/Esrrb/Hsd11b1/Pdss1/Pfkm/Pdk1/Dgat1/Mocos/Gstt3/Adpgk/Ldhb/Mmab/Ppcs/Aldob/Aldh5a1/Nmnat…	165
Blue	GO:0016072	rRNA metabolic process	98/3557	216/21092	9.39e-23	7.06e-20	5.65e-20	Diexf/Trir/Tent4b/Dkc1/Nol12/Pop5/Drosha/Rrp36/Utp23/Rpl11/Pop4/Pih1d1/Eri3/Rps19/Ddx27/Znhit6/Ddx47/Fcf1/Ngdn/Riok3/Ddx51/Nol8/Mphosph6/Polr1a/Exosc9/Rps16/Mterf4/Ncl/Mettl15/Pwp2/Ddx56/Mettl16/Tsr2/Pa2g4/Tsr1/Gtf2h5/Wbp11/Ftsj3/Rpl27/Rpl7/Rpl14/Ddx21/Znhit3/Fbl/Utp6/Ippk/Pwp1/Rcl1/Polr1b/Rps6/Dis3/Imp4/Utp11/Eri1/Abt1/Slfn8/Wdr43/Mtrex/Rps14/Rps15/Bop1/Rpsa/Mrm2/Bms1/Srfbp1/Rps7/Pes1/Smarca4/No…	98		Yellow	GO:0044770	cell cycle phase transition	69/1373	390/21092	2.29e-14	1.45e-11	1.32e-11	Bub1/Ttk/Mnat1/Mastl/Cdkn2a/Clspn/Ube2c/Rnaseh2b/Chek1/Cep192/Npm1/Hus1/Tacc3/Pkia/Ticrr/Cdk1/Cdca5/Myb/Cks1b/Cdc7/Fbxo5/Cenpf/Phb2/Nasp/Ccna2/Gen1/Cdkn1c/Bub1b/Dtl/Rcc2/Topbp1/Birc5/E2f7/Brca1/Cul4b/Ndc80/Pidd1/Foxm1/Ubd/Tcf19/Cenpe/Prmt2/Rbbp8/Spdl1/Plk1/Cdk4/Cks2/Ccnd1/Cdc25c/Dact1/Dbf4/Tipin/Ccne1/Itgb1/Iqgap3/Atad5/Aurkb/Chek2/Cdc23/Ccnb1/Sox4/Apex1/Plk3/Kif14/Cdkn2b/Lmnb1/Cdkn2c/Trip13/Nek11	69		Turquoise	GO:0009259	ribonucleotide metabolic process	146/4076	410/21092	4.46094e-15	3.39645e-12	2.57619e-12	Acadsb/Adss/Ndufv2/Dnm1l/Hdac4/Ampd2/Acss1/Pde4d/Myh6/Trp53/Khk/Pfas/Papss2/Uqcrfs1/Crot/Acsl6/Rhoq/Mtch2/Acsm5/Bdnf/Gmpr/Coq9/Pipox/Slc25a33/Pank2/Atp7a/ND4/Ehhadh/Acot11/Pdhx/Galt/Lrrk2/Mlxipl/Gucy1b1/Uqcr10/Ppara/Ndufaf1/Cs/Mecp2/Acss2/COX2/Atp5b/Gphn/Uqcc3/Prkag2/Fam20c/Dhtkd1/ND2/Esrrb/Pfkm/Pdk1/Dgat1/Nme5/Adpgk/Prkn/Adcy2/Nme7/Ppcs/Adsl/Aldob/Tpi1/Mvd/Atp5k/Pink1/Nudt5/Ndufa8/Ak1/Atp5o/Gpi1…	146
Blue	GO:0043161	proteasome-mediated ubiquitin-dependent protein catabolic process	140/3557	373/21092	4.39e-22	2.93e-19	2.35e-19	Spop/Psmb1/Ccdc47/Atxn3/Topors/Uchl5/Psen1/Psma2/Dnajb2/Psmb4/Ube2k/Psmc6/Smarcc1/Zfand2a/Fbxl8/Rpl11/Psmd8/Sharpin/Vcp/Trim3/N4bp1/Os9/Crbn/Rad23a/Rack1/Csnk1e/Edem1/Pcnp/Axin1/Anapc5/Gipc1/Socs5/Ubxn2b/Rybp/Taf1/Agap3/Bag6/Ubxn4/Psma6/Nemf/Ppp2r5c/Bag5/Fbxl5/Erlin2/Tbx21/Rmnd5b/Svip/Fbxo31/Map1a/Psmb3/Hsp90ab1/Trib3/Cul3/Rnf19b/Nub1/Psmd4/Mdm2/Hspa5/Dnajc10/Arih2/Park7/E330034G19Rik/Arrb2/Nedd4…	140		Yellow	GO:0000819	sister chromatid segregation	43/1373	182/21092	8.31e-14	4.7e-11	4.27e-11	Bub1/Ttk/Cep192/Ncapd2/Tacc3/Cdca5/Rmi2/Top2a/Fbxo5/Racgap1/Cdca8/Kif23/Nuf2/Psrc1/Phb2/Gen1/Bub1b/Nusap1/Ncaph/Birc5/Ndc80/Top2b/Nsl1/Cenpe/Spdl1/Plk1/Kif22/Sfpq/Pds5b/Nup62/Aurkb/Sgo2a/Incenp/Cdc23/Ccnb1/Knstrn/Kif2c/Smc4/Espl1/Kif14/Cdc20/Smc2/Trip13	43		Turquoise	GO:0006163	purine nucleotide metabolic process	150/4076	426/21092	5.5746e-15	3.77277e-12	2.86163e-12	Acadsb/Adss/Ndufv2/Dnm1l/Hdac4/Ampd2/Acss1/Pde4d/Myh6/Trp53/Khk/Pfas/Papss2/Uqcrfs1/Crot/Acsl6/Rhoq/Mtch2/Acsm5/Bdnf/Gmpr/Coq9/Pipox/Slc25a33/Pank2/Atp7a/ND4/Ehhadh/Acot11/Pdhx/Galt/Lrrk2/Mlxipl/Gucy1b1/Uqcr10/Ppara/Ndufaf1/Cs/Mecp2/Acss2/COX2/Atp5b/Gphn/Dguok/Uqcc3/Prkag2/Fam20c/Dhtkd1/ND2/Esrrb/Pfkm/Pdk1/Dgat1/Nme5/Adpgk/Prkn/Adcy2/Nme7/Ppcs/Adsl/Aldob/Tpi1/Mvd/Atp5k/Pink1/Nudt5/Ndufa8/Ak1/Atp5…	150
Blue	GO:0006397	mRNA processing	158/3557	444/21092	5.28e-22	3.17e-19	2.54e-19	Bud31/Aff2/Txnl4a/Ddx39b/Tsen2/Sf3b3/Tent4b/Supt6/Ddx39/Rnps1/Cpsf2/Cactin/Cdk11b/Dhx9/U2af1/Srsf3/Rbm41/Snrpb2/Xrn2/Ddx47/Fastkd5/Thoc3/Snrpb/Lsm3/Arl6ip4/Mettl14/Rbm22/Smndc1/Ppp1r8/Strap/Sf3b2/Srsf5/Puf60/Alyref/Hnrnpc/Snrpd2/Prpf31/Hnrnpa1/Ppp4r2/Pabpc1/Zmat2/Usp39/Htatsf1/Rsrc1/Cirbp/Raly/Dhx40/Dhx38/U2af2/Rbm8a/Ik/Setx/Rnmt/Ncbp2/Sugp1/Iws1/Psip1/Wbp11/Smn1/Tut1/Prpf6/Rbm19/Rnf40/Prpf40a/Da…	158		Yellow	GO:0000070	mitotic sister chromatid segregation	37/1373	148/21092	7.11e-13	3.62e-10	3.29e-10	Bub1/Ttk/Cep192/Ncapd2/Tacc3/Cdca5/Fbxo5/Racgap1/Cdca8/Kif23/Nuf2/Psrc1/Gen1/Bub1b/Nusap1/Ncaph/Birc5/Ndc80/Nsl1/Cenpe/Spdl1/Plk1/Kif22/Pds5b/Nup62/Aurkb/Incenp/Cdc23/Ccnb1/Knstrn/Kif2c/Smc4/Espl1/Kif14/Cdc20/Smc2/Trip13	37		Turquoise	GO:0019693	ribose phosphate metabolic process	150/4076	427/21092	6.97967e-15	4.25131e-12	3.22461e-12	Acadsb/Adss/Ndufv2/Dnm1l/Hdac4/Ampd2/Acss1/Pde4d/Myh6/Trp53/Khk/Pfas/Papss2/Uqcrfs1/Crot/Acsl6/Rhoq/Mtch2/Acsm5/Bdnf/Gmpr/Coq9/Pipox/Slc25a33/Pank2/Atp7a/ND4/Ehhadh/Acot11/Pdhx/Galt/Lrrk2/Mlxipl/Gucy1b1/Uqcr10/Ppara/Ndufaf1/Cs/Mecp2/Acss2/COX2/Atp5b/Gphn/Uqcc3/Prkag2/Fam20c/Dhtkd1/ND2/Esrrb/Hsd11b1/Pfkm/Pdk1/Dgat1/Nme5/Adpgk/Prkn/Adcy2/Nme7/Ppcs/Adsl/Aldob/Tpi1/Mvd/Atp5k/Pink1/Nudt5/Ndufa8/Ak1/At…	150
Blue	GO:0016482	cytosolic transport	73/3557	143/21092	5.34e-21	2.92e-18	2.34e-18	Heatr5a/Rhobtb3/Actr2/Sys1/Stx8/Sh3glb1/Eps15/Eipr1/Snx5/Tbc1d5/Snx1/Gosr1/Tbc1d14/Tbc1d10b/Arl1/Vti1b/Heatr5b/Gbf1/Gak/Vti1a/Trappc10/Wdr81/Bet1l/Mapk3/Ehd3/Cltc/Trim27/Vamp3/Dctn1/Msn/Coro1a/Src/Gosr2/Map2k2/Dop1b/Snx6/Wipi1/Becn1/Wdr91/Sort1/Vps35/Flna/Kif1b/Mtmr2/Aktip/Pik3c3/Ankrd27/Rab7/Washc1/Ccdc91/Rdx/Snf8/Vps52/Rbsn/Vps26a/Dnajc13/Gcc2/Plekhj1/Snx8/Stx6/Ap1g1/Vps53/Rab14/Rab6b/Rab5a/Kif…	73		Yellow	GO:1901990	regulation of mitotic cell cycle phase transition	51/1373	260/21092	1.04e-12	4.8e-10	4.36e-10	Bub1/Ttk/Cdkn2a/Clspn/Ube2c/Rnaseh2b/Chek1/Cep192/Hus1/Pkia/Ticrr/Cdk1/Cdca5/Cdc7/Fbxo5/Cenpf/Phb2/Gen1/Cdkn1c/Bub1b/Dtl/Rcc2/Topbp1/Birc5/E2f7/Brca1/Cul4b/Ndc80/Pidd1/Ubd/Cenpe/Prmt2/Spdl1/Plk1/Cdk4/Ccnd1/Cdc25c/Dact1/Dbf4/Atad5/Aurkb/Cdc23/Ccnb1/Sox4/Apex1/Plk3/Kif14/Cdkn2b/Lmnb1/Trip13/Nek11	51		Turquoise	GO:0006733	oxidoreduction coenzyme metabolic process	74/4076	160/21092	8.65528e-15	4.79266e-12	3.63522e-12	Fmo1/Fdxr/Coq8a/Hdac4/Trp53/Khk/Coq5/Mtch2/Nadk2/Coq9/Nnt/Nadk/Pdhx/Galt/Coq10a/Mlxipl/Mdh1b/Ppara/Prkag2/Dhtkd1/Coq6/Naprt/Qprt/Idh3b/Esrrb/Hsd11b1/Pdss1/Pfkm/Adpgk/Ldhb/Aldob/Nmnat3/Tpi1/Gpi1/Gpd2/Nudt17/Coq3/Idh3g/Pfkp/Eno3/Zbtb20/Me1/Nmrk1/Pck2/Prkaa2/Eno2/Nudt12/Ppargc1a/Tkt/Pfkl/Hif1a/Eno1b/Pfkfb2/Ncor1/Pdhb/Dlat/Ogt/Dcxr/Ldha/Mdh1/Ubiad1/Idh1/Mpc2/Hmgcr/Nadsyn1/Fdx1/Idh2/Hk1/Aldoc/Slc37a2/…	74
Blue	GO:0006914	autophagy	135/3557	375/21092	1.75e-19	8.1e-17	6.48e-17	Nprl3/Gopc/Cdc37/Psen1/Gfap/Irgm1/Sec22b/Stx12/Acbd5/Npc1/Hmox1/Abl1/Sh3glb1/Vcp/Pik3cb/Scfd1/Iigp1/Smcr8/Vps4a/Rasip1/Nampt/Pacs2/Tbc1d5/Optn/Trappc8/Ubxn2b/Tbc1d14/Usp30/D17Wsu92e/Cptp/Wdr45b/Atg3/Vps33a/Lamp2/Atg13/Atg2a/Pik3r2/Wdr41/Svip/Fis1/Uvrag/Lars/Vti1a/Eif4g1/Lgals8/Sesn2/Wdr81/Park7/Map3k7/Irgm2/Qsox1/Stx17/Mapk3/Cltc/Kdm4a/Sptlc2/Vps41/Soga3/Snap29/Zmpste24/Tspo/Bid/Soga1/Golga2/Ptk2…	135		Yellow	GO:0045787	positive regulation of cell cycle	61/1373	362/21092	6.47e-12	2.74e-09	2.49e-09	Mnat1/Cdkn2a/Ascl1/Ube2c/Chek1/Npm1/Cdk1/Ect2/Cdca5/Asns/Ccnf/Fntb/Cks1b/Cdc7/Fbxo5/Racgap1/Kif23/Igf2/Zbtb17/Psrc1/Phb2/Ccna2/Gen1/Dtl/Nusap1/Rcc2/Birc5/Fnta/E2f7/Brca1/Cul4b/Ndc80/Pidd1/Kif20b/Uhrf2/Dynlt3/Cdk5r1/Rnf112/Brca2/Ccnb2/Aurka/Cenpe/Cdk4/Sfpq/Cks2/Ccnd1/Cdc25c/Dbf4/Ccne1/Atad5/Nup62/Aurkb/Sgo2a/Chek2/Ccnb1/Sox4/Apex1/Kif14/Lmnb1/Hmgb1/Pebp1	61		Turquoise	GO:0046486	glycerolipid metabolic process	121/4076	325/21092	2.68109e-14	1.36088e-11	1.03222e-11	Dgkg/Pi4kb/Lrat/Pla2g6/Thrb/Lpin2/Hdhd5/Selenoi/Pisd/Pla2g15/Pyurf/Pigx/Smpd4/Pla2g7/Acsl6/Slc37a4/Cdipt/Mtmr1/Sirt1/Chka/Pank2/Angptl3/Pigg/Ocrl/Plcd4/Pten/Slc22a4/Synj1/Ldlr/Acp6/Etnk2/Mecp2/Mtmr3/Acsl3/Pigo/Apoc1/Impa2/Fam126b/Ptpmt1/Pigf/Inpp5e/Cept1/Pigl/Cdk8/Dagla/Pgp/Plch2/Insig1/Ip6k1/Dgat1/Smg1/Inpp5b/Mppe1/Abhd16a/Pnpla6/Etnk1/Abhd3/Sla2/Gpcpd1/Dgkb/Socs7/Aldh5a1/Scarb1/Ptdss2/Apoe/Tcf7…	121
Blue	GO:0061919	process utilizing autophagic mechanism	135/3557	375/21092	1.75e-19	8.1e-17	6.48e-17	Nprl3/Gopc/Cdc37/Psen1/Gfap/Irgm1/Sec22b/Stx12/Acbd5/Npc1/Hmox1/Abl1/Sh3glb1/Vcp/Pik3cb/Scfd1/Iigp1/Smcr8/Vps4a/Rasip1/Nampt/Pacs2/Tbc1d5/Optn/Trappc8/Ubxn2b/Tbc1d14/Usp30/D17Wsu92e/Cptp/Wdr45b/Atg3/Vps33a/Lamp2/Atg13/Atg2a/Pik3r2/Wdr41/Svip/Fis1/Uvrag/Lars/Vti1a/Eif4g1/Lgals8/Sesn2/Wdr81/Park7/Map3k7/Irgm2/Qsox1/Stx17/Mapk3/Cltc/Kdm4a/Sptlc2/Vps41/Soga3/Snap29/Zmpste24/Tspo/Bid/Soga1/Golga2/Ptk2…	135		Yellow	GO:0007093	mitotic cell cycle checkpoint	33/1373	131/21092	9.86e-12	3.64e-09	3.3e-09	Bub1/Ttk/Clspn/Chek1/Cep192/Hus1/Ticrr/Cdk1/Kntc1/Top2a/Gen1/Bub1b/Wee1/Topbp1/Birc5/Brca1/Ndc80/Top2b/Pidd1/Cenpe/Spdl1/Plk1/Ccnd1/Tipin/Aurkb/Chek2/Ccnb1/Sox4/Msh2/Plk3/Cdkn2b/Trip13/Nek11	33		Turquoise	GO:0045333	cellular respiration	72/4076	160/21092	1.113e-13	5.21481e-11	3.95542e-11	Ndufa5/Ndufv2/Uqcrfs1/Mtch2/Bdnf/Coq9/Pank2/ND4/Coq10a/Sdhb/Mdh1b/Uqcr10/Ndufaf1/Aco1/Sdhaf4/Cs/Mecp2/COX2/Uqcc3/Pnpt1/Dhtkd1/ND2/Idh3b/Fh1/Adsl/Aldh5a1/Pink1/Ndufa8/Sdhc/Taz/Fastkd1/Idh3g/Sirt3/Sucla2/Ndufc2/Cox20/ND4L/Prdm16/Ppargc1a/ND5/Cisd1/Sod2/Aco2/Sdha/Hif1a/Cox10/Suclg1/Suclg2/D2hgdh/Pdhb/Mtfr1/COX3/Dlat/Mdh1/Ndufa10/Slc1a3/Slc25a23/Slc25a25/Idh1/CYTB/Ndufs1/ND1/Afg1l/Idh2/COX1/Ndufa12/C…	72
Blue	GO:0048193	Golgi vesicle transport	102/3557	260/21092	5.24e-18	2.25e-15	1.8e-15	Exoc6b/Gopc/Rab10/Sec22b/Trappc2l/Sys1/Cope/Trappc1/D230025D16Rik/Vcp/Eps15/Exoc6/Nbea/Scfd1/Rint1/Rack1/Trappc6a/Optn/Snx1/Trappc8/Arfgef2/Gosr1/Tbc1d14/Arl1/Vti1b/Copa/Gbf1/Arf3/Copz1/Gak/Sec24d/Sec22a/Exoc4/Sec16a/Sptbn1/Uvrag/Vti1a/Rab31/Stx18/Cul3/Sec31a/Trappc10/Dnm2/Bet1l/Commd1/Arfgap2/Stx17/Vapb/Ehd3/Vamp2/Vps41/Vamp3/Kif13a/Yif1a/Golga2/Uso1/Atp9a/Use1/Gosr2/Dop1b/Wipi1/Rab8a/Arf1/Nbas/…	102		Yellow	GO:0000075	cell cycle checkpoint	39/1373	176/21092	1e-11	3.64e-09	3.3e-09	Bub1/Ttk/Clspn/Rnaseh2b/Chek1/Cep192/Hus1/Ticrr/Cdk1/Tiprl/Kntc1/Top2a/Fem1b/Gen1/Bub1b/Dtl/Prpf19/Wee1/Topbp1/Birc5/Brca1/Ndc80/Top2b/Pidd1/Aurka/Cenpe/Spdl1/Plk1/Ccnd1/Tipin/Aurkb/Chek2/Ccnb1/Sox4/Msh2/Plk3/Cdkn2b/Trip13/Nek11	39		Turquoise	GO:0001655	urogenital system development	123/4076	339/21092	1.4082e-13	6.12666e-11	4.64705e-11	Id4/Smo/Amer1/Fmn1/Hey1/Fgf10/Epha7/Glis2/Ttc8/Lgr4/Eya1/Ctnnb1/Gdf11/Ampd2/Rarb/Wwtr1/Tgfbr1/Pgf/Pcsk5/Pkd2/Hspb11/Bmp7/Stat5a/Igf1r/Notch1/Plag1/Rpgrip1l/Wnt7b/Zfp950/Irx2/Id3/Bdnf/Traf3ip1/Lrp4/Fat4/Tet2/Enpep/Cys1/Pten/Lrrk2/Pbx1/Irx3/Mef2c/Id2/Gsta3/Nek1/Heyl/Pou3f3/Arl3/Epha4/Pdgfd/Wfs1/Kank2/Mecom/Robo2/Ednra/Nf1/Nog/Ube3a/Kirrel3/Wnt5a/Fgfr1/Sall1/Nfia/Notch3/Psap/Foxb1/Acvr1/Gpr4/Rxra/Va…	123
Blue	GO:0016197	endosomal transport	84/3557	195/21092	5.61e-18	2.25e-15	1.8e-15	Tmem50a/Rab10/Heatr5a/Rhobtb3/Stx12/Lamtor1/Vcp/Eps15/Cdc42/Vps4a/Snx5/Ap5z1/Tbc1d5/Snx33/Snx1/Ehd1/Gripap1/Chmp1a/Gosr1/Tbc1d14/Tbc1d10b/Chmp2b/Arl1/Vti1b/Heatr5b/Gbf1/Inpp5f/Ehd4/Vti1a/Ehd2/Trappc10/Bet1l/Commd1/Ehd3/Cltc/Trim27/Chmp2a/Vamp3/Dctn1/Snx17/Gosr2/Vps4b/Snx6/Fcgr2b/Vps25/Rab8a/Arf6/Ap3b1/Snx4/Sort1/Zfyve9/Vps35/Mcoln1/Ankrd27/Rab7/Washc1/Snf8/Washc5/Vps52/Rab11b/Rbsn/Epg5/Chmp1b/Vps…	84		Yellow	GO:0006310	DNA recombination	50/1373	268/21092	1.2e-11	4.08e-09	3.71e-09	Psmc3ip/Chek1/H2afx/Ube2n/Hus1/Ung/Rmi2/Mcm8/Top2a/Kdm4d/Cdc7/Rpa3/Hist1h1b/Rad54b/Rad18/Cenps/Ndfip1/Gen1/Polq/Ercc4/Nsd2/Lig1/Topbp1/Hist1h1d/Brca1/Rad51ap1/Top2b/Ankle1/Rnf138/Helq/Hmgb2/Brca2/H1fx/Rbbp8/Tex15/Sfpq/Exo1/Atad5/Brip1/Aunip/Ruvbl2/Terf2/Apex1/Aplf/Msh2/Rad51d/Hmgb1/Ruvbl1/Mms22l/Trip13	50		Turquoise	GO:0044282	small molecule catabolic process	114/4076	308/21092	2.36253e-13	9.59345e-11	7.27659e-11	Ivd/Acad8/Pycrl/Lpin2/Trp53/Khk/Decr1/Pgm2/Lrp5/Mtor/Crot/Slc25a17/Abcd2/Pipox/Bckdhb/Sardh/Ehhadh/Gcsh/Ocrl/Galt/Pten/Csad/Galm/Pex13/Synj1/Echdc1/Dera/Cemip2/Impa2/Phyh/Thnsl2/Qprt/Inpp5e/Ddah1/Acads/Hacl1/Pfkm/Glb1/Glud1/Hibch/Cda/Echs1/Inpp5b/Abhd16a/Prodh/Bcat2/Abhd3/Mgat1/Aldob/Aldh5a1/Scarb1/Amt/Eci2/Tpi1/Apoe/Inpp5k/Abcd3/Aass/Nudt5/Gpi1/Hoga1/Bckdha/Hyal2/Lonp2/Oxct1/Dao/Aldh4a1/Hibadh/A…	114
Blue	GO:0042176	regulation of protein catabolic process	130/3557	371/21092	1.08e-17	4.04e-15	3.23e-15	Cdk5rap3/Chmp6/Atxn3/Uchl5/Psen1/Cdh1/Dnajb2/Sf3b3/Ube2k/Smarcc1/Gfap/Sec22b/Zfand2a/Rpl11/Vcp/Oaz2/N4bp1/Psme3/Os9/Rad23a/Rack1/Csnk1e/Edem1/Sh3d19/Axin1/Gipc1/Socs5/Snx33/Snx1/Rybp/Taf1/Bag6/Usp8/Bag5/Fbxl5/Osbpl7/Serpinb1a/Svip/Ppp2r3a/Ubb/Map1a/Rpl23/Hsp90ab1/Smad4/Trib3/Fam83d/Rnf19b/Efna1/Nub1/Mdm2/Arih2/Park7/E330034G19Rik/Samd9l/Psme1/Nedd4/Commd1/Adam9/Sumo3/Ubxn1/Rnf40/Rad23b/Msn/Ptk2/H…	130		Yellow	GO:1901987	regulation of cell cycle phase transition	52/1373	291/21092	2.53e-11	8.03e-09	7.29e-09	Bub1/Ttk/Cdkn2a/Clspn/Ube2c/Rnaseh2b/Chek1/Cep192/Npm1/Hus1/Pkia/Ticrr/Cdk1/Cdca5/Cdc7/Fbxo5/Cenpf/Phb2/Gen1/Cdkn1c/Bub1b/Dtl/Rcc2/Topbp1/Birc5/E2f7/Brca1/Cul4b/Ndc80/Pidd1/Ubd/Cenpe/Prmt2/Spdl1/Plk1/Cdk4/Ccnd1/Cdc25c/Dact1/Dbf4/Atad5/Aurkb/Cdc23/Ccnb1/Sox4/Apex1/Plk3/Kif14/Cdkn2b/Lmnb1/Trip13/Nek11	52		Turquoise	GO:0051056	regulation of small GTPase mediated signal transduction	98/4076	251/21092	2.74225e-13	1.04394e-10	7.91825e-11	Cgnl1/Fgf10/Mcf2l/Arhgef5/Rasa2/Arhgap26/Plekhg2/Plekhg5/Dlc1/Arhgef6/Rasa4/Arhgef40/Arhgef28/Notch1/Mmd2/Abca1/Cdh2/Spry2/Ophn1/Dennd1a/Reln/Trio/Auts2/Sipa1l3/Eps8l1/Rgl2/Robo1/Dab2ip/Tnfaip1/Arhgef10l/Ripor2/Fbxo8/Kank2/Farp1/Psd/Nf1/Psd3/Itpkb/Cd2ap/Scai/Sh3bp1/Arfgap1/Arhgef17/Lpar6/Adra1a/Dnmbp/Adgrg1/Gpr4/Ralgapa1/Apoe/Rap1gap2/Arhgef12/Arhgef9/Spry4/Eps8/Kitl/Psd2/Rasgrp1/Chn1/Ralgapa2/Ti…	98
Blue	GO:0071826	ribonucleoprotein complex subunit organization	92/3557	229/21092	3.69e-17	1.31e-14	1.04e-14	Ddx39b/Rpl11/Rps27l/Ago3/Vcp/Dhx9/Eif6/Rc3h1/Ptges3/Pih1d1/Rps19/Eif3a/Znhit6/Snrpb/Lsm3/Rbm22/Rpl10/Nle1/Strap/Rpl6/Efl1/Mterf4/Snrpd2/Prpf31/Usp39/G3bp2/Cirbp/Hsp90ab1/Eif3d/Rplp0/Rpl24/Setx/Denr/Eif2s1/Psip1/Prpf6/Eif4b/Znhit3/Gemin5/Srpk3/Rps10/Snrpc/Dync1h1/Mrpl20/Zfand1/Abt1/Rps25/Nol3/Snrpf/Pqbp1/Rps14/Rps15/Gemin4/Bop1/Rpsa/Mtif3/Scaf11/Rpl12/Edc3/Ncbp1/Rrp7a/Rpf1/Slu7/Ddx6/Lsm2/Sf3a2/Eif…	92		Yellow	GO:0045786	negative regulation of cell cycle	68/1373	454/21092	9.62e-11	2.88e-08	2.61e-08	Bub1/Ttk/Cdkn2a/Clspn/Rnaseh2b/Chek1/Cep192/Npm1/Hus1/Ticrr/Cdk1/Ccnf/Tiprl/Kntc1/Kifc1/Top2a/Rprm/Fem1b/Fbxo5/Zbtb17/Gen1/Cdkn1c/Bub1b/Dtl/Prpf19/Bmp4/Wee1/Topbp1/Mlf1/Pkd1/Birc5/E2f7/Brca1/Ndc80/Top2b/Foxc1/Pidd1/Foxm1/Rbm14/Uhrf2/Cdk5r1/Rnf112/Wdr6/Aurka/Cenpe/Casp3/Prmt2/Spdl1/Cdkn3/Plk1/Cdk4/Ccnd1/Irf6/Dact1/Tipin/Aurkb/Chek2/Ccnb1/Sox4/Msh2/Ddias/Plk3/Gas2/Cdkn2b/Jmy/Cdkn2c/Trip13/Nek11	68		Turquoise	GO:0072524	pyridine-containing compound metabolic process	67/4076	149/21092	8.20868e-13	2.94112e-10	2.23083e-10	Fmo1/Fdxr/Hdac4/Trp53/Khk/Htt/Mtch2/Nadk2/Nnt/Nadk/Pdhx/Galt/Mlxipl/Mdh1b/Ppara/Prkag2/Dhtkd1/Naprt/Qprt/Idh3b/Esrrb/Hsd11b1/Pfkm/Adpgk/Ldhb/Aldob/Nmnat3/Tpi1/Gpi1/Gpd2/Nudt17/Idh3g/Pfkp/Eno3/Zbtb20/Me1/Nmrk1/Pck2/Prkaa2/Eno2/Nudt12/Ppargc1a/Tkt/Pfkl/Hif1a/Eno1b/Pfkfb2/Ncor1/Pdhb/Dlat/Ogt/Dcxr/Ldha/Mdh1/Idh1/Mpc2/Nadsyn1/Fdx1/Idh2/Hk1/Aldoc/Slc37a2/H6pd/Nmnat2/Pnpo/Shpk/Idh3a	67
Blue	GO:0022618	ribonucleoprotein complex assembly	88/3557	216/21092	6.37e-17	2.13e-14	1.7e-14	Ddx39b/Rpl11/Rps27l/Ago3/Dhx9/Eif6/Rc3h1/Ptges3/Pih1d1/Rps19/Eif3a/Znhit6/Snrpb/Lsm3/Rbm22/Rpl10/Nle1/Strap/Rpl6/Efl1/Mterf4/Snrpd2/Prpf31/Usp39/G3bp2/Cirbp/Hsp90ab1/Eif3d/Rplp0/Rpl24/Setx/Denr/Eif2s1/Psip1/Prpf6/Eif4b/Znhit3/Gemin5/Srpk3/Rps10/Snrpc/Dync1h1/Mrpl20/Abt1/Rps25/Nol3/Snrpf/Pqbp1/Rps14/Rps15/Gemin4/Bop1/Rpsa/Scaf11/Rpl12/Edc3/Ncbp1/Rrp7a/Rpf1/Slu7/Ddx6/Lsm2/Sf3a2/Eif2s3x/Ddx3x/Polr2d…	88		Yellow	GO:0006302	double-strand break repair	40/1373	204/21092	2.9e-10	8.19e-08	7.43e-08	Chek1/H2afx/Ube2n/Hus1/Cdca5/Rmi2/Mcm8/Kdm4d/Cdc7/Rpa3/Rad54b/Spire2/Gen1/Polq/Prpf19/Ercc4/Nsd2/Lig1/Brca1/Rad51ap1/Top2b/Rnf138/Foxm1/Helq/Brca2/Parp1/Tdp1/Rbbp8/Tex15/Sfpq/Exo1/Brip1/Tdp2/Aunip/Chek2/Aplf/Msh2/Rad51d/Mms22l/Trip13	40		Turquoise	GO:0007389	pattern specification process	153/4076	464/21092	1.36931e-12	4.63358e-10	3.51455e-10	Smo/Nr2f1/Acvr1b/Bhlhe40/Hey1/Fgf10/Hoxd9/Ttc8/Shroom3/Crb2/Eya1/Ctnnb1/Cep290/Gdf11/Hey2/Dnah5/Trp53/Ift122/Ldb1/Tgfbr1/Tcf7l1/Pcsk5/Pkd2/Hspb11/Lrp5/Bmp7/Sp8/Notch1/Rpgrip1l/Htt/Wnt7b/Pax3/Irx2/Sox1/Xrcc2/Traf3ip1/Lrp4/Hoxa5/Reln/Ep300/Tshz1/Bcor/Hoxb4/Gja1/Wls/Hoxb3/Pbx1/Irx3/Wnt7a/Epb41l5/Acvr1c/Nek8/Mef2c/Dync2h1/Robo1/Tctn1/Ring1/Ror2/Apc2/Rnf2/Acvr2a/Abi1/Mib1/Hoxc4/Robo2/Nat8f5/Nog/Senp2/…	153
Blue	GO:0000375	RNA splicing, via transesterification reactions	96/3557	247/21092	1.02e-16	2.93e-14	2.34e-14	Bud31/Txnl4a/Ddx39b/Sf3b3/Ddx39/Rnps1/Dhx9/U2af1/Srsf3/Rbm41/Snrpb2/Snrpb/Lsm3/Mettl14/Rbm22/Strap/Sf3b2/Srsf5/Hnrnpc/Snrpd2/Prpf31/Hnrnpa1/Zmat2/Usp39/Htatsf1/Rsrc1/Cirbp/Dhx40/Dhx38/U2af2/Rbm8a/Ik/Setx/Ncbp2/Psip1/Wbp11/Prpf6/Rbm19/Prpf40a/Dazap1/Gemin5/Srpk3/Ppil1/Rbmx2/Hnrnpk/Snrpc/Pcbp4/Hspa8/Sf3b4/Nol3/Snrpf/Hnrnpm/Cwc15/Pqbp1/Rbm7/Ubl5/Gemin4/Prpf38a/Rbm3/Srsf2/Scaf11/Fam172a/Zc3h10/Dcps/N…	96		Yellow	GO:0006260	DNA replication	44/1373	243/21092	5.53e-10	1.45e-07	1.31e-07	Mcm10/Npm1/Hus1/Ticrr/Fam111a/Cdk1/Rmi2/Pclaf/Mcm8/Prim2/Cdc7/Rpa3/Fbxo5/Top1mt/Top1/Cenps/Gins1/Nasp/Ccna2/Gen1/Dtl/Polq/Pole2/Lig1/Mcm6/Chaf1b/Stoml2/Stn1/E2f7/Brca2/Mcm5/Rnaseh1/Dbf4/Tipin/Ccne1/Orc6/Atad5/Chek2/Mcm2/Rrm1/Rfc3/Rrm2/Mcm3/Mms22l	44		Turquoise	GO:0019362	pyridine nucleotide metabolic process	65/4076	144/21092	1.44619e-12	4.63617e-10	3.51652e-10	Fmo1/Fdxr/Hdac4/Trp53/Khk/Mtch2/Nadk2/Nnt/Nadk/Pdhx/Galt/Mlxipl/Mdh1b/Ppara/Prkag2/Dhtkd1/Naprt/Qprt/Idh3b/Esrrb/Hsd11b1/Pfkm/Adpgk/Ldhb/Aldob/Nmnat3/Tpi1/Gpi1/Gpd2/Nudt17/Idh3g/Pfkp/Eno3/Zbtb20/Me1/Nmrk1/Pck2/Prkaa2/Eno2/Nudt12/Ppargc1a/Tkt/Pfkl/Hif1a/Eno1b/Pfkfb2/Ncor1/Pdhb/Dlat/Ogt/Dcxr/Ldha/Mdh1/Idh1/Mpc2/Nadsyn1/Fdx1/Idh2/Hk1/Aldoc/Slc37a2/H6pd/Nmnat2/Shpk/Idh3a	65
Blue	GO:0000377	RNA splicing, via transesterification reactions with bulged adenosine as nucleophile	96/3557	247/21092	1.02e-16	2.93e-14	2.34e-14	Bud31/Txnl4a/Ddx39b/Sf3b3/Ddx39/Rnps1/Dhx9/U2af1/Srsf3/Rbm41/Snrpb2/Snrpb/Lsm3/Mettl14/Rbm22/Strap/Sf3b2/Srsf5/Hnrnpc/Snrpd2/Prpf31/Hnrnpa1/Zmat2/Usp39/Htatsf1/Rsrc1/Cirbp/Dhx40/Dhx38/U2af2/Rbm8a/Ik/Setx/Ncbp2/Psip1/Wbp11/Prpf6/Rbm19/Prpf40a/Dazap1/Gemin5/Srpk3/Ppil1/Rbmx2/Hnrnpk/Snrpc/Pcbp4/Hspa8/Sf3b4/Nol3/Snrpf/Hnrnpm/Cwc15/Pqbp1/Rbm7/Ubl5/Gemin4/Prpf38a/Rbm3/Srsf2/Scaf11/Fam172a/Zc3h10/Dcps/N…	96		Yellow	GO:0051983	regulation of chromosome segregation	27/1373	106/21092	5.68e-10	1.45e-07	1.31e-07	Bub1/Ttk/Cep192/Tacc3/Ect2/Cdca5/Rmi2/Mki67/Fbxo5/Racgap1/Rad18/Gen1/Bub1b/Rcc2/Birc5/Ndc80/Cenpe/Spdl1/Plk1/Sfpq/Aurkb/Sgo2a/Cdc23/Ccnb1/Knstrn/Kif2c/Trip13	27		Turquoise	GO:0046496	nicotinamide nucleotide metabolic process	64/4076	142/21092	2.33142e-12	7.10035e-10	5.38559e-10	Fmo1/Fdxr/Hdac4/Trp53/Khk/Mtch2/Nadk2/Nnt/Nadk/Pdhx/Galt/Mlxipl/Mdh1b/Ppara/Prkag2/Dhtkd1/Naprt/Qprt/Idh3b/Esrrb/Hsd11b1/Pfkm/Adpgk/Ldhb/Aldob/Nmnat3/Tpi1/Gpi1/Gpd2/Nudt17/Idh3g/Pfkp/Eno3/Zbtb20/Me1/Pck2/Prkaa2/Eno2/Nudt12/Ppargc1a/Tkt/Pfkl/Hif1a/Eno1b/Pfkfb2/Ncor1/Pdhb/Dlat/Ogt/Dcxr/Ldha/Mdh1/Idh1/Mpc2/Nadsyn1/Fdx1/Idh2/Hk1/Aldoc/Slc37a2/H6pd/Nmnat2/Shpk/Idh3a	64
Blue	GO:0000398	mRNA splicing, via spliceosome	96/3557	247/21092	1.02e-16	2.93e-14	2.34e-14	Bud31/Txnl4a/Ddx39b/Sf3b3/Ddx39/Rnps1/Dhx9/U2af1/Srsf3/Rbm41/Snrpb2/Snrpb/Lsm3/Mettl14/Rbm22/Strap/Sf3b2/Srsf5/Hnrnpc/Snrpd2/Prpf31/Hnrnpa1/Zmat2/Usp39/Htatsf1/Rsrc1/Cirbp/Dhx40/Dhx38/U2af2/Rbm8a/Ik/Setx/Ncbp2/Psip1/Wbp11/Prpf6/Rbm19/Prpf40a/Dazap1/Gemin5/Srpk3/Ppil1/Rbmx2/Hnrnpk/Snrpc/Pcbp4/Hspa8/Sf3b4/Nol3/Snrpf/Hnrnpm/Cwc15/Pqbp1/Rbm7/Ubl5/Gemin4/Prpf38a/Rbm3/Srsf2/Scaf11/Fam172a/Zc3h10/Dcps/N…	96		Yellow	GO:1903046	meiotic cell cycle process	38/1373	193/21092	7.1e-10	1.72e-07	1.56e-07	Bub1/Ttk/Mastl/Psmc3ip/Ncapd2/Hus1/Fancd2/Aspm/Syde1/Top2a/Syce2/Fbxo5/Spire2/Nuf2/Cenps/Cyp26b1/Bub1b/Ercc4/Topbp1/Ncaph/Top2b/Brca2/Aurka/Plk1/Tex15/Cks2/Cdc25c/Ccne1/Exo1/Ddx4/Brip1/Sgo2a/Smc4/Espl1/Cdc20/Smc2/Trip13/Mybl1	38		Turquoise	GO:0072001	renal system development	108/4076	296/21092	2.86115e-12	8.29869e-10	6.29453e-10	Smo/Amer1/Fmn1/Hey1/Fgf10/Epha7/Glis2/Ttc8/Lgr4/Eya1/Ctnnb1/Gdf11/Ampd2/Rarb/Wwtr1/Tgfbr1/Pgf/Pcsk5/Pkd2/Hspb11/Bmp7/Notch1/Rpgrip1l/Wnt7b/Zfp950/Irx2/Id3/Bdnf/Traf3ip1/Lrp4/Fat4/Tet2/Enpep/Cys1/Lrrk2/Pbx1/Irx3/Mef2c/Id2/Gsta3/Nek1/Heyl/Pou3f3/Arl3/Epha4/Pdgfd/Wfs1/Kank2/Mecom/Robo2/Ednra/Nf1/Nog/Kirrel3/Wnt5a/Fgfr1/Sall1/Nfia/Notch3/Gpr4/Vangl2/Ptch1/Sox8/Jag1/Ift27/Yap1/Lama5/Gli3/Trp63/Smad9/S…	108
Blue	GO:0016236	macroautophagy	81/3557	193/21092	1.39e-16	3.81e-14	3.05e-14	Nprl3/Cdc37/Psen1/Irgm1/Sec22b/Stx12/Npc1/Hmox1/Sh3glb1/Vcp/Scfd1/Smcr8/Pacs2/Tbc1d5/Optn/Trappc8/Ubxn2b/Tbc1d14/Usp30/D17Wsu92e/Wdr45b/Atg3/Vps33a/Lamp2/Atg13/Atg2a/Lgals8/Sesn2/Wdr81/Map3k7/Irgm2/Qsox1/Stx17/Mapk3/Sptlc2/Snap29/Pip4k2c/Wipi1/Becn1/Poldip2/Pip4k2a/Snapin/Sqstm1/Pik3c2b/Fez1/Tigar/Atg4a/Chmp4b/Mcoln1/Zfyve1/Gabarap/Pik3c3/Rab7/Nod1/Nbr1/Ehmt2/Epg5/Fez2/Atg4c/Ikbkg/Emc6/Sptlc1/Gab…	81		Yellow	GO:0000086	G2/M transition of mitotic cell cycle	28/1373	115/21092	8.42e-10	1.95e-07	1.77e-07	Mastl/Cdkn2a/Clspn/Rnaseh2b/Chek1/Hus1/Pkia/Ticrr/Cdk1/Cdc7/Fbxo5/Cenpf/Ccna2/Dtl/Rcc2/Topbp1/Birc5/Brca1/Foxm1/Plk1/Cdk4/Ccnd1/Cdc25c/Chek2/Ccnb1/Kif14/Cdkn2b/Lmnb1	28		Turquoise	GO:0007224	smoothened signaling pathway	64/4076	143/21092	3.4291e-12	9.32353e-10	7.07186e-10	Smo/Arl6/Fgf10/Glis2/Fgfr3/Ptch2/Ift122/Kctd6/Kctd21/Hspb11/Rpgrip1l/Kif7/Wnt7b/Iqub/Traf3ip1/Por/Gpr37l1/Rb1/Dync2h1/Tctn1/Ror2/Bbs7/Arl3/Fgf9/Wnt9a/Sall3/Sall1/Cc2d2a/Ift57/Nme7/Gli1/Dzip1/Rfx4/Ptch1/Stk36/Tctn3/Ift27/Tctn2/Prrx1/Gli3/Gas1/Hes1/Rora/Ift88/Nkx6-1/Evc2/Hes5/Boc/Chsy1/Fuz/Mks1/Pax6/Zic1/Megf8/Tulp3/Disp1/Nsdhl/Serpine2/Rab34/Gli2/Tbc1d32/Evc/Tmem231/Wdr19	64
Blue	GO:0042274	ribosomal small subunit biogenesis	38/3557	61/21092	2.26e-15	5.91e-13	4.73e-13	Diexf/Rrp36/Utp23/Rps27l/Rps19/Fcf1/Ngdn/Riok3/Ltv1/Rps16/Pwp2/Tsr2/Tsr1/Rps10/Utp6/Rcl1/Rps6/Abt1/Rps25/Rps14/Rps15/Rpsa/Bms1/Srfbp1/Rps7/Rrp7a/Rps21/Rps17/Rps5/Utp3/Surf6/Rps28/Tbl3/Dhx37/Rps24/Wdr46/Bysl/Rpl38	38		Yellow	GO:0044839	cell cycle G2/M phase transition	30/1373	131/21092	1.04e-09	2.3e-07	2.09e-07	Mastl/Cdkn2a/Clspn/Rnaseh2b/Chek1/Npm1/Hus1/Pkia/Ticrr/Cdk1/Cdc7/Fbxo5/Cenpf/Ccna2/Dtl/Rcc2/Topbp1/Birc5/Brca1/Foxm1/Plk1/Cdk4/Ccnd1/Cdc25c/Atad5/Chek2/Ccnb1/Kif14/Cdkn2b/Lmnb1	30		Turquoise	GO:0072521	purine-containing compound metabolic process	153/4076	469/21092	3.52062e-12	9.32353e-10	7.07186e-10	Acadsb/Adss/Ndufv2/Dnm1l/Hdac4/Ampd2/Acss1/Pde4d/Myh6/Trp53/Khk/Pfas/Papss2/Uqcrfs1/Crot/Acsl6/Rhoq/Mtch2/Acsm5/Bdnf/Gmpr/Coq9/Pipox/Slc25a33/Pank2/Atp7a/ND4/Ehhadh/Acot11/Pdhx/Galt/Lrrk2/Mlxipl/Gucy1b1/Uqcr10/Ppara/Macrod2/Ndufaf1/Cs/Mecp2/Acss2/COX2/Atp5b/Gphn/Dguok/Uqcc3/Prkag2/Fam20c/Dhtkd1/ND2/Esrrb/Pfkm/Pdk1/Dgat1/Nme5/Adpgk/Prkn/Adcy2/Nme7/Ppcs/Adsl/Aldob/Tpi1/Mvd/Atp5k/Pink1/Nudt5/Ndufa8/…	153
Blue	GO:0010256	endomembrane system organization	119/3557	358/21092	2.08e-14	5.2e-12	4.16e-12	Ccdc47/Nup155/Pla2g3/Ano4/Rab10/Bin1/Gsn/Lamtor1/Fhdc1/Nploc4/Sh3glb1/Cdc42/Shtn1/Vps4a/Rint1/Optn/Snx33/Trappc8/Ubxn2b/Arfgef2/Bag6/Chmp2b/Arl1/Sod1/Lmna/Gbf1/Usp8/Bag5/Flot1/Gak/Rab5c/Epb41l3/Vps33b/Sec16a/Reep3/Sptbn1/Vti1a/Arl6ip1/Ndrg1/Stx18/Ehd2/Cavin2/Dnm2/Pafah1b1/Stx17/Mapk3/Vapb/Ehd3/Cltc/Tor1aip2/Chmp2a/Dctn1/Usp6nl/Ywhaz/Zmpste24/Akt2/Golga2/Uso1/Use1/Asna1/Map2k2/Vps4b/Pacsin1/Pi4k2b…	119		Yellow	GO:0090068	positive regulation of cell cycle process	43/1373	246/21092	2.66e-09	5.65e-07	5.13e-07	Cdkn2a/Ube2c/Npm1/Cdk1/Ect2/Cdca5/Cdc7/Fbxo5/Racgap1/Kif23/Igf2/Zbtb17/Phb2/Gen1/Dtl/Nusap1/Rcc2/Birc5/E2f7/Brca1/Cul4b/Ndc80/Pidd1/Kif20b/Uhrf2/Cdk5r1/Rnf112/Cenpe/Cdk4/Sfpq/Ccnd1/Cdc25c/Dbf4/Atad5/Nup62/Aurkb/Sgo2a/Ccnb1/Sox4/Apex1/Kif14/Lmnb1/Pebp1	43		Turquoise	GO:0009205	purine ribonucleoside triphosphate metabolic process	95/4076	252/21092	6.86224e-12	1.74158e-09	1.32098e-09	Ndufv2/Dnm1l/Hdac4/Ampd2/Myh6/Trp53/Khk/Uqcrfs1/Rhoq/Mtch2/Bdnf/Coq9/Slc25a33/Atp7a/ND4/Galt/Lrrk2/Mlxipl/Uqcr10/Ppara/Ndufaf1/Mecp2/COX2/Atp5b/Gphn/Uqcc3/Prkag2/Fam20c/Dhtkd1/ND2/Esrrb/Pfkm/Nme5/Adpgk/Prkn/Nme7/Aldob/Tpi1/Atp5k/Pink1/Nudt5/Ndufa8/Ak1/Atp5o/Gpi1/Sdhc/Taz/Ak4/Pfkp/Ndufc2/Eno3/Ampd3/Cox7a1/Zbtb20/ATP6/Mbip/ND4L/Prkaa2/Eno2/Ppargc1a/ND5/Atp5a1/Pfkl/Sdha/Hif1a/Eno1b/Pfkfb2/Atp1a2/Nco…	95
Blue	GO:0016050	vesicle organization	92/3557	251/21092	2.97e-14	7.14e-12	5.71e-12	Stx7/Pla2g3/Sec22b/Stx12/Syt9/Lamtor1/Stx8/Cadps/Vps4a/Trappc6a/Snx33/Zeb2/Arfgef2/Gosr1/Chmp2b/Vti1b/Vps8/Gbf1/Usp8/Cplx3/Rab5c/Sec24d/Vps33b/Sec16a/Uvrag/Vti1a/Cul3/Sec31a/Dnm2/Samd9l/Pafah1b1/Arfgap2/Stx17/Vapb/Cd34/Zdhhc15/Dnm3/Vamp2/Vps41/Vamp3/Kif13a/Snap29/Akt2/Uso1/Coro1a/Gosr2/Vps4b/Rab8a/Arf1/Pi4k2b/Snapin/Sqstm1/Ap3b1/Bloc1s4/Sort1/Pla2g4a/Exoc8/Stx2/Aktip/Pik3c3/Arfgap3/Ankrd27/Rab7/T…	92		Yellow	GO:0140013	meiotic nuclear division	34/1373	174/21092	6.77e-09	1.38e-06	1.25e-06	Bub1/Ttk/Mastl/Psmc3ip/Fancd2/Aspm/Syde1/Top2a/Syce2/Fbxo5/Spire2/Nuf2/Cenps/Cyp26b1/Bub1b/Ercc4/Topbp1/Ncaph/Top2b/Brca2/Aurka/Plk1/Tex15/Cks2/Ccne1/Ddx4/Brip1/Sgo2a/Smc4/Espl1/Cdc20/Smc2/Trip13/Mybl1	34		Turquoise	GO:0001822	kidney development	101/4076	274/21092	7.18016e-12	1.74937e-09	1.32689e-09	Smo/Amer1/Fmn1/Hey1/Fgf10/Epha7/Glis2/Lgr4/Eya1/Ctnnb1/Gdf11/Ampd2/Rarb/Wwtr1/Tgfbr1/Pgf/Pcsk5/Pkd2/Hspb11/Bmp7/Notch1/Rpgrip1l/Wnt7b/Zfp950/Irx2/Id3/Bdnf/Traf3ip1/Lrp4/Fat4/Tet2/Enpep/Cys1/Lrrk2/Pbx1/Irx3/Mef2c/Id2/Gsta3/Nek1/Heyl/Pou3f3/Arl3/Epha4/Pdgfd/Wfs1/Kank2/Robo2/Ednra/Nf1/Nog/Kirrel3/Fgfr1/Sall1/Notch3/Gpr4/Vangl2/Ptch1/Sox8/Jag1/Ift27/Yap1/Lama5/Gli3/Smad9/Sox9/Nrp1/Hes1/Pygo1/Sulf1/Pd…	101
Blue	GO:0044403	symbiont process	117/3557	352/21092	3.45e-14	7.98e-12	6.38e-12	Trim56/Oasl2/Chmp6/Ccl5/Ddx39b/Gsn/Irgm1/Bak1/Npc1/Vcp/Dhx9/Eps15/Ctdp1/Gbp6/Rad23a/Vps4a/Eif3a/Trim35/Stat1/Thoc3/Gbp7/Sugt1/Chmp2b/Ifitm3/Zbp1/Exoc7/Isg15/Nucks1/Pabpc1/Ppib/Tusc2/Bax/Oas1b/Uvrag/Banf1/Irf8/Hsp90ab1/Eif3d/Dcaf1/Denr/Smc3/Irgm2/Jun/Trim11/Vapb/Trim27/Prox1/Chmp2a/Trim25/Zc3hav1/Usp6nl/Stau1/Oas1c/Pcbp1/Vps4b/Hspa8/Gpx1/Eif3b/Creb3/Trim28/Eif3l/Trim21/Oas1a/Tnip1/Sqstm1/Cul1/Trim…	117		Yellow	GO:1902749	regulation of cell cycle G2/M phase transition	24/1373	96/21092	7.61e-09	1.49e-06	1.35e-06	Cdkn2a/Clspn/Rnaseh2b/Chek1/Npm1/Hus1/Pkia/Ticrr/Cdk1/Cdc7/Fbxo5/Cenpf/Dtl/Rcc2/Topbp1/Brca1/Plk1/Cdk4/Ccnd1/Cdc25c/Atad5/Ccnb1/Kif14/Lmnb1	24		Turquoise	GO:0009144	purine nucleoside triphosphate metabolic process	97/4076	260/21092	8.35064e-12	1.9563e-09	1.48384e-09	Ndufv2/Dnm1l/Hdac4/Ampd2/Myh6/Trp53/Khk/Uqcrfs1/Rhoq/Mtch2/Bdnf/Coq9/Slc25a33/Atp7a/ND4/Galt/Lrrk2/Mlxipl/Uqcr10/Ppara/Ndufaf1/Mecp2/COX2/Atp5b/Gphn/Dguok/Uqcc3/Prkag2/Fam20c/Dhtkd1/ND2/Esrrb/Pfkm/Nme5/Adpgk/Prkn/Nme7/Aldob/Tpi1/Atp5k/Pink1/Nudt5/Ndufa8/Ak1/Atp5o/Gpi1/Sdhc/Taz/Ak4/Pfkp/Ndufc2/Eno3/Ampd3/Cox7a1/Zbtb20/ATP6/Mbip/ND4L/Prkaa2/Eno2/Ppargc1a/ND5/Atp5a1/Pfkl/Sdha/Hif1a/Eno1b/Pfkfb2/Atp1…	97
Blue	GO:1903362	regulation of cellular protein catabolic process	87/3557	233/21092	4.32e-14	9.55e-12	7.64e-12	Cdk5rap3/Atxn3/Uchl5/Psen1/Dnajb2/Ube2k/Smarcc1/Zfand2a/Rpl11/Vcp/N4bp1/Psme3/Os9/Rad23a/Rack1/Csnk1e/Edem1/Axin1/Gipc1/Socs5/Rybp/Taf1/Bag6/Bag5/Fbxl5/Osbpl7/Svip/Ubb/Map1a/Rpl23/Hsp90ab1/Trib3/Rnf19b/Efna1/Nub1/Mdm2/Arih2/Park7/E330034G19Rik/Psme1/Commd1/Sumo3/Ubxn1/Rnf40/Rad23b/Msn/Ptk2/Gpx1/Sgta/Wdr91/Vps35/Pml/Usp7/Mgat3/Il33/Gsk3a/Ube2j1/Rps7/Usp25/Fbxw8/Klhl40/Rdx/Trib1/Psme2/Rnf14/Lats1/R…	87		Yellow	GO:0050808	synapse organization	60/1373	427/21092	1.42e-08	2.68e-06	2.43e-06	C1ql1/Tiam1/Cux2/Lrrtm4/L1cam/Cacnb3/Ptpro/Slitrk4/Igsf21/Slitrk3/Slitrk5/Abi2/Arhgap33/Fyn/Lrfn5/Lhfpl4/Prmt3/Lingo4/Sdk1/Myo5a/Cbln1/Tubb5/Ephb2/Neurl1a/Pak3/Rims4/Ptprs/Igsf9b/Abhd17a/Lrrn3/Syn1/Myo5b/Unc13b/Cdk5r1/Igsf9/F2r/Vstm5/Sipa1l1/Myh10/Mdga1/Tmem108/Caprin2/Dact1/Arhgef7/Shisa7/Nptxr/Chrnb2/Tnr/Dlgap3/Nlgn3/Cask/Col4a1/Wasf1/Shank2/Lrrc4/Lrrtm1/Cdc20/Elfn1/Nlgn2/Gap43	60		Turquoise	GO:0006644	phospholipid metabolic process	120/4076	347/21092	1.14481e-11	2.5826e-09	1.9589e-09	Ndufab1/Pik3r4/Pi4kb/Lrat/Pla2g6/Hdhd5/Fgfr3/Selenoi/Pisd/Pla2g15/Dpagt1/Pyurf/Pigx/Smpd4/Pla2g7/Acsl6/Smpdl3a/Cdipt/Plcg1/Mtmr1/Chka/Fdps/Angptl3/Pik3ip1/Pigg/Pcx/Ocrl/Fdft1/Plcd4/Pten/Synj1/Ldlr/Acp6/Etnk2/Mecp2/Mtmr3/Acsl3/Dab2ip/Pigo/Cds2/Impa2/Fam126b/Ptpmt1/Pigf/Inpp5e/Cept1/Pigl/Pgp/Ambra1/Plch2/Cd81/Ip6k1/Smg1/Inpp5b/Mppe1/Pnpla6/Etnk1/Abhd3/Sla2/Gpcpd1/Socs7/Mboat2/Aldh5a1/Scarb1/Ptdss2/…	120
Blue	GO:0022411	cellular component disassembly	116/3557	349/21092	4.45e-14	9.55e-12	7.64e-12	Cdk5rap3/Cdc37/Wdr1/Cdk5/Gspt1/Smarcc1/Gsn/Irgm1/Ccsap/Stmn1/Dstn/Fscn1/Taok1/Dedd2/Sharpin/Vcp/Pbrm1/Plekhh2/Smcr8/Vps4a/Capza1/Gspt2/Hdgfl3/Optn/Camsap1/Tgfb3/Napa/Usp30/Gbf1/Flot1/Wdr45b/Atg3/Gak/Stmn4/Ddr1/Vps33a/Lamp2/Atg13/Atg2a/Bax/Specc1l/Fis1/Sptbn1/Map1a/Rpl23/Setx/Denr/Add1/Irgm2/Smn1/Smarce1/Pafah1b1/Cebpg/Stx17/Add3/Snap29/Dctn1/Zmpste24/Tspo/Golga2/Irak3/Vps4b/Hspa8/Wipi1/Zfand1/Bec…	116		Yellow	GO:0051304	chromosome separation	23/1373	92/21092	1.56e-08	2.83e-06	2.57e-06	Bub1/Ttk/Cep192/Ncapd2/Tacc3/Top2a/Fbxo5/Cenps/Gen1/Bub1b/Ercc4/Ncaph/Birc5/Ndc80/Top2b/Cenpe/Spdl1/Plk1/Aurkb/Cdc23/Ccnb1/Espl1/Trip13	23		Turquoise	GO:0007264	small GTPase mediated signal transduction	152/4076	472/21092	1.25814e-11	2.7369e-09	2.07593e-09	Cgnl1/Arl6/Col1a2/Fgf10/Mcf2l/Arhgef5/Chuk/Rab15/Rasa2/Arhgap26/Plekhg2/Plekhg5/Dlc1/Arhgef6/Rasa4/Arhgef40/Arhgef28/Rab29/Rhoq/Notch1/Mmd2/Abca1/Cdh2/Rhot2/Spry2/Rab30/Ophn1/Dennd1a/Reln/Rab8b/Trio/Ksr1/Rapgef4/Rnd3/Adrb1/Auts2/Arhgap32/Sipa1l3/Eps8l1/Pdpn/Rgl2/Robo1/Dab2ip/Tnfaip1/Arl3/Dock4/Arhgef10l/Ripor2/Fbxo8/Kank2/Rab9/Farp1/Ednra/Psd/Nf1/Psd3/Rhobtb2/Rnd1/Dock3/Rab36/Rap2b/Itpkb/Cd2ap/Sc…	152
Blue	GO:0034248	regulation of cellular amide metabolic process	119/3557	363/21092	6.28e-14	1.3e-11	1.04e-11	Eif4e3/Pdk3/Fastkd3/Rps3a1/Ddx39b/Bank1/Bin1/Rcc1l/Gfap/Igf2bp2/Rps27l/Larp4b/Ago3/Dhx9/Eif6/Eif2ak1/Rc3h1/Slc35a4/Rack1/Rps9/Csnk1e/Abcf1/Ngdn/Mettl14/Rpl10/Nemf/Rplp1/Ncl/Eif5b/Tpr/Secisbp2l/Cirbp/Ireb2/Rps3/Eif4e2/Eif4enif1/Larp4/Mettl16/Dph5/Eif4g1/Eif3d/Eprs/Per1/Pa2g4/Poldip3/Sesn2/Cnot9/Efna1/Eif2b5/Caprin1/Ncbp2/Eif2s1/Dapk3/Eefsec/Mapk3/Usp16/Dnajc3/Eef2/Eif3k/Bcl3/Gemin5/Fxr2/Prkca/Trub…	119		Yellow	GO:0007088	regulation of mitotic nuclear division	34/1373	181/21092	1.91e-08	3.36e-06	3.05e-06	Bub1/Ttk/Ube2c/Chek1/Cep192/Tacc3/Cdca5/Mki67/Ccnf/Kif11/Fbxo5/Igf2/Phb2/Ccna2/Gen1/Cdkn1c/Bub1b/Bmp4/Nusap1/Birc5/Ndc80/Kif20b/Ccnb2/Cenpe/Spdl1/Plk1/Ccnd1/Ccne1/Nup62/Aurkb/Cdc23/Ccnb1/Trip13/Pebp1	34		Turquoise	GO:0050803	regulation of synapse structure or activity	98/4076	266/21092	1.51737e-11	3.18699e-09	2.41732e-09	Flrt3/Magi2/Etv5/Lrtm2/Epha7/Zmynd8/Dnm1l/Clstn2/Lzts3/Lrp8/Adgrl1/Dag1/Il1rapl1/Cdh2/Vhl/Bdnf/Cdkl5/Asic2/Lrp4/Reln/Adgrb2/Flrt2/Numb/Grid2/Pten/Clstn1/Lrrk2/Pgrmc1/Rapgef4/Wnt7a/Mef2c/Mecp2/Ntrk2/Adgrl3/Dab2ip/Eef2k/Sparc/Efna5/Epha4/Lrfn4/Adgrl2/Fzd1/Pick1/Neurod2/Farp1/Ube3a/Wnt5a/Nrg2/Lrrc4b/Ntrk3/Syndig1/Dgkb/Lrrc24/Adgre5/Thbs2/Apoe/Gpm6a/Arhgef9/Homer1/Prnp/Ppp1r9a/Lrtm1/Cyfip1/Slc7a11/Am…	98
Blue	GO:0006892	post-Golgi vesicle-mediated transport	48/3557	96/21092	7.49e-14	1.5e-11	1.2e-11	Exoc6b/Gopc/Rab10/Sys1/D230025D16Rik/Eps15/Exoc6/Nbea/Scfd1/Rack1/Optn/Arfgef2/Vti1b/Gbf1/Arf3/Gak/Exoc4/Sptbn1/Vti1a/Rab31/Dnm2/Commd1/Ehd3/Vamp2/Vamp3/Kif13a/Gosr2/Dop1b/Wipi1/Arf1/Sort1/Blzf1/Ccdc91/Arf5/Vps52/Ank3/Rbsn/Golph3l/Rabif/Arf2/Vamp5/Ap1g1/Rp2/Ap3d1/Rab14/Vamp7/Ankfy1/Trim23	48		Yellow	GO:0007051	spindle organization	32/1373	166/21092	2.62e-08	4.44e-06	4.04e-06	Haus7/Cep192/Tacc3/Csnk1d/Tacc2/Aspm/Spc25/Kif11/Kifc1/Fbxo5/Racgap1/Kif23/Nuf2/Psrc1/Tubb5/Chd3/Pkd1/Ndc80/Aurka/Cenpe/Plk1/Kifc5b/Nup62/Aurkb/Aunip/Chek2/Ccnb1/Knstrn/Kiz/Espl1/Cdc20/Tpx2	32		Turquoise	GO:0046034	ATP metabolic process	87/4076	227/21092	1.88226e-11	3.80288e-09	2.88447e-09	Ndufv2/Dnm1l/Hdac4/Ampd2/Myh6/Trp53/Khk/Uqcrfs1/Mtch2/Bdnf/Coq9/Slc25a33/Atp7a/ND4/Galt/Mlxipl/Uqcr10/Ppara/Ndufaf1/Mecp2/COX2/Atp5b/Uqcc3/Prkag2/Fam20c/Dhtkd1/ND2/Esrrb/Pfkm/Adpgk/Prkn/Aldob/Tpi1/Atp5k/Pink1/Nudt5/Ndufa8/Ak1/Atp5o/Gpi1/Sdhc/Taz/Ak4/Pfkp/Ndufc2/Eno3/Ampd3/Cox7a1/Zbtb20/ATP6/ND4L/Prkaa2/Eno2/Ppargc1a/ND5/Atp5a1/Pfkl/Sdha/Hif1a/Eno1b/Pfkfb2/Atp1a2/Ncor1/COX3/Ogt/Ldha/Pid1/Ndufa10/S…	87
Blue	GO:1903050	regulation of proteolysis involved in cellular protein catabolic process	78/3557	201/21092	8.29e-14	1.61e-11	1.29e-11	Atxn3/Uchl5/Psen1/Dnajb2/Ube2k/Smarcc1/Zfand2a/Rpl11/Vcp/N4bp1/Psme3/Os9/Rad23a/Rack1/Csnk1e/Edem1/Axin1/Gipc1/Socs5/Rybp/Taf1/Bag6/Bag5/Osbpl7/Svip/Ubb/Map1a/Rpl23/Hsp90ab1/Trib3/Rnf19b/Efna1/Nub1/Mdm2/Arih2/Park7/E330034G19Rik/Psme1/Commd1/Sumo3/Ubxn1/Rnf40/Rad23b/Ptk2/Gpx1/Sgta/Pml/Usp7/Il33/Gsk3a/Ube2j1/Rps7/Usp25/Fbxw8/Klhl40/Trib1/Psme2/Rnf14/Lats1/Rpl5/Gabarapl2/Nop53/Usp5/Chfr/Sufu/Sirt2/…	78		Yellow	GO:0045930	negative regulation of mitotic cell cycle	40/1373	238/21092	2.95e-08	4.84e-06	4.4e-06	Bub1/Ttk/Clspn/Chek1/Cep192/Hus1/Ticrr/Cdk1/Kntc1/Top2a/Fbxo5/Gen1/Bub1b/Bmp4/Wee1/Topbp1/Birc5/E2f7/Brca1/Ndc80/Top2b/Foxc1/Pidd1/Cenpe/Prmt2/Spdl1/Plk1/Ccnd1/Dact1/Tipin/Aurkb/Chek2/Ccnb1/Sox4/Msh2/Ddias/Plk3/Cdkn2b/Trip13/Nek11	40		Turquoise	GO:0009199	ribonucleoside triphosphate metabolic process	95/4076	256/21092	1.93547e-11	3.80288e-09	2.88447e-09	Ndufv2/Dnm1l/Hdac4/Ampd2/Myh6/Trp53/Khk/Uqcrfs1/Rhoq/Mtch2/Bdnf/Coq9/Slc25a33/Atp7a/ND4/Galt/Lrrk2/Mlxipl/Uqcr10/Ppara/Ndufaf1/Mecp2/COX2/Atp5b/Gphn/Uqcc3/Prkag2/Fam20c/Dhtkd1/ND2/Esrrb/Pfkm/Nme5/Adpgk/Prkn/Nme7/Aldob/Tpi1/Atp5k/Pink1/Nudt5/Ndufa8/Ak1/Atp5o/Gpi1/Sdhc/Taz/Ak4/Pfkp/Ndufc2/Eno3/Ampd3/Cox7a1/Zbtb20/ATP6/Mbip/ND4L/Prkaa2/Eno2/Ppargc1a/ND5/Atp5a1/Pfkl/Sdha/Hif1a/Eno1b/Pfkfb2/Atp1a2/Nco…	95
Blue	GO:0006413	translational initiation	51/3557	107/21092	1.43e-13	2.69e-11	2.16e-11	Eif1a/Eif4e3/Bank1/Eif6/Eif2ak1/LTO1/Eif3a/Abcf1/Eif5b/Tpr/Eif4e2/Eif2b3/Eif4g1/Eif3d/Eif2b5/Denr/Eif2b4/Ncbp2/Eif2s1/Eif1ax/Eif4b/Dhx29/Dnajc3/Eif3k/Eif4e/Eif2s2/Eif3b/Eif3l/Mtif3/Eif4g2/Eif4a1/Paip2b/Ncbp1/Ctif/Eif3c/Rps6kb2/Paip2/Eif2s3x/Ddx3x/Polr2d/Eif3g/Eif3f/Rpl13a/Eif2ak3/Eif3m/Fech/Eif3h/Paip1/Eif3i/Khdrbs1/Eif2ak2	51		Yellow	GO:0010389	regulation of G2/M transition of mitotic cell cycle	21/1373	81/21092	3.28e-08	5.21e-06	4.73e-06	Cdkn2a/Clspn/Rnaseh2b/Chek1/Hus1/Pkia/Ticrr/Cdk1/Cdc7/Fbxo5/Cenpf/Dtl/Rcc2/Topbp1/Brca1/Cdk4/Ccnd1/Cdc25c/Ccnb1/Kif14/Lmnb1	21		Turquoise	GO:0050807	regulation of synapse organization	95/4076	259/21092	4.11196e-11	7.82685e-09	5.93664e-09	Flrt3/Magi2/Etv5/Lrtm2/Epha7/Zmynd8/Dnm1l/Clstn2/Lzts3/Lrp8/Adgrl1/Dag1/Il1rapl1/Cdh2/Vhl/Bdnf/Cdkl5/Asic2/Lrp4/Reln/Adgrb2/Flrt2/Numb/Grid2/Pten/Clstn1/Lrrk2/Pgrmc1/Rapgef4/Wnt7a/Mef2c/Mecp2/Ntrk2/Adgrl3/Dab2ip/Eef2k/Sparc/Efna5/Epha4/Lrfn4/Adgrl2/Fzd1/Neurod2/Farp1/Ube3a/Wnt5a/Nrg2/Lrrc4b/Ntrk3/Syndig1/Dgkb/Lrrc24/Adgre5/Thbs2/Apoe/Gpm6a/Arhgef9/Homer1/Prnp/Ppp1r9a/Lrtm1/Cyfip1/Slc7a11/Amigo2/A…	95
Blue	GO:0006417	regulation of translation	107/3557	319/21092	2.21e-13	4.02e-11	3.22e-11	Eif4e3/Fastkd3/Rps3a1/Ddx39b/Bank1/Rcc1l/Igf2bp2/Rps27l/Larp4b/Ago3/Dhx9/Eif6/Eif2ak1/Rc3h1/Slc35a4/Rack1/Rps9/Abcf1/Ngdn/Mettl14/Rpl10/Nemf/Rplp1/Ncl/Eif5b/Tpr/Secisbp2l/Cirbp/Ireb2/Rps3/Eif4e2/Eif4enif1/Larp4/Mettl16/Dph5/Eif4g1/Eif3d/Eprs/Per1/Pa2g4/Poldip3/Sesn2/Cnot9/Eif2b5/Caprin1/Ncbp2/Eif2s1/Dapk3/Eefsec/Mapk3/Usp16/Dnajc3/Eef2/Eif3k/Bcl3/Gemin5/Fxr2/Prkca/Trub2/Ppp1ca/Akt2/Rpl22/Eif4e/Ei…	107		Yellow	GO:0006261	DNA-dependent DNA replication	28/1373	135/21092	3.75e-08	5.79e-06	5.25e-06	Mcm10/Npm1/Ticrr/Mcm8/Prim2/Cdc7/Fbxo5/Cenps/Gins1/Gen1/Polq/Pole2/Lig1/Mcm6/Stoml2/E2f7/Brca2/Mcm5/Rnaseh1/Tipin/Ccne1/Orc6/Atad5/Chek2/Mcm2/Rfc3/Mcm3/Mms22l	28		Turquoise	GO:0060078	regulation of postsynaptic membrane potential	52/4076	111/21092	4.41477e-11	8.14859e-09	6.18068e-09	Grin2a/Zmynd8/Slc29a1/Npy2r/Rab3gap1/Bdnf/Kcnd2/Reln/Glra1/Grid2/Gria1/Pten/Lrrk2/Ntn3/Grin2c/Adrb1/Wnt7a/Syne1/Mef2c/Mecp2/Fam196a/Gabrg3/Gabrg2/Prkn/Rgs7/Ppp1r9a/Rims2/Atxn1/Dlg4/Nr3c2/Nrxn1/Grin2b/Rgs4/Dmpk/Gabra4/Nlgn1/Ssh1/Gabrg1/Celf4/Rgs7bp/Adora1/Adora2a/Gabra2/Gabra5/Grik5/P2rx4/Cx3cl1/Abat/Fgf14/Ppp3ca/Gsk3b/Grin1	52
Blue	GO:0072594	establishment of protein localization to organelle	123/3557	390/21092	5.21e-13	9.22e-11	7.38e-11	Nxt2/Nup155/Ing1/Rab10/Psen1/Cdh1/Ipo9/Dkc1/Jak2/Sh3glb1/Tnpo2/Cct8/Efcab7/Srp72/Pih1d1/Kpna2/Immp2l/Vps4a/Ipo5/Nup188/Pola2/Srp19/Rbm22/Agap3/Timm22/Cct2/Vti1b/Tomm20/Lmna/Gbp4/Cct5/Cacng5/Mterf4/Tpr/Lamp2/Pik3r2/Bax/Fis1/Pom121/Lars/Hsp90ab1/Vti1a/Hgs/Pex19/Nabp2/Pex5l/Mbtps1/Spidr/Nedd4/Cct3/Ipo13/Bcl3/Scarb2/Chp2/Cct7/Mapk14/Ywhaz/Tspo/Wrap53/Bid/Tspan17/Pdcd5/Pik3r1/Asna1/Gosr2/Hspa8/Spcs2/V…	123		Yellow	GO:1901991	negative regulation of mitotic cell cycle phase transition	29/1373	146/21092	5.89e-08	8.81e-06	8e-06	Bub1/Ttk/Clspn/Chek1/Cep192/Hus1/Ticrr/Cdk1/Fbxo5/Gen1/Bub1b/Topbp1/Birc5/E2f7/Brca1/Ndc80/Pidd1/Cenpe/Prmt2/Spdl1/Plk1/Ccnd1/Dact1/Aurkb/Ccnb1/Sox4/Plk3/Cdkn2b/Trip13	29		Turquoise	GO:0046578	regulation of Ras protein signal transduction	84/4076	220/21092	5.21996e-11	9.35141e-09	7.09301e-09	Fgf10/Mcf2l/Arhgef5/Rasa2/Plekhg2/Plekhg5/Dlc1/Arhgef6/Rasa4/Arhgef40/Arhgef28/Notch1/Mmd2/Abca1/Cdh2/Spry2/Ophn1/Dennd1a/Trio/Auts2/Eps8l1/Rgl2/Robo1/Dab2ip/Tnfaip1/Arhgef10l/Ripor2/Fbxo8/Kank2/Farp1/Psd/Nf1/Psd3/Itpkb/Scai/Arfgap1/Arhgef17/Lpar6/Adra1a/Dnmbp/Adgrg1/Gpr4/Apoe/Arhgef12/Arhgef9/Spry4/Eps8/Kitl/Psd2/Rasgrp1/Tiam2/Abl2/Itsn1/Nrp1/Arhgef25/Pdgfrb/Arhgap42/Madd/Arhgef4/Fgd6/Sos2/Arhge…	84
Blue	GO:0007033	vacuole organization	65/3557	159/21092	5.87e-13	9.95e-11	7.96e-11	Nprl3/Psen1/Irgm1/Sec22b/Stx12/Lamtor1/Sh3glb1/Scfd1/Smcr8/Pacs2/Trappc8/Ubxn2b/Tbc1d14/Wdr45b/Atg3/Vps33a/Atg13/Atg2a/Mbtps1/Irgm2/Stx17/Vps41/Coro1a/Cln8/Pip4k2c/Fig4/Hspa8/Wipi1/Arf1/Becn1/Pip4k2a/Snapin/Pik3c2b/Fez1/Vps35/Atg4a/Ppt1/Chmp4b/Aktip/Gabarap/Pik3c3/Rab7/Ehmt2/Gnptab/Fez2/Atg4c/Emc6/Gabarapl2/P2rx7/Pik3c2a/Anxa2/Rnf5/Wipi2/Atg4b/Rab33b/Rab1b/Rab14/Map1lc3a/Ubqln1/Gabarapl1/Pikfyve/…	65		Yellow	GO:0071103	DNA conformation change	36/1373	208/21092	6.67e-08	9.7e-06	8.81e-06	Mnat1/Cdkn2a/Npm1/Cenpp/Ncapd2/Cdk1/Cdca5/Nap1l1/Hist1h4d/Top2a/Hist1h1b/Top1mt/Top1/Nasp/Nusap1/Sart3/Mcm6/Chaf1b/Ncaph/Hist1h1d/Top2b/Hist3h2ba/H2afy2/H1fx/Cenpa/Hells/Ipo4/Ncapg2/Ccnb1/Smc4/Mcm2/Mis18a/Itgb3bp/Smc2/Hmgb1/Hp1bp3	36		Turquoise	GO:0009141	nucleoside triphosphate metabolic process	99/4076	276/21092	7.01267e-11	1.22041e-08	9.25672e-09	Ndufv2/Dnm1l/Hdac4/Ampd2/Myh6/Trp53/Khk/Uqcrfs1/Rhoq/Mtch2/Bdnf/Smpdl3a/Coq9/Slc25a33/Atp7a/ND4/Galt/Lrrk2/Mlxipl/Uqcr10/Ppara/Ndufaf1/Mecp2/COX2/Atp5b/Gphn/Dguok/Uqcc3/Prkag2/Fam20c/Dhtkd1/ND2/Esrrb/Pfkm/Nme5/Adpgk/Prkn/Nme7/Aldob/Tpi1/Atp5k/Pink1/Nudt5/Ndufa8/Ak1/Atp5o/Gpi1/Sdhc/Taz/Ak4/Pfkp/Ndufc2/Eno3/Ampd3/Cox7a1/Zbtb20/ATP6/Mbip/ND4L/Prkaa2/Eno2/Ppargc1a/ND5/Atp5a1/Pfkl/Sdha/Hif1a/Eno1b/Suc…	99
Blue	GO:0061136	regulation of proteasomal protein catabolic process	68/3557	170/21092	5.95e-13	9.95e-11	7.96e-11	Atxn3/Uchl5/Psen1/Dnajb2/Ube2k/Smarcc1/Zfand2a/Rpl11/Vcp/N4bp1/Psme3/Os9/Rad23a/Rack1/Csnk1e/Edem1/Axin1/Gipc1/Socs5/Rybp/Taf1/Bag6/Bag5/Osbpl7/Svip/Ubb/Map1a/Hsp90ab1/Trib3/Rnf19b/Nub1/Mdm2/Arih2/Park7/E330034G19Rik/Psme1/Commd1/Ubxn1/Rnf40/Rad23b/Gpx1/Sgta/Usp7/Il33/Gsk3a/Ube2j1/Usp25/Fbxw8/Klhl40/Trib1/Psme2/Rnf14/Gabarapl2/Nop53/Usp5/Chfr/Sirt2/Rnf19a/Tmf1/Ankib1/Ddrgk1/Ubqln1/Hspbp1/Edem2/Sm…	68		Yellow	GO:0006323	DNA packaging	31/1373	166/21092	9.2e-08	1.3e-05	1.18e-05	Cdkn2a/Npm1/Cenpp/Ncapd2/Cdk1/Cdca5/Nap1l1/Hist1h4d/Top2a/Hist1h1b/Nasp/Nusap1/Sart3/Chaf1b/Ncaph/Hist1h1d/Hist3h2ba/H2afy2/H1fx/Cenpa/Hells/Ipo4/Ncapg2/Ccnb1/Smc4/Mcm2/Mis18a/Itgb3bp/Smc2/Hmgb1/Hp1bp3	31		Turquoise	GO:0006650	glycerophospholipid metabolic process	84/4076	223/21092	1.16479e-10	1.97076e-08	1.49482e-08	Pi4kb/Lrat/Pla2g6/Hdhd5/Selenoi/Pisd/Pla2g15/Pyurf/Pigx/Smpd4/Pla2g7/Cdipt/Mtmr1/Chka/Pigg/Ocrl/Plcd4/Pten/Synj1/Ldlr/Acp6/Etnk2/Mecp2/Mtmr3/Acsl3/Pigo/Impa2/Fam126b/Ptpmt1/Pigf/Inpp5e/Cept1/Pigl/Pgp/Plch2/Ip6k1/Smg1/Inpp5b/Mppe1/Pnpla6/Etnk1/Abhd3/Sla2/Gpcpd1/Socs7/Aldh5a1/Scarb1/Ptdss2/Inpp5k/Chkb/Taz/Lcat/Mtm1/Inppl1/Pigv/Ip6k3/Pnpla8/Slc27a1/Ptdss1/Mboat7/Plcb1/Pdgfrb/Pi4ka/Pld2/Pitpnc1/Ttc7b…	84
Blue	GO:0016032	viral process	94/3557	273/21092	1.14e-12	1.85e-10	1.48e-10	Trim56/Oasl2/Chmp6/Ccl5/Gsn/Bak1/Npc1/Vcp/Dhx9/Eps15/Ctdp1/Rad23a/Vps4a/Eif3a/Trim35/Stat1/Chmp2b/Ifitm3/Zbp1/Isg15/Nucks1/Pabpc1/Ppib/Bax/Oas1b/Uvrag/Banf1/Hsp90ab1/Eif3d/Dcaf1/Denr/Smc3/Jun/Trim11/Vapb/Trim27/Prox1/Chmp2a/Trim25/Zc3hav1/Usp6nl/Stau1/Oas1c/Pcbp1/Vps4b/Hspa8/Eif3b/Creb3/Trim28/Eif3l/Trim21/Oas1a/Cul1/Trim26/Hdac1/Pml/Ube2i/Lgals1/Bst2/Chmp4b/P4hb/Mre11a/Smarca4/Itgav/Rab7/Cfl1/Dd…	94		Yellow	GO:0051783	regulation of nuclear division	36/1373	211/21092	9.7e-08	1.33e-05	1.21e-05	Bub1/Ttk/Ube2c/Chek1/Cep192/Tacc3/Cdca5/Mki67/Ccnf/Kif11/Fbxo5/Igf2/Phb2/Ccna2/Gen1/Cdkn1c/Bub1b/Bmp4/Nusap1/Birc5/Ndc80/Kif20b/Ccnb2/Cenpe/Spdl1/Plk1/Ccnd1/Ccne1/Nup62/Aurkb/Sgo2a/Cdc23/Ccnb1/Cdc20/Trip13/Pebp1	36		Turquoise	GO:1901615	organic hydroxy compound metabolic process	143/4076	453/21092	2.44221e-10	4.02041e-08	3.04946e-08	Aldh1a1/Fdxr/Kcnma1/Lrat/Grin2a/Thrb/Pde1b/Nr1d1/Sorl1/Dpagt1/Trp53/Vps51/Sncb/Lrp5/Ttc39b/Abca1/Htt/Mtch2/Vhl/Slc37a4/Plcg1/Msmo1/Dio2/Sirt1/Pth1r/Reln/Chka/Fdps/Por/Pank2/Angptl3/Nfkb1/Gpr37/Atp7a/Ocrl/Fdft1/Pten/Sncaip/Amacr/Slco4a1/Synj1/Disp3/Ldlr/Mecp2/Dhcr7/Apoc1/Impa2/Star/Inpp5e/Cln6/Pgp/Slc5a3/Insig1/Ip6k1/Dhrs3/Wnt5a/Fgfr1/Inpp5b/Itpkb/P2ry1/Prkn/Dhcr24/Lhcgr/Ldhb/Cpq/Sec14l2/Scarb1/Tp…	143
Blue	GO:0031330	negative regulation of cellular catabolic process	85/3557	238/21092	1.45e-12	2.29e-10	1.84e-10	Cdk5rap3/Uchl5/Psen1/Dkc1/Smarcc1/Sec22b/Rpl11/Npc1/Hmox1/Dhx9/N4bp1/Os9/Scfd1/Smcr8/Rasip1/Nampt/Gipc1/Rybp/Tbc1d14/Taf1/Bag6/Usp30/Bag5/Cptp/Hnrnpc/Pabpc1/Svip/Cirbp/Map1a/Rpl23/Lars/Hsp90ab1/Eif4g1/Efna1/Park7/Qsox1/Ubxn1/Kdm4a/Tspo/Dbi/Golga2/Ptk2/Timp2/Nbas/Becn1/Poldip2/Fez1/Sgta/Tigar/Vps35/Pml/Lrpprc/Eif4g2/Usp7/Mgat3/Mtmr2/Chmp4b/Mapkapk2/Ube2j1/Rps7/Usp25/Stat3/Klhl40/Washc1/Hnrnpu/Ehmt…	85		Yellow	GO:0034508	centromere complex assembly	12/1373	29/21092	1.01e-07	1.36e-05	1.23e-05	Cenpp/Cenpi/Cenph/Cenps/Nasp/Cenpn/Cenpw/Cenpe/Cenpa/Hells/Mis18a/Itgb3bp	12		Turquoise	GO:0009167	purine ribonucleoside monophosphate metabolic process	91/4076	252/21092	2.7159e-10	4.3533e-08	3.30196e-08	Adss/Ndufv2/Dnm1l/Hdac4/Ampd2/Myh6/Trp53/Khk/Pfas/Uqcrfs1/Mtch2/Bdnf/Coq9/Slc25a33/Atp7a/ND4/Galt/Mlxipl/Uqcr10/Ppara/Ndufaf1/Mecp2/COX2/Atp5b/Uqcc3/Prkag2/Fam20c/Dhtkd1/ND2/Esrrb/Pfkm/Adpgk/Prkn/Adsl/Aldob/Tpi1/Atp5k/Pink1/Nudt5/Ndufa8/Ak1/Atp5o/Gpi1/Sdhc/Taz/Ak4/Pfkp/Ndufc2/Eno3/Ampd3/Cox7a1/Zbtb20/ATP6/Nudt9/ND4L/Prkaa2/Eno2/Ppargc1a/ND5/Atp5a1/Pfkl/Sdha/Hif1a/Eno1b/Pfkfb2/Atp1a2/Ncor1/COX3/Og…	91
Blue	GO:0007034	vacuolar transport	55/3557	126/21092	1.49e-12	2.3e-10	1.84e-10	Chmp6/Tmem50a/Bin1/Stx8/Vcp/Vps4a/Chmp1a/Chmp2b/Vti1b/Gak/Cacng5/Vps33a/Lamp2/Lars/Vti1a/Hgs/Rhob/Nedd4/Ehd3/Chmp2a/Scarb2/Vps41/Kif13a/Gosr2/Mgrn1/Vps4b/Hspa8/Vps25/Arf1/Becn1/Snapin/Ap3b1/Sort1/Vps35/Chmp4b/Aktip/Rab7/Ccdc91/Snf8/Vps52/Gnptab/Atp6v0d1/Rbsn/Chmp1b/Gcc2/Ubxn6/Ap1g1/Vps53/Ap3d1/Tgfbrap1/Chmp7/Dtx3l/Leprot/Vamp7/Ankfy1	55		Yellow	GO:0031577	spindle checkpoint	14/1373	40/21092	1.07e-07	1.36e-05	1.24e-05	Bub1/Ttk/Cep192/Gen1/Bub1b/Birc5/Ndc80/Aurka/Cenpe/Spdl1/Plk1/Aurkb/Ccnb1/Trip13	14		Turquoise	GO:0072350	tricarboxylic acid metabolic process	26/4076	40/21092	3.42319e-10	5.24614e-08	3.97917e-08	Stat5a/Asl/Sirt4/Sdhb/Mdh1b/Aco1/Cs/Dhtkd1/Idh3b/Glud1/Fh1/Sdhc/Ghr/Idh3g/Sucla2/Aco2/Sdha/Suclg1/Suclg2/Pdhb/Dlat/Mdh1/Stat5b/Idh1/Idh2/Idh3a	26
Blue	GO:0006281	DNA repair	134/3557	444/21092	1.79e-12	2.69e-10	2.15e-10	Pold2/Shld2/Uchl5/Pcna/Actr2/Actr8/Fto/Taok1/Abl1/Vcp/Dhx9/Ino80c/Rad23a/Rad51/Tonsl/Smc1a/Shld1/Ap5z1/Cdkn2d/Xrn2/Prkdc/Ercc3/Rad21/Usp47/Fign/Esco2/Rad9a/Nucks1/Ppp4r2/Inip/Rps3/Faap24/Uvrag/Pif1/Bccip/Primpol/Rnf168/Nabp2/Tfpt/Setx/Mlh3/Park7/Gtf2h5/Chaf1a/Ascc3/Spidr/Smc3/Faap20/Cebpg/Fignl1/Cyren/Parp9/Dclre1b/Nudt16l1/Rpa2/Bod1l/Parpbp/Nudt16/Zfp365/Rad23b/Timeless/Supt16/Eme2/Rnaseh2a/Nfrk…	134		Yellow	GO:0045841	negative regulation of mitotic metaphase/anaphase transition	14/1373	40/21092	1.07e-07	1.36e-05	1.24e-05	Bub1/Ttk/Cep192/Fbxo5/Gen1/Bub1b/Birc5/Ndc80/Cenpe/Spdl1/Plk1/Aurkb/Ccnb1/Trip13	14		Turquoise	GO:0009126	purine nucleoside monophosphate metabolic process	91/4076	253/21092	3.44517e-10	5.24614e-08	3.97917e-08	Adss/Ndufv2/Dnm1l/Hdac4/Ampd2/Myh6/Trp53/Khk/Pfas/Uqcrfs1/Mtch2/Bdnf/Coq9/Slc25a33/Atp7a/ND4/Galt/Mlxipl/Uqcr10/Ppara/Ndufaf1/Mecp2/COX2/Atp5b/Uqcc3/Prkag2/Fam20c/Dhtkd1/ND2/Esrrb/Pfkm/Adpgk/Prkn/Adsl/Aldob/Tpi1/Atp5k/Pink1/Nudt5/Ndufa8/Ak1/Atp5o/Gpi1/Sdhc/Taz/Ak4/Pfkp/Ndufc2/Eno3/Ampd3/Cox7a1/Zbtb20/ATP6/Nudt9/ND4L/Prkaa2/Eno2/Ppargc1a/ND5/Atp5a1/Pfkl/Sdha/Hif1a/Eno1b/Pfkfb2/Atp1a2/Ncor1/COX3/Og…	91
Blue	GO:2000058	regulation of ubiquitin-dependent protein catabolic process	61/3557	148/21092	1.97e-12	2.88e-10	2.31e-10	Uchl5/Psen1/Dnajb2/Ube2k/Smarcc1/Zfand2a/Rpl11/Vcp/N4bp1/Rad23a/Rack1/Csnk1e/Axin1/Gipc1/Socs5/Rybp/Taf1/Bag6/Bag5/Svip/Map1a/Rpl23/Hsp90ab1/Trib3/Rnf19b/Nub1/Mdm2/Arih2/Park7/E330034G19Rik/Commd1/Sumo3/Ubxn1/Rad23b/Ptk2/Sgta/Pml/Usp7/Il33/Gsk3a/Rps7/Fbxw8/Klhl40/Trib1/Rnf14/Lats1/Rpl5/Nop53/Usp5/Chfr/Sufu/Sirt2/Rnf19a/Ankib1/Ddrgk1/Ubqln1/Hspbp1/Smad7/Csnk2a1/Taf9/Ccar2	61		Yellow	GO:0051383	kinetochore organization	10/1373	20/21092	1.34e-07	1.66e-05	1.51e-05	Cenph/Nuf2/Cenps/Ndc80/Cenpn/Cenpw/Cenpe/Cenpa/Smc4/Smc2	10		Turquoise	GO:0009161	ribonucleoside monophosphate metabolic process	91/4076	256/21092	6.94066e-10	1.01425e-07	7.69303e-08	Adss/Ndufv2/Dnm1l/Hdac4/Ampd2/Myh6/Trp53/Khk/Pfas/Uqcrfs1/Mtch2/Bdnf/Coq9/Slc25a33/Atp7a/ND4/Galt/Mlxipl/Uqcr10/Ppara/Ndufaf1/Mecp2/COX2/Atp5b/Uqcc3/Prkag2/Fam20c/Dhtkd1/ND2/Esrrb/Pfkm/Adpgk/Prkn/Adsl/Aldob/Tpi1/Atp5k/Pink1/Nudt5/Ndufa8/Ak1/Atp5o/Gpi1/Sdhc/Taz/Ak4/Pfkp/Ndufc2/Eno3/Ampd3/Cox7a1/Zbtb20/ATP6/Nudt9/ND4L/Prkaa2/Eno2/Ppargc1a/ND5/Atp5a1/Pfkl/Sdha/Hif1a/Eno1b/Pfkfb2/Atp1a2/Ncor1/COX3/Og…	91
Blue	GO:0034976	response to endoplasmic reticulum stress	79/3557	216/21092	2.19e-12	3.13e-10	2.5e-10	Spop/Scamp5/Sdf2l1/Cdk5rap3/Ccdc47/Atxn3/Dnajb2/Ube2k/Psmc6/Bak1/Nploc4/Vcp/Ufd1/Os9/Edem1/Bag6/Ubxn4/Flot1/Atf6/Ufc1/Pik3r2/Erlin2/Bax/Svip/Trib3/Sesn2/Eif2b5/Sel1l/Hspa5/Dnajc10/Opa1/Park7/Atf4/Eif2s1/Jun/Vapb/Ubxn8/Ubxn1/Rnf121/Dnajc3/Trim25/Brsk2/Bid/Pik3r1/Ufm1/Serinc3/Fbxo2/Fcgr2b/Creb3/Cops5/Nrbf2/Ube2j2/Bfar/Sgta/Tmem117/Rasgrf2/Serp1/Pml/P4hb/Ube2j1/Usp25/Dnajb12/Pdia3/Rnf185/Ppp2cb/Cebp…	79		Yellow	GO:2000816	negative regulation of mitotic sister chromatid separation	14/1373	41/21092	1.53e-07	1.85e-05	1.68e-05	Bub1/Ttk/Cep192/Fbxo5/Gen1/Bub1b/Birc5/Ndc80/Cenpe/Spdl1/Plk1/Aurkb/Ccnb1/Trip13	14		Turquoise	GO:0009108	coenzyme biosynthetic process	69/4076	176/21092	7.1025e-10	1.01425e-07	7.69303e-08	Fdxr/Coq8a/Hdac4/Acss1/Trp53/Khk/Acsl6/Coq5/Mtch2/Nadk2/Coq9/Nadk/Pank2/Pdhx/Galt/Coq10a/Mlxipl/Ppara/Acss2/Gphn/Prkag2/Dhtkd1/Coq6/Naprt/Qprt/Esrrb/Pdss1/Pfkm/Pdk1/Mocos/Adpgk/Ppcs/Aldob/Nmnat3/Tpi1/Gpi1/Fpgs/Mocs3/Coq3/Acacb/Pfkp/Eno3/Zbtb20/Nmrk1/Prkaa2/Eno2/Pank1/Ppargc1a/Nfs1/Pfkl/Mthfd1/Hif1a/Eno1b/Pdk2/Pfkfb2/Ncor1/Pdhb/Dlat/Gsto1/Ogt/Ubiad1/Acsl4/Mpc2/Nadsyn1/Idh2/Hk1/Aldoc/Nmnat2/Pnpo	69
Blue	GO:0000910	cytokinesis	62/3557	152/21092	2.24e-12	3.13e-10	2.51e-10	Chmp6/Bin3/Kif20a/Actr2/Stmn1/Dstn/Cdc6/Sh3glb1/Vps4a/Pkp4/Rhoc/Gipc1/Snx33/Sept7/Chmp1a/Chmp2b/Ccp110/Usp8/Sptbn1/Uvrag/Cul3/Rhob/Alkbh4/Rhoa/Stambp/Zfp365/Prpf40a/Chmp2a/Kif13a/Daxx/Cdt1/Vps4b/Arf1/Sept2/Becn1/Cetn2/Sept1/Sept4/Dctn3/Jtb/Chmp4b/Pik3c3/Washc1/Cfl1/Git1/Anln/Map10/Rtkn/Washc5/Ank3/Spast/Chmp1b/Mitd1/Actr3/Chmp7/Spg20/Zfyve19/Sept8/Trim36/Bcl2l1/Pin1/E2f8	62		Yellow	GO:1902751	positive regulation of cell cycle G2/M phase transition	12/1373	30/21092	1.59e-07	1.88e-05	1.71e-05	Npm1/Cdk1/Cdc7/Fbxo5/Dtl/Rcc2/Cdk4/Ccnd1/Cdc25c/Atad5/Ccnb1/Lmnb1	12		Turquoise	GO:0007416	synapse assembly	67/4076	169/21092	7.16018e-10	1.01425e-07	7.69303e-08	Flrt3/Magi2/Lrtm2/Epha7/Clstn2/Adgrl1/Il1rapl1/Rab29/Cdh2/Bdnf/Asic2/Lrp4/Nrxn3/Reln/Adgrb2/Sdk2/Flrt2/Numb/Grid2/Pten/Clstn1/Wnt7a/Mef2c/Mecp2/Ntrk2/Adgrl3/Eef2k/Efna5/Lrfn4/Adgrl2/Fzd1/Farp1/Kirrel3/Wnt5a/Nrg2/Nptn/Lrrc4b/Ntrk3/Syndig1/Efnb1/Lrrc24/Adgre5/Thbs2/Gpm6a/Arhgef9/Cadm1/Pcdh17/Ppp1r9a/Lrtm1/Amigo2/Amigo1/Myo6/Nrxn1/Stau2/Erbb4/Adgrb1/Gpc4/Pclo/Flrt1/Nlgn1/Ephb3/Oxtr/Ntn1/Slitrk2/Adgr…	67
Blue	GO:1905037	autophagosome organization	46/3557	97/21092	2.78e-12	3.8e-10	3.04e-10	Nprl3/Psen1/Irgm1/Sec22b/Stx12/Sh3glb1/Scfd1/Smcr8/Pacs2/Trappc8/Ubxn2b/Tbc1d14/Wdr45b/Atg3/Atg13/Atg2a/Irgm2/Stx17/Pip4k2c/Wipi1/Becn1/Pip4k2a/Pik3c2b/Fez1/Atg4a/Chmp4b/Gabarap/Pik3c3/Rab7/Ehmt2/Fez2/Atg4c/Emc6/Gabarapl2/Pik3c2a/Rnf5/Wipi2/Atg4b/Rab33b/Rab1b/Map1lc3a/Ubqln1/Gabarapl1/Pikfyve/Ulk2/Map1lc3b	46		Yellow	GO:0045132	meiotic chromosome segregation	22/1373	96/21092	1.69e-07	1.96e-05	1.78e-05	Bub1/Ttk/Fancd2/Syde1/Top2a/Syce2/Nuf2/Cenps/Bub1b/Ercc4/Ncaph/Top2b/Brca2/Plk1/Tex15/Ccne1/Brip1/Sgo2a/Smc4/Espl1/Smc2/Trip13	22		Turquoise	GO:0007005	mitochondrion organization	141/4076	452/21092	7.98117e-10	1.10485e-07	8.38023e-08	Ndufa11/Ndufab1/Ndufa5/Cck/Mpv17l/Nubpl/Pla2g6/Maip1/Ndufa13/Aifm1/Letm1/Dnm1l/Fmc1/Selenon/Mief2/Trp53/Ndufaf6/Slc4a5/Rab29/Htt/Mtch2/Rhot2/Wdr45/Opa3/Wdr35/Slc25a33/Pank2/Atp7a/Hebp2/Fnip1/Sirt4/Lrrk2/Uqcr10/Dusp18/Ndufaf1/Cox18/Sdhaf4/Uqcc3/Naif1/Pnpt1/Hip1r/Mipep/Slc9a1/Them4/Vps13c/Nsun7/Ambra1/Pim2/Timm21/Adgrg6/Uqcrc2/Mrpl15/Tomm40/Cisd2/Fam162a/Atad3a/Slc35f6/Aifm2/Prkn/Trak1/Rb1cc1/Mapk9…	141
Blue	GO:0006457	protein folding	60/3557	147/21092	4.88e-12	6.52e-10	5.22e-10	Cdc37/Pfdn5/Dnajb2/St13/Sh3glb1/Cct8/Ptges3/Pdrg1/Cct2/Bag5/Cct5/Ppib/Dnajb1/Hsp90ab1/Cwc27/Pex19/Hspa5/Dnajc10/Cct3/Nppa/Dnajc3/Entpd5/Dnajc5/Cct7/Ppil1/Dnajc7/Pdcd5/Hspa8/Fkbp1a/Sgta/Cct6a/Aip/Hsph1/Dnlz/P4hb/Tbcd/Ric3/Dnajb12/Tbcc/Pdia3/Pfdn6/Vbp1/Suco/Dnaja2/Canx/Emc6/Dnajb11/Tcp1/Hsp90aa1/Dnajb6/Grpel1/Hspa9/Cdc37l1/B2m/Pfdn2/Hspd1/Fkbp5/Ppie/Nudc/Hspb1	60		Yellow	GO:0051321	meiotic cell cycle	44/1373	293/21092	1.82e-07	2.04e-05	1.85e-05	Bub1/Ttk/Mastl/Psmc3ip/H2afx/Ncapd2/Hus1/Fancd2/Aspm/Mki67/Syde1/Top2a/Syce2/Fbxo5/Spire2/Nuf2/Cenps/Cyp26b1/Bub1b/Ercc4/Topbp1/Ncaph/Top2b/Brca2/Aurka/Rbbp8/Plk1/Tex15/Cks2/Cdc25c/Ccne1/Exo1/Mns1/Ddx4/Meig1/Brip1/Sgo2a/Smc4/Clgn/Espl1/Cdc20/Smc2/Trip13/Mybl1	44		Turquoise	GO:0009152	purine ribonucleotide biosynthetic process	76/4076	202/21092	9.34721e-10	1.2652e-07	9.59646e-08	Adss/Hdac4/Ampd2/Acss1/Trp53/Khk/Pfas/Papss2/Acsl6/Mtch2/Pank2/Pdhx/Galt/Mlxipl/Gucy1b1/Ppara/Acss2/COX2/Atp5b/Uqcc3/Prkag2/Dhtkd1/Esrrb/Pfkm/Pdk1/Nme5/Adpgk/Prkn/Adcy2/Nme7/Ppcs/Adsl/Aldob/Tpi1/Atp5k/Ak1/Atp5o/Gpi1/Taz/Adcy8/Acacb/Pfkp/Ndufc2/Eno3/Ampd3/Zbtb20/ATP6/Prkaa2/Eno2/Pank1/Ppargc1a/Atp5a1/Gucy1a1/Pfkl/Hif1a/Eno1b/Pdk2/Pfkfb2/Ncor1/Pdhb/Dlat/Ogt/Pid1/Ldhd/Acsl4/Mpc2/Nme6/Atp5g3/Hk1/Adcy…	76
Blue	GO:0006605	protein targeting	88/3557	255/21092	5.16e-12	6.74e-10	5.4e-10	Zdhhc20/Rab3ip/Cdk5/Ywhag/Itgb1bp1/Rpl11/Hras/Os9/Nbea/Srp72/Immp2l/Vps4a/Zdhhc7/Gipc1/Srp19/Timm22/Vti1b/Tomm20/Mterf4/Exoc4/Lamp2/Fis1/Zdhhc4/Lars/Vti1a/Arl6ip1/Hgs/Pex19/Pak1/Pex5l/Myo1c/Synj2bp/Nedd4/Rtp4/Zdhhc15/Ywhab/Scarb2/Ywhaz/Ccl2/Bid/Akt2/Pdcd5/Asna1/Gosr2/Zdhhc9/Hspa8/Spcs2/Tomm22/Samm50/Nol3/Spcs3/Sgta/Ap3b1/Fbxo7/Zdhhc3/Aip/Romo1/Pml/Mgea5/Dnlz/Chmp4b/Gsk3a/Rab7/Gdap1/Rabgef1/Zfand2…	88		Yellow	GO:2001251	negative regulation of chromosome organization	28/1373	145/21092	1.84e-07	2.04e-05	1.85e-05	Bub1/Ttk/Mnat1/Cep192/Top2a/Kdm4d/Hist1h1b/Fbxo5/Gen1/Bub1b/Ercc4/Stn1/Birc5/Hist1h1d/Brca1/Ndc80/Gnl3l/H1fx/Parp1/Cenpe/Spdl1/Plk1/Atad2/Aurkb/Ccnb1/Terf2/Mcm2/Trip13	28		Turquoise	GO:0051188	cofactor biosynthetic process	83/4076	228/21092	1.04286e-09	1.38088e-07	1.04739e-07	Fdxr/Mpv17l/Uros/Coq8a/Hdac4/Acss1/Trp53/Khk/Acsl6/Coq5/Mtch2/Nadk2/Coq9/Nadk/Pank2/Pdhx/Galt/Coq10a/Mlxipl/Ppara/Acss2/COX2/Alad/Gphn/Prkag2/Dhtkd1/Coq6/Naprt/Qprt/Ggt1/Esrrb/Pdss1/Pfkm/Pdk1/Mocos/Adpgk/Ppcs/Aldob/Nmnat3/Tpi1/Gpi1/Fpgs/Mocs3/Coq3/Slc7a11/Acacb/Pfkp/Eno3/Alas1/Zbtb20/Mbip/Nmrk1/Prkaa2/Bdh2/Eno2/Pank1/Ppargc1a/Nfs1/Sod2/Pfkl/Mthfd1/Hif1a/Cox10/Eno1b/Pdk2/Iba57/Pfkfb2/Ncor1/Pdhb/Dl…	83
Blue	GO:0042147	retrograde transport, endosome to Golgi	39/3557	76/21092	5.63e-12	7.2e-10	5.77e-10	Heatr5a/Rhobtb3/Snx5/Tbc1d5/Snx1/Gosr1/Tbc1d14/Tbc1d10b/Arl1/Vti1b/Heatr5b/Gbf1/Vti1a/Trappc10/Bet1l/Ehd3/Cltc/Trim27/Vamp3/Dctn1/Gosr2/Snx6/Vps35/Rab7/Washc1/Vps52/Rbsn/Vps26a/Gcc2/Plekhj1/Snx8/Stx6/Vps53/Rab6b/Ykt6/Ap1s1/Vps26b/Pikfyve/Ankfy1	39		Yellow	GO:0045839	negative regulation of mitotic nuclear division	16/1373	54/21092	1.9e-07	2.05e-05	1.86e-05	Bub1/Ttk/Chek1/Cep192/Fbxo5/Gen1/Bub1b/Bmp4/Birc5/Ndc80/Cenpe/Spdl1/Plk1/Aurkb/Ccnb1/Trip13	16		Turquoise	GO:0007265	Ras protein signal transduction	128/4076	403/21092	1.38045e-09	1.789e-07	1.35695e-07	Arl6/Col1a2/Fgf10/Mcf2l/Arhgef5/Chuk/Rab15/Rasa2/Plekhg2/Plekhg5/Dlc1/Arhgef6/Rasa4/Arhgef40/Arhgef28/Rab29/Rhoq/Notch1/Mmd2/Abca1/Cdh2/Rhot2/Spry2/Rab30/Ophn1/Dennd1a/Rab8b/Trio/Ksr1/Rnd3/Adrb1/Auts2/Arhgap32/Eps8l1/Pdpn/Rgl2/Robo1/Dab2ip/Tnfaip1/Arhgef10l/Ripor2/Fbxo8/Kank2/Rab9/Farp1/Ednra/Psd/Nf1/Psd3/Rhobtb2/Rnd1/Rab36/Rap2b/Itpkb/Scai/Dhcr24/Arfgap1/Arhgef17/Lpar6/Adra1a/Dnmbp/Adgrg1/Gpr4/A…	128
Blue	GO:0031647	regulation of protein stability	88/3557	257/21092	8.36e-12	1.05e-09	8.38e-10	Cdc37/Trim44/Diexf/Ipo9/Gsn/Stx12/Rpl11/Flot2/Cct8/Ptges3/Rad23a/Gipc1/Prkdc/Taf1/Bag6/Sugt1/Insc/Cct2/Lmna/Usp47/Bag5/Flot1/Nf2/Cct5/Naa15/Lamp2/Rpl23/Cul3/Pex19/Efna1/Wdr81/Mdm2/Park7/Hypk/Irgm2/Commd1/Cct3/Kras/D7Ertd443e/Cct7/Usp18/Apbb2/Src/Pik3r1/Hspa8/Nlk/Trim21/Kcnu1/Dpm3/Usp9x/Cct6a/Fbxo7/Tcf3/Vps35/Pml/Flna/Usp7/Kat2a/Dnlz/Rps7/Usp25/Stk4/Rtn4/Bmp2/Rpl5/Stk3/Ift46/Get4/Nop53/Creb1/Tcp1/…	88		Yellow	GO:0007094	mitotic spindle assembly checkpoint	13/1373	36/21092	2e-07	2.08e-05	1.89e-05	Bub1/Ttk/Cep192/Gen1/Bub1b/Birc5/Ndc80/Cenpe/Spdl1/Plk1/Aurkb/Ccnb1/Trip13	13		Turquoise	GO:0009123	nucleoside monophosphate metabolic process	93/4076	267/21092	1.51443e-09	1.88454e-07	1.42942e-07	Adss/Ndufv2/Dnm1l/Hdac4/Ampd2/Myh6/Trp53/Khk/Pfas/Uqcrfs1/Mtch2/Bdnf/Coq9/Slc25a33/Atp7a/ND4/Galt/Mlxipl/Uqcr10/Ppara/Ndufaf1/Mecp2/COX2/Atp5b/Uqcc3/Nt5m/Prkag2/Fam20c/Dhtkd1/ND2/Esrrb/Pfkm/Adpgk/Prkn/Adsl/Aldob/Hddc2/Tpi1/Atp5k/Pink1/Nudt5/Ndufa8/Ak1/Atp5o/Gpi1/Sdhc/Taz/Ak4/Pfkp/Ndufc2/Eno3/Ampd3/Cox7a1/Zbtb20/ATP6/Nudt9/ND4L/Prkaa2/Eno2/Ppargc1a/ND5/Atp5a1/Pfkl/Sdha/Hif1a/Eno1b/Pfkfb2/Atp1a2/Nc…	93
Blue	GO:0000045	autophagosome assembly	44/3557	93/21092	9.11e-12	1.12e-09	8.95e-10	Nprl3/Psen1/Irgm1/Sec22b/Stx12/Sh3glb1/Scfd1/Smcr8/Pacs2/Trappc8/Ubxn2b/Tbc1d14/Wdr45b/Atg3/Atg13/Atg2a/Irgm2/Stx17/Pip4k2c/Wipi1/Becn1/Pip4k2a/Fez1/Atg4a/Chmp4b/Gabarap/Pik3c3/Rab7/Ehmt2/Fez2/Atg4c/Emc6/Gabarapl2/Rnf5/Wipi2/Atg4b/Rab33b/Rab1b/Map1lc3a/Ubqln1/Gabarapl1/Pikfyve/Ulk2/Map1lc3b	44		Yellow	GO:0071173	spindle assembly checkpoint	13/1373	36/21092	2e-07	2.08e-05	1.89e-05	Bub1/Ttk/Cep192/Gen1/Bub1b/Birc5/Ndc80/Cenpe/Spdl1/Plk1/Aurkb/Ccnb1/Trip13	13		Turquoise	GO:0007266	Rho protein signal transduction	73/4076	193/21092	1.51605e-09	1.88454e-07	1.42942e-07	Col1a2/Mcf2l/Arhgef5/Chuk/Plekhg2/Plekhg5/Dlc1/Arhgef6/Arhgef40/Arhgef28/Rhoq/Abca1/Cdh2/Rhot2/Ophn1/Trio/Rnd3/Adrb1/Arhgap32/Eps8l1/Pdpn/Robo1/Tnfaip1/Arhgef10l/Ripor2/Kank2/Farp1/Ednra/Rhobtb2/Rnd1/Scai/Arhgef17/Lpar6/Adra1a/Dnmbp/Adgrg1/Gpr4/Apoe/Arhgef12/Vangl2/Arhgef9/Eps8/Tiam2/Abl2/Itsn1/Nrp1/Arhgef25/Pdgfrb/Arhgap42/Arhgef11/Arhgef4/Fgd6/Sos2/Arhgef1/Srgap1/Gna13/Arrb1/Arhgef18/Hacd3/Arhg…	73
Blue	GO:0090150	establishment of protein localization to membrane	77/3557	214/21092	1.06e-11	1.27e-09	1.02e-09	Zdhhc20/Gopc/Rab10/Rab3ip/Cdk5/Sys1/Itgb1bp1/D230025D16Rik/Hras/Npc1/Sh3glb1/Srp72/Rack1/Zdhhc7/Optn/Gripap1/Srp19/Bag6/Timm22/Rilpl1/Exoc4/Bax/Fis1/Sptbn1/Zdhhc4/Arl6ip1/Rab31/Pex19/Pak1/Myo1c/Commd1/Rtp4/Rftn1/Zdhhc15/Vamp2/Vamp3/Kif13a/Mal/Ccl2/Bid/Akt2/Pdcd5/Asna1/Zdhhc9/Tomm22/Rab8a/Samm50/Sgta/Zdhhc3/Romo1/Vps35/Mgea5/Chmp4b/Blzf1/Washc1/Snap23/Rabgef1/Syne3/Zfand2b/Ank3/Rab11b/Golph3l/Mica…	77		Yellow	GO:1902100	negative regulation of metaphase/anaphase transition of cell cycle	14/1373	42/21092	2.16e-07	2.19e-05	1.99e-05	Bub1/Ttk/Cep192/Fbxo5/Gen1/Bub1b/Birc5/Ndc80/Cenpe/Spdl1/Plk1/Aurkb/Ccnb1/Trip13	14		Turquoise	GO:0008589	regulation of smoothened signaling pathway	41/4076	86/21092	2.53537e-09	3.08859e-07	2.34268e-07	Smo/Arl6/Fgf10/Glis2/Fgfr3/Ift122/Kctd6/Kctd21/Rpgrip1l/Kif7/Wnt7b/Traf3ip1/Por/Gpr37l1/Rb1/Dync2h1/Tctn1/Fgf9/Wnt9a/Sall3/Sall1/Gli1/Rfx4/Ptch1/Stk36/Prrx1/Gli3/Gas1/Rora/Ift88/Chsy1/Fuz/Mks1/Zic1/Megf8/Tulp3/Disp1/Serpine2/Rab34/Gli2/Evc	41
Blue	GO:0009895	negative regulation of catabolic process	94/3557	283/21092	1.17e-11	1.38e-09	1.11e-09	Cdk5rap3/Uchl5/Psen1/Sf3b3/Dkc1/Smarcc1/Sec22b/Rpl11/Npc1/Hmox1/Dhx9/N4bp1/Os9/Scfd1/Smcr8/Rasip1/Nampt/Gipc1/Rybp/Tbc1d14/Taf1/Bag6/Usp30/Bag5/Cptp/Hnrnpc/Pabpc1/Svip/Cirbp/Map1a/Rpl23/Lars/Hsp90ab1/Eif4g1/Smad4/Efna1/Park7/Qsox1/Ubxn1/Kdm4a/Tspo/Dbi/Golga2/Ptk2/Irak3/Timp2/Nbas/Becn1/Poldip2/Rela/Fez1/Sgta/Tigar/Vps35/Pml/Lrpprc/Eif4g2/Flna/Usp7/Mgat3/Mtmr2/Chmp4b/Mapkapk2/Ube2j1/Rps7/Usp25/Sta…	94		Yellow	GO:1901988	negative regulation of cell cycle phase transition	30/1373	164/21092	2.36e-07	2.35e-05	2.14e-05	Bub1/Ttk/Clspn/Chek1/Cep192/Hus1/Ticrr/Cdk1/Fbxo5/Gen1/Bub1b/Dtl/Topbp1/Birc5/E2f7/Brca1/Ndc80/Pidd1/Cenpe/Prmt2/Spdl1/Plk1/Ccnd1/Dact1/Aurkb/Ccnb1/Sox4/Plk3/Cdkn2b/Trip13	30		Turquoise	GO:0006101	citrate metabolic process	23/4076	35/21092	2.63461e-09	3.14655e-07	2.38664e-07	Stat5a/Sdhb/Mdh1b/Aco1/Cs/Dhtkd1/Idh3b/Fh1/Sdhc/Ghr/Idh3g/Sucla2/Aco2/Sdha/Suclg1/Suclg2/Pdhb/Dlat/Mdh1/Stat5b/Idh1/Idh2/Idh3a	23
Blue	GO:1903829	positive regulation of cellular protein localization	99/3557	304/21092	1.23e-11	1.41e-09	1.13e-09	Cdk5rap3/Cdk5/Psen1/Cdh1/Dkc1/Jak2/Itgb1bp1/Rufy3/Hras/Sh3glb1/Oaz2/Cdc42/Cct8/Efcab7/Ipo5/Rack1/Edem1/Snx33/Rbm22/Cct2/Rhog/Gnai1/Cct5/Tpr/Sec16a/Pik3r2/Fis1/Sptbn1/Gnl3/Map1a/Hsp90ab1/Pls1/Sesn2/Mdm2/Park7/Pak1/Wipf1/Myo1c/Synj2bp/Commd1/Cct3/Parp9/Vamp2/Chp2/Cct7/Ramp3/Mapk14/Msn/Wrap53/Ccl2/Akt2/Hnrnpk/Cdt1/Src/Pdcd5/Pik3r1/Zfand1/Trim28/Arf6/Hnrnpm/Ppm1a/Sqstm1/Cct6a/Pml/Flna/Tmem30a/Mgat3/G…	99		Yellow	GO:0010948	negative regulation of cell cycle process	37/1373	228/21092	2.41e-07	2.35e-05	2.14e-05	Bub1/Ttk/Clspn/Chek1/Cep192/Npm1/Hus1/Ticrr/Cdk1/Ccnf/Kifc1/Fbxo5/Gen1/Bub1b/Dtl/Bmp4/Topbp1/Birc5/E2f7/Brca1/Ndc80/Pidd1/Rbm14/Cenpe/Prmt2/Spdl1/Plk1/Cdk4/Ccnd1/Dact1/Aurkb/Chek2/Ccnb1/Sox4/Plk3/Cdkn2b/Trip13	37		Turquoise	GO:0046434	organophosphate catabolic process	71/4076	188/21092	2.7274e-09	3.19472e-07	2.42319e-07	Hdac4/Pla2g15/Pde4d/Trp53/Khk/Smpd4/Mtch2/Smpdl3a/Plcg1/Angptl3/Ocrl/Galt/Pten/Mlxipl/Ppara/Synj1/Ldlr/Dera/Nt5m/Prkag2/Dhtkd1/Impa2/Inpp5e/Esrrb/Pfkm/Inpp5b/Adpgk/Entpd2/Cant1/Gpcpd1/Aldob/Scarb1/Tpi1/Smpdl3b/Inpp5k/Nudt5/Gpi1/Gpd2/Nudt17/Pfkp/Eno3/Pnpla8/Zbtb20/Nudt9/Prkaa2/Eno2/Nudt12/Ppargc1a/Plcb1/Pfkl/Abhd6/Pld2/Hif1a/Eno1b/Pfkfb2/Pde9a/Ncor1/Nudt18/Prdx6/Prkcd/Ogt/Inpp4b/Ldha/Idh1/Abcd1/Sm…	71
Blue	GO:0032434	regulation of proteasomal ubiquitin-dependent protein catabolic process	52/3557	121/21092	1.24e-11	1.41e-09	1.13e-09	Uchl5/Psen1/Dnajb2/Ube2k/Smarcc1/Zfand2a/Rpl11/Vcp/N4bp1/Rad23a/Rack1/Csnk1e/Axin1/Gipc1/Socs5/Rybp/Taf1/Bag6/Bag5/Svip/Map1a/Hsp90ab1/Trib3/Rnf19b/Nub1/Mdm2/Arih2/Park7/E330034G19Rik/Commd1/Ubxn1/Rad23b/Sgta/Usp7/Il33/Gsk3a/Fbxw8/Klhl40/Trib1/Rnf14/Nop53/Usp5/Chfr/Sirt2/Rnf19a/Ankib1/Ddrgk1/Ubqln1/Hspbp1/Smad7/Taf9/Ccar2	52		Yellow	GO:0033045	regulation of sister chromatid segregation	20/1373	83/21092	2.56e-07	2.45e-05	2.23e-05	Bub1/Ttk/Cep192/Tacc3/Cdca5/Rmi2/Fbxo5/Gen1/Bub1b/Birc5/Ndc80/Cenpe/Spdl1/Plk1/Sfpq/Aurkb/Sgo2a/Cdc23/Ccnb1/Trip13	20		Turquoise	GO:0035023	regulation of Rho protein signal transduction	55/4076	132/21092	2.82889e-09	3.25109e-07	2.46594e-07	Mcf2l/Arhgef5/Plekhg2/Plekhg5/Dlc1/Arhgef6/Arhgef40/Arhgef28/Abca1/Cdh2/Ophn1/Trio/Eps8l1/Robo1/Tnfaip1/Arhgef10l/Ripor2/Kank2/Farp1/Scai/Arhgef17/Lpar6/Adra1a/Dnmbp/Adgrg1/Gpr4/Apoe/Arhgef12/Arhgef9/Eps8/Tiam2/Abl2/Itsn1/Nrp1/Arhgef25/Pdgfrb/Arhgap42/Arhgef4/Fgd6/Sos2/Arhgef1/Arrb1/Arhgef18/Arhgef19/Vav3/Vav2/Prex1/Prex2/Lpar4/Abr/Adra1b/Fgd4/Ngef/Kank1/Kalrn	55
Blue	GO:0006403	RNA localization	67/3557	176/21092	1.27e-11	1.42e-09	1.13e-09	Nxt2/Nup155/Ddx39b/Nup210/Dkc1/Supt6/Ddx39/Igf2bp2/Ddx19a/Dhx9/Eif6/Pih1d1/Srsf3/Nup188/Znhit6/Thoc3/Cct2/Tomm20/Flot1/Ltv1/Alyref/Hnrnpa1/Tpr/G3bp2/Pom121/Bccip/Pa2g4/Poldip3/Ncbp2/Iws1/Myo1c/Prpf6/Rftn1/Znhit3/Fbl/Rbmx2/Stau1/Wrap53/Xpo7/Casc3/Cpeb1/Rps15/Rpsa/Nop58/Lrpprc/Nup88/Eny2/Ncbp1/Nol6/Ran/Hnrnpu/Phax/Mcm3ap/Polr2d/Xpo5/Thoc6/Zfp593/Qk/Tnks/Tcp1/Parp11/Aaas/Mrpl18/Arc/Hnrnpa2b1/Khdrbs1…	67		Yellow	GO:1905819	negative regulation of chromosome separation	14/1373	43/21092	3.01e-07	2.74e-05	2.49e-05	Bub1/Ttk/Cep192/Fbxo5/Gen1/Bub1b/Birc5/Ndc80/Cenpe/Spdl1/Plk1/Aurkb/Ccnb1/Trip13	14		Turquoise	GO:1901293	nucleoside phosphate biosynthetic process	94/4076	274/21092	3.01371e-09	3.39936e-07	2.5784e-07	Adss/Fuk/Hdac4/Ampd2/Acss1/Trp53/Khk/Pfas/Papss2/Acsl6/Mtch2/Nadk2/Nadk/Pank2/Pdhx/Galt/Mlxipl/Gucy1b1/Ppara/Acss2/COX2/Atp5b/Uqcc3/Prkag2/Dhtkd1/Naprt/Qprt/Esrrb/Pfkm/Pdk1/Nme5/Adpgk/Prkn/Adcy2/Nme7/Ppcs/Adsl/Aldob/Hddc2/Nmnat3/Tpi1/Atp5k/Ak1/Atp5o/Gpi1/Taz/Ak4/Adcy8/Mthfd2l/Acacb/Pfkp/Ndufc2/Eno3/Ampd3/Adora2b/Zbtb20/ATP6/Nmrk1/Prkaa2/Eno2/Pank1/Ppargc1a/Atp5a1/Gucy1a1/Pfkl/Mthfd1/Hif1a/Eno1b/P…	94
Blue	GO:0044419	interspecies interaction between organisms	121/3557	401/21092	2.16e-11	2.36e-09	1.89e-09	Trim56/Oasl2/Chmp6/Ccl5/Ddx39b/Gsn/Irgm1/Bak1/Npc1/Vcp/Dhx9/Eps15/Ctdp1/Gbp6/Rad23a/Rps19/Vps4a/Eif3a/Trim35/Stat1/Thoc3/Gbp7/Sugt1/Chmp2b/Ifitm3/Zbp1/Exoc7/Isg15/Nucks1/Pabpc1/Ppib/Tusc2/Bax/Oas1b/Uvrag/Banf1/Irf8/Hsp90ab1/Eif3d/Dcaf1/Denr/Smc3/Irgm2/Jun/Trim11/Vapb/Trim27/Prox1/Chmp2a/Trim25/Zc3hav1/Usp6nl/Stau1/Ccl2/Oas1c/Pcbp1/Vps4b/Hspa8/Gpx1/Eif3b/Creb3/Trim28/Eif3l/Trim21/Oas1a/Tnip1/Sqstm…	121		Yellow	GO:0000724	double-strand break repair via homologous recombination	24/1373	115/21092	3.07e-07	2.74e-05	2.49e-05	Chek1/H2afx/Ube2n/Hus1/Rmi2/Mcm8/Kdm4d/Cdc7/Rpa3/Rad54b/Gen1/Polq/Ercc4/Brca1/Rad51ap1/Rnf138/Helq/Brca2/Rbbp8/Tex15/Sfpq/Aunip/Rad51d/Mms22l	24		Turquoise	GO:0043648	dicarboxylic acid metabolic process	44/4076	96/21092	3.16777e-09	3.50816e-07	2.66092e-07	Adss/Stat5a/Asl/Htt/Pcx/Sdhb/Mdh1b/Cs/Phyh/Qprt/Ggt1/Idh3b/Glud1/Prodh/Fh1/Dglucy/Aldh5a1/Nmnat3/Hoga1/Fpgs/Mthfd2l/Ghr/Slc7a11/Aldh4a1/Idh3g/Sucla2/Gpt2/Me1/Pck2/Ddo/Mthfd1/Sdha/Suclg1/Suclg2/Gad2/Mdh1/Slc1a3/Stat5b/Idh1/Adhfe1/Aldh1l1/Got1/Nmnat2/Idh3a	44
Blue	GO:0051052	regulation of DNA metabolic process	128/3557	434/21092	3.17e-11	3.41e-09	2.73e-09	Shld2/Ddx39b/Hist1h1c/Tent4b/Dkc1/Supt6/Pcna/Dnmt1/Actr2/Tinf2/Map2k4/Rfc4/Hras/Parm1/Dhx9/Cdc42/Cct8/Chtf8/Ptges3/Rad51/Smc1a/Shld1/Zbtb38/Stag2/Rfc2/Ercc3/Tfdp1/Dnajc2/Cct2/Lmna/Fign/Esco2/Rfc5/Cct5/Hnrnpc/Nucks1/Ppp4r2/Tbx21/Bax/Rps3/Gnl3/Smg5/Pif1/Hsp90ab1/Rnf168/Nabp2/Spidr/Smc3/Arrb2/Jun/Cebpg/Cct3/Mapk3/Fignl1/Cyren/Parp9/Nudt16l1/Rpa2/Cacybp/Parpbp/Nudt16/Zfp365/Timeless/Cct7/Zmpste24/Wra…	128		Yellow	GO:0000725	recombinational repair	24/1373	115/21092	3.07e-07	2.74e-05	2.49e-05	Chek1/H2afx/Ube2n/Hus1/Rmi2/Mcm8/Kdm4d/Cdc7/Rpa3/Rad54b/Gen1/Polq/Ercc4/Brca1/Rad51ap1/Rnf138/Helq/Brca2/Rbbp8/Tex15/Sfpq/Aunip/Rad51d/Mms22l	24		Turquoise	GO:0019674	NAD metabolic process	26/4076	43/21092	3.37194e-09	3.66758e-07	2.78185e-07	Trp53/Nadk2/Nadk/Mdh1b/Naprt/Qprt/Idh3b/Pfkm/Ldhb/Aldob/Nmnat3/Gpi1/Gpd2/Nudt17/Idh3g/Pfkp/Pck2/Nudt12/Pfkl/Ldha/Mdh1/Nadsyn1/Hk1/Slc37a2/Nmnat2/Idh3a	26
Blue	GO:0061640	cytoskeleton-dependent cytokinesis	43/3557	93/21092	4.04e-11	4.26e-09	3.41e-09	Chmp6/Bin3/Kif20a/Actr2/Stmn1/Vps4a/Rhoc/Snx33/Sept7/Chmp1a/Chmp2b/Usp8/Sptbn1/Rhob/Alkbh4/Rhoa/Stambp/Zfp365/Chmp2a/Daxx/Cdt1/Vps4b/Arf1/Sept2/Cetn2/Sept1/Sept4/Dctn3/Jtb/Chmp4b/Washc1/Cfl1/Anln/Rtkn/Washc5/Ank3/Spast/Chmp1b/Mitd1/Actr3/Chmp7/Sept8/Trim36	43		Yellow	GO:0050807	regulation of synapse organization	40/1373	259/21092	3.08e-07	2.74e-05	2.49e-05	Tiam1/Cux2/Lrrtm4/Ptpro/Slitrk4/Slitrk3/Slitrk5/Arhgap33/Fyn/Lrfn5/Lhfpl4/Lingo4/Cbln1/Tubb5/Ephb2/Neurl1a/Pak3/Rims4/Ptprs/Abhd17a/Lrrn3/Myo5b/Cdk5r1/Igsf9/Vstm5/Sipa1l1/Myh10/Mdga1/Caprin2/Shisa7/Nptxr/Chrnb2/Nlgn3/Cask/Shank2/Lrrc4/Lrrtm1/Cdc20/Nlgn2/Gap43	40		Turquoise	GO:0009165	nucleotide biosynthetic process	92/4076	267/21092	3.44548e-09	3.68183e-07	2.79265e-07	Adss/Fuk/Hdac4/Ampd2/Acss1/Trp53/Khk/Pfas/Papss2/Acsl6/Mtch2/Nadk2/Nadk/Pank2/Pdhx/Galt/Mlxipl/Gucy1b1/Ppara/Acss2/COX2/Atp5b/Uqcc3/Prkag2/Dhtkd1/Naprt/Qprt/Esrrb/Pfkm/Pdk1/Nme5/Adpgk/Prkn/Adcy2/Nme7/Ppcs/Adsl/Aldob/Hddc2/Nmnat3/Tpi1/Atp5k/Ak1/Atp5o/Gpi1/Taz/Adcy8/Mthfd2l/Acacb/Pfkp/Ndufc2/Eno3/Ampd3/Adora2b/Zbtb20/ATP6/Nmrk1/Prkaa2/Eno2/Pank1/Ppargc1a/Atp5a1/Gucy1a1/Pfkl/Mthfd1/Hif1a/Eno1b/Pdk2/…	92
Blue	GO:0043254	regulation of protein complex assembly	130/3557	446/21092	5.35e-11	5.54e-09	4.44e-09	Arpc1b/Mapre1/Vdac2/Bin1/Psmc6/Gsn/Actr2/Stmn1/Wipf2/Psmc4/Psmc2/Fscn1/Abl1/Tubb4a/Sh3glb1/Vcp/Crbn/Pih1d1/Rhoc/Rack1/Capza1/Grb2/Ptpn11/Gmfb/Riok3/Prkcz/Gbp5/Camsap1/Rrn3/P2ry12/Napa/Cptp/Lcmt1/Tppp/Lamp2/Sub1/Xaf1/Pik3r2/Bax/Svip/Ldlrad4/Rps3/Sptbn1/Srf/Irf8/Arl2/Eif4g1/Lefty1/Rhoa/Cdc42ep2/Setx/Pak1/Add1/Wipf1/Map3k7/Myo1c/Coro1b/Spidr/Irgm2/Jun/Add3/Trim27/Arpc5l/Fnip2/Arpc3/Arpc4/Vps41/Dctn1…	130		Yellow	GO:0034502	protein localization to chromosome	20/1373	84/21092	3.15e-07	2.76e-05	2.51e-05	Ttk/Cdk1/Cdca5/Mcm8/Hist1h1b/Bub1b/Rcc2/Knl1/Ndc80/Gnl3l/H2afy2/Brca2/Cenpa/Spdl1/Plk1/Tex15/Aurkb/Ruvbl2/Terf2/Msh2	20		Turquoise	GO:0006164	purine nucleotide biosynthetic process	80/4076	222/21092	3.55735e-09	3.73583e-07	2.83361e-07	Adss/Hdac4/Ampd2/Acss1/Trp53/Khk/Pfas/Papss2/Acsl6/Mtch2/Pank2/Pdhx/Galt/Mlxipl/Gucy1b1/Ppara/Acss2/COX2/Atp5b/Uqcc3/Prkag2/Dhtkd1/Esrrb/Pfkm/Pdk1/Nme5/Adpgk/Prkn/Adcy2/Nme7/Ppcs/Adsl/Aldob/Tpi1/Atp5k/Ak1/Atp5o/Gpi1/Taz/Adcy8/Mthfd2l/Acacb/Pfkp/Ndufc2/Eno3/Ampd3/Adora2b/Zbtb20/ATP6/Prkaa2/Eno2/Pank1/Ppargc1a/Atp5a1/Gucy1a1/Pfkl/Mthfd1/Hif1a/Eno1b/Pdk2/Pfkfb2/Adk/Ncor1/Pdhb/Dlat/Ogt/Pid1/Ldhd/Acsl…	80
Blue	GO:0032984	protein-containing complex disassembly	74/3557	209/21092	6.36e-11	6.48e-09	5.19e-09	Wdr1/Gspt1/Smarcc1/Gsn/Irgm1/Ccsap/Stmn1/Dstn/Taok1/Vcp/Pbrm1/Plekhh2/Smcr8/Vps4a/Capza1/Gspt2/Hdgfl3/Camsap1/Napa/Gak/Stmn4/Vps33a/Lamp2/Specc1l/Sptbn1/Map1a/Rpl23/Setx/Denr/Add1/Irgm2/Smn1/Smarce1/Cebpg/Stx17/Add3/Snap29/Zmpste24/Irak3/Vps4b/Hspa8/Zfand1/Tmod2/Sh3gl1/Snapin/Smarcd1/Mtif3/Mgea5/Tmod1/Mcoln1/Nckap5l/Smarca4/Sh3gl3/Cfl1/Rdx/Trpv4/Tmod3/Grwd1/Epg5/Etf1/Mrpl58/Camsap2/Cfl2/Klc1/Shro…	74		Yellow	GO:0007091	metaphase/anaphase transition of mitotic cell cycle	16/1373	56/21092	3.31e-07	2.85e-05	2.59e-05	Bub1/Ttk/Cep192/Tacc3/Fbxo5/Gen1/Bub1b/Birc5/Ndc80/Cenpe/Spdl1/Plk1/Aurkb/Cdc23/Ccnb1/Trip13	16		Turquoise	GO:0009260	ribonucleotide biosynthetic process	77/4076	211/21092	3.63473e-09	3.7524e-07	2.84618e-07	Adss/Hdac4/Ampd2/Acss1/Trp53/Khk/Pfas/Papss2/Acsl6/Mtch2/Pank2/Pdhx/Galt/Mlxipl/Gucy1b1/Ppara/Acss2/COX2/Atp5b/Uqcc3/Prkag2/Dhtkd1/Esrrb/Pfkm/Pdk1/Nme5/Adpgk/Prkn/Adcy2/Nme7/Ppcs/Adsl/Aldob/Tpi1/Atp5k/Ak1/Atp5o/Gpi1/Taz/Adcy8/Acacb/Pfkp/Ndufc2/Eno3/Ampd3/Zbtb20/ATP6/Prkaa2/Eno2/Pank1/Ppargc1a/Atp5a1/Gucy1a1/Pfkl/Hif1a/Eno1b/Pdk2/Dhodh/Pfkfb2/Ncor1/Pdhb/Dlat/Ogt/Pid1/Ldhd/Acsl4/Mpc2/Nme6/Atp5g3/Hk…	77
Blue	GO:0007005	mitochondrion organization	131/3557	452/21092	6.88e-11	6.89e-09	5.52e-09	Fastkd3/Cdc37/Cdk5/Msto1/Inf2/Mtfr1l/Mrpl17/Rcc1l/Ndufa9/Bak1/Sharpin/Sh3glb1/Coq7/Stat2/Cep89/Immp2l/Ndufaf7/Ndufaf8/Optn/Hmgcl/Timm22/Cnp/Tomm20/Lmna/Usp30/Gclm/Wdr45b/Atg3/Mterf4/Tk2/Atg13/Atg2a/Bax/Sdhaf3/Fis1/Chchd2/Synj2/Eif4g1/Primpol/Gimap3/Sesn2/Ndufs4/Wdr81/Opa1/Park7/Tmem11/Triap1/Ndufa3/Synj2bp/Arrb2/Ndufs6/Jun/Ndufa2/Ndufb2/Siva1/Fnip2/Ywhaz/Tspo/March5/Bid/Pdcd5/Cln8/Wipi1/Tomm22/Gp…	131		Yellow	GO:0033048	negative regulation of mitotic sister chromatid segregation	14/1373	44/21092	4.15e-07	3.46e-05	3.15e-05	Bub1/Ttk/Cep192/Fbxo5/Gen1/Bub1b/Birc5/Ndc80/Cenpe/Spdl1/Plk1/Aurkb/Ccnb1/Trip13	14		Turquoise	GO:0044262	cellular carbohydrate metabolic process	95/4076	279/21092	3.85144e-09	3.90985e-07	2.96561e-07	Ppp1r3c/Gaa/Phkb/Nr1d1/Fuk/Hdac4/Trp53/Khk/Pgm2/Ugp2/Ppp1r3g/Mtor/Ppp1r3d/Mtch2/Slc37a4/Sirt1/Pth1r/Angptl3/Ppp1r2/Ocrl/Pten/Neu2/Fggy/Adrb1/Ppara/Synj1/Mecp2/Epm2a/Igfbp4/Prkag2/Impa2/Sorbs1/Inpp5e/Pgp/Slc5a3/Phka1/Esrrb/Hsd11b1/Pfkm/Pdk1/Ip6k1/Glb1/Ppp1r3b/Inpp5b/P2ry1/Gys1/Prkn/Lhcgr/Igfbp5/Csgalnact1/Tpi1/Tcf7l2/Rb1cc1/Inpp5k/Clk2/Per2/Phkg1/Coq3/Acacb/Agl/Ndst2/Stk40/Acadm/Foxo1/Pck2/Ppargc1…	95
Blue	GO:0006399	tRNA metabolic process	62/3557	163/21092	7.61e-11	7.5e-09	6e-09	Lage3/Tsen2/Mettl1/Trmt5/Pop5/1110008L16Rik/Thumpd1/Pop4/Pars2/Zbtb8os/Exosc9/Ptcd1/Thg1l/Rtcb/Lars/Eprs/Farsb/Dus1l/Cars/Elp5/Gatb/Trub2/Trnt1/Elp6/Dars/Nsun2/Wars/Dtd2/Wdr4/Slfn8/Trmu/Rpp40/Farsa/Rpp30/Pusl1/Adat2/Urm1/Fars2/Polr3k/Gars/Nars/Dars2/Kars/2210016F16Rik/Rars/Vars/Aimp1/Hsd17b10/Trmt61a/Yars/Trmo/Aars/Ddx1/Tars/Hars/Lars2/Sars/Elac2/Pus7/Thada/Clp1/Iars	62		Yellow	GO:0071174	mitotic spindle checkpoint	13/1373	38/21092	4.15e-07	3.46e-05	3.15e-05	Bub1/Ttk/Cep192/Gen1/Bub1b/Birc5/Ndc80/Cenpe/Spdl1/Plk1/Aurkb/Ccnb1/Trip13	13		Turquoise	GO:0016053	organic acid biosynthetic process	111/4076	342/21092	4.41914e-09	4.32692e-07	3.28195e-07	Aldh1a1/Cth/Ndufab1/Pycrl/Uros/Sephs2/Nr1d1/Hdac4/Acss1/Chst12/Elovl4/Trp53/Prkab1/Khk/Asl/Htt/Mtch2/Acsm5/Abcd2/Sirt1/Nfkb1/Acot11/Galt/Fads1/Mlxipl/Csad/Amacr/Ppara/Prkab2/Acss2/Acsl3/Prkag2/Elovl2/Dhtkd1/Mid1ip1/Fads3/Plod2/Thnsl2/Star/Ggt1/Plod1/Esrrb/Insig1/Pfkm/Ccnd3/Glud1/Mcat/Chst14/Fads2/Adpgk/Bcat2/Abhd3/Ldhb/Decr2/Aldob/Egf/Tpi1/Abcd3/Mapk9/Aass/Gpi1/Hoga1/Fpgs/Hacd2/Mthfd2l/Per2/Nr1h3…	111
Blue	GO:0000209	protein polyubiquitination	68/3557	187/21092	9.79e-11	9.49e-09	7.6e-09	Trim56/Topors/Trim44/Cbl/Ube2k/Sharpin/Trim3/Rc3h1/Axin1/Anapc5/Taf1/Cul3/Rnf19b/Rnf168/Anapc11/Arih2/Nedd4/Anapc1/Trim27/Rnf40/D7Ertd443e/Anapc2/Ube2l3/Cdc34/March5/Hecw2/Ube2e2/Mgrn1/Nmi/Zfp91/Rbck1/Anapc7/Anapc4/Trim21/Ube2j2/Hectd1/Ube2a/Ubox5/Bfar/Rnf146/Rnf187/Rffl/Ube2d2a/Anapc13/Ube3b/Jade2/Wwp1/Rnf20/Wwp2/Cdc27/Ube2e3/Trip12/Arel1/Rnf14/Parp10/Tnks2/Tnks/Gps2/Chfr/Ube2s/Rnf5/Rnf19a/Ube2d…	68		Yellow	GO:0010965	regulation of mitotic sister chromatid separation	16/1373	57/21092	4.32e-07	3.54e-05	3.22e-05	Bub1/Ttk/Cep192/Tacc3/Fbxo5/Gen1/Bub1b/Birc5/Ndc80/Cenpe/Spdl1/Plk1/Aurkb/Cdc23/Ccnb1/Trip13	16		Turquoise	GO:0060070	canonical Wnt signaling pathway	94/4076	276/21092	4.58153e-09	4.32692e-07	3.28195e-07	Bambi/Amer1/Znrf3/Sfrp5/Wnt8b/Mad2l2/Fgf10/Tle2/Usp34/Lgr4/Ctnnb1/Tmem64/Tle4/Fgfr3/Tmem198/Wwtr1/Fzd3/Wnk2/Myh6/Tcf7l1/Fzd4/Lrp5/Notch1/Slc9a3r1/Wnt7b/Bcl9l/Cdh2/Lrp4/Fzd8/Nfkb1/Pten/Wls/Lrrk2/Ankrd6/Wnt7a/Tle1/Fzd10/Kremen1/Dab2ip/Chd8/Ror2/Apc2/Fzd1/Fgf9/Col1a1/Arntl/Wnt9a/Nog/Wnt5a/Prkn/Tbl1x/Gli1/Egf/Bcl9/Rbms3/Apoe/Tcf7l2/Plpp3/Mcc/Eda/Sox2/Yap1/Gli3/Amer2/Foxo1/Sox9/Ndp/Pygo1/Lgr5/Ctnnd2/U…	94
Blue	GO:0000462	maturation of SSU-rRNA from tricistronic rRNA transcript (SSU-rRNA, 5.8S rRNA, LSU-rRNA)	22/3557	32/21092	1.05e-10	1e-08	8.01e-09	Diexf/Rrp36/Utp23/Rps19/Fcf1/Ngdn/Rps16/Pwp2/Tsr2/Tsr1/Utp6/Rcl1/Abt1/Rps14/Rpsa/Bms1/Rps21/Utp3/Tbl3/Dhx37/Wdr46/Bysl	22		Yellow	GO:0050803	regulation of synapse structure or activity	40/1373	266/21092	6.25e-07	5.05e-05	4.59e-05	Tiam1/Cux2/Lrrtm4/Ptpro/Slitrk4/Slitrk3/Slitrk5/Arhgap33/Fyn/Lrfn5/Lhfpl4/Lingo4/Cbln1/Tubb5/Ephb2/Neurl1a/Pak3/Rims4/Ptprs/Abhd17a/Lrrn3/Myo5b/Cdk5r1/Igsf9/Vstm5/Sipa1l1/Myh10/Mdga1/Caprin2/Shisa7/Nptxr/Chrnb2/Nlgn3/Cask/Shank2/Lrrc4/Lrrtm1/Cdc20/Nlgn2/Gap43	40		Turquoise	GO:0006631	fatty acid metabolic process	118/4076	370/21092	4.60987e-09	4.32692e-07	3.28195e-07	Ndufab1/Acadsb/Ivd/Acsbg1/Lpin2/Pla2g15/Ucp3/Acss1/Lypla1/Elovl4/Prkab1/Decr1/Cyp2d12/Mtor/Crot/Acsl6/Stat5a/Slc25a17/Acsm5/Cyp4f14/Abcd2/Sirt1/Por/Pank2/Angptl3/Ehhadh/Acot11/Crat/Cyp2j6/Fads1/Sirt4/Mlxipl/Pex13/Ppara/Prkab2/Pdpn/Acss2/Acsl3/Echdc1/Prkag2/Elovl2/Mid1ip1/Fads3/Phyh/Thnsl2/Acsf2/Them4/Dagla/Ggt1/Acads/Insig1/Hacl1/Pdk1/Dgat1/Hibch/Mcat/Echs1/Abhd16a/Fads2/Abhd3/Decr2/Aldh5a1/Eci2/…	118
Blue	GO:0070507	regulation of microtubule cytoskeleton organization	71/3557	200/21092	1.34e-10	1.26e-08	1.01e-08	Mapre1/Ranbp1/Ccsap/Stmn1/Cep76/Taok1/Abl1/Tubb4a/Cep120/Smc1a/Stag2/Hdgfl3/Ubxn2b/Camsap1/Chmp1a/Chmp2b/Gnai1/Stmn4/Tpr/Specc1l/Rps3/Map1a/Dixdc1/Arl2/Rhoa/Dync1li1/Pak1/Poc1a/Smc3/Pafah1b1/Spice1/Cltc/Chmp2a/Dctn1/Map6/Dync1h1/Vps4b/Mapre3/Phldb1/Cetn2/Kat2b/Rac1/Cenpj/Hsph1/Stil/Kat2a/Chmp4b/Mapre2/Tbcd/Xrcc3/Hnrnpu/Trpv4/Cep295/Prkaa1/Mapt/Chmp1b/Eml2/Prune1/Dst/Pde4dip/Camsap2/Clip3/Inpp5j/P…	71		Yellow	GO:0030071	regulation of mitotic metaphase/anaphase transition	15/1373	52/21092	6.71e-07	5.33e-05	4.84e-05	Bub1/Ttk/Cep192/Fbxo5/Gen1/Bub1b/Birc5/Ndc80/Cenpe/Spdl1/Plk1/Aurkb/Cdc23/Ccnb1/Trip13	15		Turquoise	GO:0035107	appendage morphogenesis	66/4076	172/21092	4.61747e-09	4.32692e-07	3.28195e-07	Fmn1/Fgf10/Hoxd9/Ctnnb1/Rarb/Gja5/Ift122/Pcsk5/Lrp5/Bmp7/Sp8/Notch1/Rpgrip1l/Traf3ip1/Lrp4/Atp7a/Gja1/Mbnl1/Pbx1/Wnt7a/Dync2h1/Ror2/Fgf9/Frem2/Mecom/Wnt9a/Nog/Wnt5a/Fgfr1/Sall3/Sall1/Asph/Lnpk/Zfp219/Flvcr1/Tmem107/Hoxa9/Ptch1/Prrx1/Gli3/Trp63/Sox9/Gas1/Aff3/Ift88/Bmpr1b/Ece1/Hoxa10/Idua/Psen2/Fzd6/Msx1/Fuz/Cplane1/Mks1/Megf8/Tulp3/Lmbr1/Tgfb2/Rdh10/Notch2/Pcnt/Gli2/Tbc1d32/Tmem231/Wdr19	66
Blue	GO:0002181	cytoplasmic translation	37/3557	76/21092	1.43e-10	1.32e-08	1.06e-08	Gspt1/Zc3h15/Rpl11/Dhx9/Rps26/Eif3a/Gspt2/Rpl19/Rwdd1/Rpl6/Rps29/Rplp1/Rpl36/Rpl9/Dph5/Eif3d/Rplp0/Rpl24/Denr/Eif4b/Eef2/Dph6/Cpeb1/Rpl18a/Rpl17/Rps21/Rpl26/Eif2s3x/Rpl13a/Etf1/Rpl29/Eif3m/Aars/Rps28/Rpl8/Rpl31/Rpl38	37		Yellow	GO:0044784	metaphase/anaphase transition of cell cycle	16/1373	59/21092	7.23e-07	5.61e-05	5.09e-05	Bub1/Ttk/Cep192/Tacc3/Fbxo5/Gen1/Bub1b/Birc5/Ndc80/Cenpe/Spdl1/Plk1/Aurkb/Cdc23/Ccnb1/Trip13	16		Turquoise	GO:0035108	limb morphogenesis	66/4076	172/21092	4.61747e-09	4.32692e-07	3.28195e-07	Fmn1/Fgf10/Hoxd9/Ctnnb1/Rarb/Gja5/Ift122/Pcsk5/Lrp5/Bmp7/Sp8/Notch1/Rpgrip1l/Traf3ip1/Lrp4/Atp7a/Gja1/Mbnl1/Pbx1/Wnt7a/Dync2h1/Ror2/Fgf9/Frem2/Mecom/Wnt9a/Nog/Wnt5a/Fgfr1/Sall3/Sall1/Asph/Lnpk/Zfp219/Flvcr1/Tmem107/Hoxa9/Ptch1/Prrx1/Gli3/Trp63/Sox9/Gas1/Aff3/Ift88/Bmpr1b/Ece1/Hoxa10/Idua/Psen2/Fzd6/Msx1/Fuz/Cplane1/Mks1/Megf8/Tulp3/Lmbr1/Tgfb2/Rdh10/Notch2/Pcnt/Gli2/Tbc1d32/Tmem231/Wdr19	66
Blue	GO:0007051	spindle organization	62/3557	166/21092	1.83e-10	1.67e-08	1.34e-08	Mapre1/Msto1/Ranbp1/Ccsap/Stmn1/Vcp/Cep120/Smc1a/Haus5/Stag2/Cep72/Chmp1a/Chmp2b/Gnai1/Tpr/Rps3/Uvrag/Pibf1/Bccip/Kif2a/Ptpa/Rhoa/Ppp2r1a/Tubgcp2/Poc1a/Smc3/Spice1/Cltc/Chmp2a/Dctn1/Haus2/Golga2/Dync1h1/Vps4b/Mapre3/Arhgef10/Haus6/Sept1/Dctn2/Cenpj/Flna/Stil/Ntmt1/Chmp4b/Mapre2/Washc1/Hnrnpu/Kpnb1/Map10/Washc5/Spast/Wrap73/Chmp1b/Tnks/Eml1/Pde4dip/Haus8/Parp3/Ckap5/Tubg1/Mlh1/Trim36	62		Yellow	GO:0031570	DNA integrity checkpoint	23/1373	112/21092	7.28e-07	5.61e-05	5.09e-05	Clspn/Rnaseh2b/Chek1/Hus1/Ticrr/Cdk1/Tiprl/Top2a/Fem1b/Gen1/Dtl/Prpf19/Topbp1/Brca1/Top2b/Pidd1/Plk1/Ccnd1/Tipin/Chek2/Sox4/Msh2/Nek11	23		Turquoise	GO:0051963	regulation of synapse assembly	50/4076	117/21092	5.28603e-09	4.87837e-07	3.70022e-07	Flrt3/Lrtm2/Epha7/Clstn2/Adgrl1/Il1rapl1/Bdnf/Asic2/Adgrb2/Flrt2/Numb/Grid2/Clstn1/Wnt7a/Mef2c/Mecp2/Ntrk2/Adgrl3/Eef2k/Efna5/Lrfn4/Adgrl2/Fzd1/Farp1/Wnt5a/Nrg2/Lrrc4b/Ntrk3/Syndig1/Lrrc24/Adgre5/Thbs2/Arhgef9/Ppp1r9a/Lrtm1/Amigo2/Amigo1/Nrxn1/Stau2/Adgrb1/Gpc4/Flrt1/Nlgn1/Ephb3/Oxtr/Ntn1/Slitrk2/Adgrb3/Mdga2/Grin1	50
Blue	GO:0009896	positive regulation of catabolic process	119/3557	407/21092	2.82e-10	2.53e-08	2.02e-08	Atxn3/Cdc37/Psen1/Dnajb2/Irgm1/Sec22b/Zfand2a/Hmox1/Sh3glb1/Acsl5/Vcp/Oaz2/Rc3h1/Rad23a/Smcr8/Rack1/Csnk1e/Edem1/Sh3d19/Axin1/Socs5/Optn/Snx33/Snx1/Dxo/Mettl14/Taf1/Bag6/Fbxl5/Pabpc1/Osbpl7/Bax/Svip/Ppp2r3a/Mettl16/Trib3/Rnf19b/Sesn2/Nub1/Mdm2/Gtpbp1/Arih2/E330034G19Rik/Map3k7/Irgm2/Nedd4/Mapk3/Adam9/Sumo3/Rnf40/Sptlc2/Irs2/Entpd5/Zc3hav1/Msn/Mif/Bid/Akt2/Ptk2/Hecw2/Pip4k2c/Trim21/Becn1/Pip4k2a/S…	119		Yellow	GO:0033046	negative regulation of sister chromatid segregation	14/1373	46/21092	7.65e-07	5.81e-05	5.28e-05	Bub1/Ttk/Cep192/Fbxo5/Gen1/Bub1b/Birc5/Ndc80/Cenpe/Spdl1/Plk1/Aurkb/Ccnb1/Trip13	14		Turquoise	GO:0003002	regionalization	118/4076	371/21092	5.48993e-09	4.99092e-07	3.7856e-07	Smo/Nr2f1/Bhlhe40/Hey1/Fgf10/Hoxd9/Crb2/Ctnnb1/Gdf11/Hey2/Trp53/Ift122/Ldb1/Tgfbr1/Tcf7l1/Pcsk5/Hspb11/Lrp5/Sp8/Notch1/Rpgrip1l/Htt/Wnt7b/Pax3/Irx2/Sox1/Xrcc2/Traf3ip1/Lrp4/Hoxa5/Reln/Ep300/Tshz1/Hoxb4/Wls/Hoxb3/Pbx1/Irx3/Wnt7a/Epb41l5/Mef2c/Dync2h1/Robo1/Tctn1/Ring1/Ror2/Rnf2/Acvr2a/Abi1/Mib1/Hoxc4/Robo2/Nog/Senp2/Wnt5a/Fgfr1/Hoxa7/Scmh1/Ift57/Nme7/Hoxb9/Foxb1/Hoxc5/Gli1/Acvr1/Adgrg1/Vangl2/Tmem…	118
Blue	GO:0010608	posttranscriptional regulation of gene expression	138/3557	493/21092	2.96e-10	2.62e-08	2.1e-08	Eif4e3/Fastkd3/Rps3a1/Cdc37/Ddx39b/Bank1/Dkc1/Rcc1l/Drosha/Igf2bp2/Rps27l/Larp4b/Ago3/Dhx9/Eif6/Eif2ak1/Rc3h1/Slc35a4/Rack1/Rps9/Abcf1/Ngdn/Smg7/Dxo/Mettl14/Rpl10/Nemf/Ppp1r8/Rplp1/Hnrnpc/Ncl/Eif5b/Tpr/Secisbp2l/Cirbp/Ireb2/Rps3/Eif4e2/Eif4enif1/Smg5/Carhsp1/Larp4/Mettl16/Dph5/Eif4g1/Eif3d/Eprs/Per1/Pa2g4/Poldip3/Sesn2/Cnot9/Eif2b5/Caprin1/Ncbp2/Eif2s1/Dapk3/Eefsec/Mapk3/Parp9/Usp16/Dnajc3/Eef2/E…	138		Yellow	GO:0045931	positive regulation of mitotic cell cycle	29/1373	165/21092	8.86e-07	6.63e-05	6.02e-05	Ube2c/Cdk1/Cdca5/Asns/Cdc7/Fbxo5/Igf2/Phb2/Gen1/Dtl/Nusap1/Rcc2/Birc5/Cul4b/Ndc80/Kif20b/Dynlt3/Brca2/Cenpe/Cdk4/Ccnd1/Cdc25c/Dbf4/Nup62/Ccnb1/Apex1/Lmnb1/Hmgb1/Pebp1	29		Turquoise	GO:0030258	lipid modification	78/4076	217/21092	6.32465e-09	5.66521e-07	4.29704e-07	Dgkg/Ivd/Pi4kb/Decr1/Pla2g7/Mtor/Crot/Slc25a17/Mtmr1/Abcd2/Por/Ehhadh/Ocrl/Pten/Sirt4/Plpp6/Pex13/Ppara/Synj1/Mtmr3/Echdc1/Impa2/Fam126b/Phyh/Inpp5e/Acads/Hacl1/Ip6k1/Dgat1/Smg1/Hibch/Echs1/Inpp5b/Sla2/Dgkb/Socs7/Eci2/Apoe/Inpp5k/Plpp3/Abcd3/Lcat/Mtm1/Lonp2/Inppl1/Acacb/Hadhb/Cyp4v3/Soat1/Acadm/Cpt1a/Bdh2/Ppargc1a/Etfb/Cygb/St3gal4/Plppr4/Pi4ka/Ephx2/Ttc7b/Sacm1l/Acad11/Echdc2/Etfdh/Inpp4b/Pi4k2a…	78
Blue	GO:2000059	negative regulation of ubiquitin-dependent protein catabolic process	28/3557	50/21092	3.83e-10	3.33e-08	2.67e-08	Uchl5/Psen1/Smarcc1/Rpl11/N4bp1/Gipc1/Rybp/Taf1/Bag6/Bag5/Svip/Map1a/Rpl23/Hsp90ab1/Park7/Ubxn1/Sgta/Pml/Usp7/Rps7/Klhl40/Rpl5/Nop53/Sufu/Ddrgk1/Csnk2a1/Taf9/Ccar2	28		Yellow	GO:0051306	mitotic sister chromatid separation	16/1373	60/21092	9.27e-07	6.83e-05	6.21e-05	Bub1/Ttk/Cep192/Tacc3/Fbxo5/Gen1/Bub1b/Birc5/Ndc80/Cenpe/Spdl1/Plk1/Aurkb/Cdc23/Ccnb1/Trip13	16		Turquoise	GO:0072330	monocarboxylic acid biosynthetic process	85/4076	244/21092	7.48728e-09	6.5849e-07	4.99462e-07	Aldh1a1/Ndufab1/Nr1d1/Hdac4/Acss1/Chst12/Elovl4/Trp53/Prkab1/Khk/Htt/Mtch2/Acsm5/Abcd2/Sirt1/Acot11/Galt/Fads1/Mlxipl/Amacr/Ppara/Prkab2/Acss2/Acsl3/Prkag2/Elovl2/Dhtkd1/Mid1ip1/Fads3/Thnsl2/Star/Esrrb/Insig1/Pfkm/Mcat/Chst14/Fads2/Adpgk/Abhd3/Ldhb/Decr2/Aldob/Tpi1/Abcd3/Mapk9/Gpi1/Hoga1/Hacd2/Per2/Nr1h3/Acacb/Pfkp/Eno3/Oxsm/Pnpla8/Zbtb20/Prkaa2/Eno2/Ppargc1a/Edn1/Pfkl/Srebf1/Hif1a/Eno1b/Pfkfb2/N…	85
Blue	GO:0009615	response to virus	87/3557	270/21092	3.89e-10	3.34e-08	2.68e-08	Trim56/Oasl2/Ccl5/Crcp/Trim44/Ifit2/Nploc4/Lgals9/Dhx9/Il12rb1/Ufd1/Stat2/Irf1/Stat1/Riok3/Polr3b/Ifitm3/Zbp1/Isg15/Gbf1/Gbp4/Polr3g/Rps15a/Oas1b/Lgals8/Slfn9/Hnrnpul1/Irgm2/Rtp4/Trim11/Parp9/Ddx21/Cxcl10/Bcl3/Trim25/Mapk14/Zc3hav1/Zmpste24/Ifi27l2a/Serinc3/Oas1c/Irak3/Creb3/Arf1/Polr3h/Becn1/Mx1/Slfn8/Oas1a/Il12a/Pqbp1/Ddx58/Pml/Fadd/Bst2/Ifit3/Ifih1/Il33/Ppm1b/Polr3k/Card9/Dhx58/Ivns1abp/Ddx3x/…	87		Yellow	GO:0061982	meiosis I cell cycle process	23/1373	114/21092	1.01e-06	7.34e-05	6.66e-05	Psmc3ip/Fancd2/Syde1/Top2a/Syce2/Fbxo5/Cenps/Ercc4/Topbp1/Top2b/Brca2/Aurka/Plk1/Tex15/Cks2/Cdc25c/Ccne1/Ddx4/Brip1/Sgo2a/Espl1/Trip13/Mybl1	23		Turquoise	GO:0046394	carboxylic acid biosynthetic process	110/4076	341/21092	7.56761e-09	6.5849e-07	4.99462e-07	Aldh1a1/Cth/Ndufab1/Pycrl/Uros/Sephs2/Nr1d1/Hdac4/Acss1/Chst12/Elovl4/Trp53/Prkab1/Khk/Asl/Htt/Mtch2/Acsm5/Abcd2/Sirt1/Nfkb1/Acot11/Galt/Fads1/Mlxipl/Amacr/Ppara/Prkab2/Acss2/Acsl3/Prkag2/Elovl2/Dhtkd1/Mid1ip1/Fads3/Plod2/Thnsl2/Star/Ggt1/Plod1/Esrrb/Insig1/Pfkm/Ccnd3/Glud1/Mcat/Chst14/Fads2/Adpgk/Bcat2/Abhd3/Ldhb/Decr2/Aldob/Egf/Tpi1/Abcd3/Mapk9/Aass/Gpi1/Hoga1/Fpgs/Hacd2/Mthfd2l/Per2/Nr1h3/Acac…	110
Blue	GO:0044772	mitotic cell cycle phase transition	106/3557	352/21092	4.25e-10	3.6e-08	2.88e-08	Cdk5rap3/Bub3/Taok1/Rps27l/Cdc6/Foxo4/Taok2/Ctdp1/Psme3/Vps4a/Rint1/Anp32b/Cdkn2d/Anapc5/Prkdc/Ercc3/Rad21/Usp47/Lcmt1/Tpr/Kcna5/Npat/Fbxo31/Eif4g1/Mad1l1/Cul3/Ppm1d/Kat14/Anapc11/Rpl24/Jade1/Dync1li1/Ik/Mdm2/Abcb1a/Psme1/Anapc1/Rpa2/Ccng1/D7Ertd443e/Calm1/Chmp2a/Hacd1/Brsk2/Bid/Cdt1/Eif4e/Hecw2/Cacul1/Ube2e2/Rps6/Vps4b/Arpp19/Mta3/Ctdsp1/Anapc4/Taf10/Ccny/Zfp830/Fbxo7/Cdc45/Tcf3/Pml/Rpl17/Stil/B…	106		Yellow	GO:1902850	microtubule cytoskeleton organization involved in mitosis	25/1373	131/21092	1.04e-06	7.43e-05	6.74e-05	Cep192/Tacc3/Spc25/Kif11/Kifc1/Racgap1/Kif23/Nuf2/Psrc1/Nusap1/Pkd1/Sapcd2/Ndc80/Aurka/Cenpe/Cenpa/Spdl1/Plk1/Kifc5b/Nup62/Aurkb/Chek2/Ccnb1/Cdc20/Tpx2	25		Turquoise	GO:0046390	ribose phosphate biosynthetic process	78/4076	218/21092	8.00206e-09	6.86486e-07	5.20697e-07	Adss/Hdac4/Ampd2/Acss1/Trp53/Khk/Pfas/Papss2/Acsl6/Mtch2/Pank2/Pdhx/Galt/Mlxipl/Gucy1b1/Ppara/Acss2/COX2/Atp5b/Uqcc3/Prkag2/Dhtkd1/Esrrb/Pfkm/Pdk1/Nme5/Adpgk/Prkn/Adcy2/Nme7/Ppcs/Adsl/Aldob/Tpi1/Atp5k/Ak1/Atp5o/Gpi1/Taz/Adcy8/Acacb/Pfkp/Ndufc2/Eno3/Ampd3/Zbtb20/ATP6/Prkaa2/Eno2/Pank1/Ppargc1a/Tkt/Atp5a1/Gucy1a1/Pfkl/Hif1a/Eno1b/Pdk2/Dhodh/Pfkfb2/Ncor1/Pdhb/Dlat/Ogt/Pid1/Ldhd/Acsl4/Mpc2/Nme6/Atp5g…	78
Blue	GO:0019058	viral life cycle	68/3557	193/21092	4.75e-10	3.97e-08	3.18e-08	Trim56/Oasl2/Chmp6/Ccl5/Gsn/Npc1/Vcp/Eps15/Rad23a/Vps4a/Trim35/Chmp2b/Ifitm3/Isg15/Nucks1/Pabpc1/Ppib/Oas1b/Uvrag/Banf1/Hsp90ab1/Smc3/Trim11/Vapb/Trim27/Prox1/Chmp2a/Trim25/Zc3hav1/Usp6nl/Stau1/Oas1c/Pcbp1/Vps4b/Hspa8/Trim28/Trim21/Oas1a/Trim26/Pml/Lgals1/Bst2/Chmp4b/P4hb/Mre11a/Itgav/Rab7/Ddx6/Snf8/Ccnk/Ddx3x/Ddb1/Mvb12b/Parp10/Chmp1b/Lamtor5/Ilf3/Anxa2/Rad50/Rock2/Rab5a/Rsad2/Pde12/Smarcb1/Stom…	68		Yellow	GO:1901989	positive regulation of cell cycle phase transition	20/1373	91/21092	1.24e-06	8.75e-05	7.95e-05	Ube2c/Npm1/Cdk1/Cdca5/Cdc7/Fbxo5/Phb2/Dtl/Rcc2/Birc5/Cul4b/Cenpe/Cdk4/Ccnd1/Cdc25c/Dbf4/Atad5/Ccnb1/Apex1/Lmnb1	20		Turquoise	GO:0022900	electron transport chain	41/4076	89/21092	8.97686e-09	7.59418e-07	5.76015e-07	Ndufa5/Ndufv2/Uqcrfs1/Mtch2/Bdnf/Coq9/ND4/Sdhb/Uqcr10/Ndufaf1/Mecp2/COX2/Uqcc3/ND2/Aldh5a1/Pink1/Ndufa8/Sdhc/Taz/Ndufc2/ND4L/Ppargc1a/ND5/Atp5a1/Sod2/Sdha/D2hgdh/COX3/Etfdh/Ndufa10/Slc1a3/CYTB/Ndufs1/Afg1l/COX1/Ndufa12/Cyc1/Slc37a2/Slc25a18/Cyb561/Uqcrc1	41
Blue	GO:0006913	nucleocytoplasmic transport	97/3557	314/21092	5.18e-10	4.21e-08	3.37e-08	Nxt2/Nup155/Ing1/Ddx39b/Cdk5/Psen1/Cdh1/Ipo9/Supt6/Ddx39/Rangap1/Jak2/Dhx9/Tnpo2/Eif6/Efcab7/Prkag1/Kpna2/Srsf3/Ipo5/Ranbp3/Nup188/Axin1/Ptpn11/Pola2/Thoc3/Rbm22/Agap3/Nemf/Lmna/Gbp4/Ltv1/Tpr/Pik3r2/Rsrc1/Pom121/Ifi27/Bccip/Hsp90ab1/Adam10/Pa2g4/Poldip3/Mdm2/Park7/Wipf1/Iws1/Mbtps1/Htatip2/Ipo13/Bcl3/Chp2/Mapk14/Rbmx2/Pik3r1/Hspa8/Trim28/Xpo7/Ppm1a/Rps15/Rpsa/Pml/Heatr3/Flna/Nup88/Eny2/Ncbp1/Stat…	97		Yellow	GO:1902099	regulation of metaphase/anaphase transition of cell cycle	15/1373	55/21092	1.48e-06	0.000103156	9.37e-05	Bub1/Ttk/Cep192/Fbxo5/Gen1/Bub1b/Birc5/Ndc80/Cenpe/Spdl1/Plk1/Aurkb/Cdc23/Ccnb1/Trip13	15		Turquoise	GO:0016052	carbohydrate catabolic process	53/4076	129/21092	9.77836e-09	8.1589e-07	6.1885e-07	Gaa/Hdac4/Trp53/Khk/Pgm2/Lrp5/Ppp1r3d/Mtch2/Naga/Galt/Mlxipl/Galm/Neu2/Adrb1/Ppara/Dera/Prkag2/Amy1/Dhtkd1/Esrrb/Hsd11b1/Pfkm/Gm2a/Glb1/Ppp1r3b/Adpgk/Aldob/Tpi1/Rb1cc1/Nudt5/Gpi1/Agl/Pfkp/Eno3/Zbtb20/Prkaa2/Eno2/Ppargc1a/Neu1/Pfkl/Hif1a/Eno1b/Pfkfb2/Pygm/Ncor1/Ogt/Ldha/Neu3/Pgm5/Pygb/Adra1b/Hk1/Aldoc	53
Blue	GO:0051169	nuclear transport	97/3557	314/21092	5.18e-10	4.21e-08	3.37e-08	Nxt2/Nup155/Ing1/Ddx39b/Cdk5/Psen1/Cdh1/Ipo9/Supt6/Ddx39/Rangap1/Jak2/Dhx9/Tnpo2/Eif6/Efcab7/Prkag1/Kpna2/Srsf3/Ipo5/Ranbp3/Nup188/Axin1/Ptpn11/Pola2/Thoc3/Rbm22/Agap3/Nemf/Lmna/Gbp4/Ltv1/Tpr/Pik3r2/Rsrc1/Pom121/Ifi27/Bccip/Hsp90ab1/Adam10/Pa2g4/Poldip3/Mdm2/Park7/Wipf1/Iws1/Mbtps1/Htatip2/Ipo13/Bcl3/Chp2/Mapk14/Rbmx2/Pik3r1/Hspa8/Trim28/Xpo7/Ppm1a/Rps15/Rpsa/Pml/Heatr3/Flna/Nup88/Eny2/Ncbp1/Stat…	97		Yellow	GO:0051052	regulation of DNA metabolic process	55/1373	434/21092	1.65e-06	0.00011374	0.000103298	Cdkn2a/Chek1/Npm1/Ube2n/Hus1/Ticrr/Cdk1/Ung/Rmi2/Kdm4d/Kcnk2/Cdc7/Hist1h1b/Fbxo5/Spire2/Rad18/Ccna2/Ndfip1/Pak3/Polq/Ercc4/Nsd2/Stoml2/Stn1/Nvl/Hist1h1d/E2f7/Brca1/Rad51ap1/Top2b/Ankle1/Foxm1/Naf1/Gnl3l/Igfbp3/Brca2/H1fx/Prmt5/Parp1/Tex15/Dbf4/Tipin/Atad5/Aurkb/Akt1/Aunip/Chek2/Terf2/Cbx8/Kdm1b/Aplf/Mis18a/Rfc3/Msh2/Hmgb1	55		Turquoise	GO:0045444	fat cell differentiation	83/4076	238/21092	1.05676e-08	8.58678e-07	6.51304e-07	Id4/Arl6/Fgf10/Rarres2/Ttc8/Tmem64/Nr1d1/Zfp385a/Wwtr1/Zfp516/Crebl2/Noc3l/Lrp5/Mtor/Ebf2/Sirt1/Gdf10/Ep300/Trio/Fndc5/Adrb1/Pias1/Id2/Bbs7/Bbs1/Inhbb/Mkks/Zfpm2/Xbp1/Pex11a/Selenbp1/Arntl/Insig1/Mecom/Arxes1/Bbs2/Senp2/Wnt5a/Tbl1x/Socs7/Zfp36l1/Tcf7l2/Zfp36l2/Sox8/Slc2a4/Jag1/Per2/Fndc3b/Metrnl/Wdfy2/Runx1t1/Sav1/Rnasel/Foxo1/Prdm16/Ppargc1a/Alms1/Sod2/Plcb1/Hes1/Aldh6a1/Rora/Ift88/Noct/Srebf1/A…	83
Blue	GO:0030490	maturation of SSU-rRNA	25/3557	42/21092	5.68e-10	4.56e-08	3.65e-08	Diexf/Rrp36/Utp23/Rps19/Fcf1/Ngdn/Riok3/Rps16/Pwp2/Tsr2/Tsr1/Utp6/Rcl1/Abt1/Rps14/Rpsa/Bms1/Srfbp1/Rps21/Utp3/Rps28/Tbl3/Dhx37/Wdr46/Bysl	25		Yellow	GO:0007127	meiosis I	22/1373	109/21092	1.71e-06	0.000116131	0.00010547	Psmc3ip/Fancd2/Syde1/Top2a/Syce2/Fbxo5/Cenps/Ercc4/Topbp1/Top2b/Brca2/Aurka/Plk1/Tex15/Cks2/Ccne1/Ddx4/Brip1/Sgo2a/Espl1/Trip13/Mybl1	22		Turquoise	GO:0048736	appendage development	72/4076	197/21092	1.07141e-08	8.58678e-07	6.51304e-07	Fmn1/Fgf10/Hoxd9/Ctnnb1/Rarb/Gja5/Prkab1/Ift122/Pcsk5/Lrp5/Bmp7/Sp8/Notch1/Rpgrip1l/Traf3ip1/Lrp4/Atp7a/Gja1/Mbnl1/Pbx1/Wnt7a/Dync2h1/Kremen1/Ror2/Bbs7/Fgf9/Frem2/Mecom/Wnt9a/Nog/Wnt5a/Fgfr1/Sall3/Sall1/Asph/Lnpk/Zfp219/Flvcr1/Tmem107/Hoxa9/Ptch1/Rc3h2/Slc7a11/Prrx1/Gli3/Trp63/Sox9/Gas1/Aff3/Ift88/Bmpr1b/Ece1/Hoxa10/Idua/Psen2/Fzd6/Itga6/Msx1/Fuz/Cplane1/Mks1/Megf8/Tulp3/Lmbr1/Tgfb2/Rdh10/Notch2/…	72
Blue	GO:0042255	ribosome assembly	32/3557	63/21092	6.25e-10	4.95e-08	3.96e-08	Rpl11/Rps27l/Eif6/Rps19/Rpl10/Nle1/Rpl6/Efl1/Mterf4/Rplp0/Rpl24/Rps10/Mrpl20/Abt1/Rps25/Rps14/Rps15/Bop1/Rpsa/Rpl12/Rrp7a/Rpf1/Ddx3x/Rps5/Mterf3/Surf6/Rpl5/Nop53/Rps28/Dhx30/Mrto4/Rpl38	32		Yellow	GO:1990138	neuron projection extension	31/1373	189/21092	1.76e-06	0.000117951	0.000107123	Sema3b/Tiam1/L1cam/Wdr36/Sema5b/Dscam/Olfm1/Fxn/Sema3d/Mgll/Cacng7/Ptprs/Dcx/Ndn/Myo5b/Sema6b/Cdk5r1/Sema4f/Trim46/Map1b/Aurka/Tmem108/Cyfip2/Itgb1/Sema5a/Tnr/Rims1/Nlgn3/Wasf1/Plxna3/Syt4	31		Turquoise	GO:0060173	limb development	72/4076	197/21092	1.07141e-08	8.58678e-07	6.51304e-07	Fmn1/Fgf10/Hoxd9/Ctnnb1/Rarb/Gja5/Prkab1/Ift122/Pcsk5/Lrp5/Bmp7/Sp8/Notch1/Rpgrip1l/Traf3ip1/Lrp4/Atp7a/Gja1/Mbnl1/Pbx1/Wnt7a/Dync2h1/Kremen1/Ror2/Bbs7/Fgf9/Frem2/Mecom/Wnt9a/Nog/Wnt5a/Fgfr1/Sall3/Sall1/Asph/Lnpk/Zfp219/Flvcr1/Tmem107/Hoxa9/Ptch1/Rc3h2/Slc7a11/Prrx1/Gli3/Trp63/Sox9/Gas1/Aff3/Ift88/Bmpr1b/Ece1/Hoxa10/Idua/Psen2/Fzd6/Itga6/Msx1/Fuz/Cplane1/Mks1/Megf8/Tulp3/Lmbr1/Tgfb2/Rdh10/Notch2/…	72
Blue	GO:0032200	telomere organization	51/3557	129/21092	7.3e-10	5.7e-08	4.56e-08	Tent4b/Dkc1/Pcna/Tinf2/Cct8/LTO1/Ptges3/Rad51/Prkdc/Smg7/Cct2/Lmna/Cct5/Hnrnpc/Gnl3/Smg5/Pif1/Hsp90ab1/Nabp2/Cct3/Mapk3/Dclre1b/Rpa2/Zfp365/Cct7/Wrap53/Src/Acd/Cct6a/Smc6/Pml/Blm/Terf2ip/Mre11a/Xrcc3/Hnrnpu/Slx4/Hnrnpd/Tnks2/Tnks/Tcp1/Hsp90aa1/Xrcc1/Parp3/Ten1/Rad50/Rif1/Prkcq/Hnrnpa2b1/H3f3b/Rpa1	51		Yellow	GO:0051985	negative regulation of chromosome segregation	14/1373	49/21092	1.79e-06	0.000118356	0.00010749	Bub1/Ttk/Cep192/Fbxo5/Gen1/Bub1b/Birc5/Ndc80/Cenpe/Spdl1/Plk1/Aurkb/Ccnb1/Trip13	14		Turquoise	GO:0072522	purine-containing compound biosynthetic process	80/4076	227/21092	1.13328e-08	8.96471e-07	6.7997e-07	Adss/Hdac4/Ampd2/Acss1/Trp53/Khk/Pfas/Papss2/Acsl6/Mtch2/Pank2/Pdhx/Galt/Mlxipl/Gucy1b1/Ppara/Acss2/COX2/Atp5b/Uqcc3/Prkag2/Dhtkd1/Esrrb/Pfkm/Pdk1/Nme5/Adpgk/Prkn/Adcy2/Nme7/Ppcs/Adsl/Aldob/Tpi1/Atp5k/Ak1/Atp5o/Gpi1/Taz/Adcy8/Mthfd2l/Acacb/Pfkp/Ndufc2/Eno3/Ampd3/Adora2b/Zbtb20/ATP6/Prkaa2/Eno2/Pank1/Ppargc1a/Atp5a1/Gucy1a1/Pfkl/Mthfd1/Hif1a/Eno1b/Pdk2/Pfkfb2/Adk/Ncor1/Pdhb/Dlat/Ogt/Pid1/Ldhd/Acsl…	80
Blue	GO:0032388	positive regulation of intracellular transport	72/3557	212/21092	9.65e-10	7.44e-08	5.95e-08	Cdk5/Psen1/Cdh1/Syt9/Jak2/Itgb1bp1/Rufy3/Hras/Oaz2/Dhx9/Cdc42/Eipr1/Efcab7/Ipo5/Edem1/Ehd1/Rbm22/Tpr/Sec16a/Pik3r2/Fis1/Hsp90ab1/Stx18/Ehd2/Mdm2/Pak1/Wipf1/Myo1c/Commd1/Nppa/Vamp2/Stxbp2/Chp2/Mapk14/Msn/Ccl2/Akt2/Ldlrap1/Pdcd5/Pik3r1/Dync1h1/Zfand1/Arf1/Trim28/Ppm1a/Fez1/Gab2/Snx4/Flna/Tmem30a/Mtmr2/Gsk3a/Rdx/Ank3/Prkaa1/Nutf2/Zpr1/Hsp90aa1/Anxa2/Sar1a/Prkcq/Actr3/Ywhae/Prr5l/Vamp7/Edem2/Stom/Bcl…	72		Yellow	GO:1905818	regulation of chromosome separation	16/1373	63/21092	1.89e-06	0.000122944	0.000111657	Bub1/Ttk/Cep192/Tacc3/Fbxo5/Gen1/Bub1b/Birc5/Ndc80/Cenpe/Spdl1/Plk1/Aurkb/Cdc23/Ccnb1/Trip13	16		Turquoise	GO:0120031	plasma membrane bounded cell projection assembly	146/4076	493/21092	1.86024e-08	1.45266e-06	1.10184e-06	Arl6/Zmynd8/Dmtn/Ttc8/Cep290/Hdac4/Wwtr1/Dnah5/Tekt1/Ift122/Tgfbr1/Arhgef6/Dnal1/Unc119b/Myo10/Mtor/Vcl/Cdk10/Rab29/Rhoq/Rpgrip1l/Slc9a3r1/Htt/S1pr1/Atp6v1d/Cdkl5/Iqub/Traf3ip1/Wdr35/Tnik/Atp7a/Ocrl/Vdac3/Spef2/Mtss1l/Zmynd10/Palm/Dnah7b/Auts2/Emp2/Syne1/Sclt1/Nek1/Eps8l1/Dync2h1/Tctn1/Bbs7/Bbs1/Arl3/Rpgr/Mkks/Ripor2/Fnbp1l/Wasl/Dzip1l/Hyls1/Nme5/Bbs2/Sh3bp1/Cc2d2a/Ablim1/Ift57/Wasf3/Mylk/Ndel1/D…	146
Blue	GO:0050792	regulation of viral process	63/3557	176/21092	9.85e-10	7.5e-08	6e-08	Trim56/Oasl2/Ccl5/Gsn/Dhx9/Ctdp1/Rad23a/Vps4a/Trim35/Stat1/Chmp2b/Ifitm3/Isg15/Nucks1/Pabpc1/Ppib/Oas1b/Banf1/Smc3/Jun/Trim11/Vapb/Trim27/Prox1/Chmp2a/Trim25/Zc3hav1/Stau1/Oas1c/Vps4b/Hspa8/Trim28/Trim21/Oas1a/Trim26/Hdac1/Pml/Lgals1/Bst2/Chmp4b/P4hb/Mre11a/Smarca4/Rab7/Cfl1/Snf8/Ccnk/Ddx3x/Ddb1/Mvb12b/Parp10/Snw1/Ilf3/Anxa2/Psmc3/Rad50/Rsad2/Pde12/Smarcb1/Stom/Ppie/Eif2ak2/Adar	63		Yellow	GO:1901992	positive regulation of mitotic cell cycle phase transition	18/1373	78/21092	1.98e-06	0.00012738	0.000115686	Ube2c/Cdk1/Cdca5/Cdc7/Fbxo5/Phb2/Dtl/Rcc2/Birc5/Cul4b/Cenpe/Cdk4/Ccnd1/Cdc25c/Dbf4/Ccnb1/Apex1/Lmnb1	18		Turquoise	GO:0044242	cellular lipid catabolic process	69/4076	189/21092	2.26156e-08	1.74369e-06	1.32258e-06	Hexa/Ivd/Lpin2/Pla2g15/Decr1/Smpd4/Mtor/Crot/Slc25a17/Smpdl3a/Plcg1/Abcd2/Naga/Angptl3/Ehhadh/Pex13/Neu2/Amacr/Ldlr/Echdc1/Phyh/Dagla/Acads/Hacl1/Gm2a/Hibch/Echs1/Abhd16a/Abhd3/Gpcpd1/Scarb1/Eci2/Apoe/Smpdl3b/Abcd3/Lonp2/Acacb/Hadhb/Pnpla8/Acadm/Pck2/Cpt1a/Bdh2/Etfb/Plcb1/Neu1/Gba2/Abhd6/Pld2/Cyp1b1/Gpld1/Acad11/Pnpla2/Echdc2/Prdx6/Prkcd/Etfdh/Idh1/Neu3/Abcd1/Mt3/Smpd1/Plcb3/Acat3/Acox3/Acaa2/Lpi…	69
Blue	GO:0050657	nucleic acid transport	57/3557	153/21092	1.09e-09	8.11e-08	6.49e-08	Nxt2/Nup155/Ddx39b/Nup210/Supt6/Ddx39/Igf2bp2/Ddx19a/Dhx9/Eif6/Srsf3/Nup188/Thoc3/Tomm20/Flot1/Ltv1/Alyref/Hnrnpa1/Tpr/G3bp2/Pom121/Bccip/Pa2g4/Poldip3/Ncbp2/Iws1/Myo1c/Rftn1/Rbmx2/Stau1/Xpo7/Casc3/Cpeb1/Rps15/Rpsa/Lrpprc/Nup88/Eny2/Ncbp1/Nol6/Ran/Hnrnpu/Phax/Mcm3ap/Polr2d/Xpo5/Thoc6/Zfp593/Qk/Tnks/Parp11/Aaas/Mrpl18/Arc/Hnrnpa2b1/Khdrbs1/Eif5a	57		Yellow	GO:0007080	mitotic metaphase plate congression	13/1373	43/21092	2.07e-06	0.000129718	0.00011781	Cdca5/Cdca8/Nuf2/Psrc1/Ndc80/Cenpe/Spdl1/Kif22/Nup62/Cdc23/Ccnb1/Kif2c/Kif14	13		Turquoise	GO:0001505	regulation of neurotransmitter levels	117/4076	376/21092	2.52133e-08	1.91151e-06	1.44987e-06	Ncs1/Slc1a2/Syt5/Grin2a/Grin3a/Nat8l/Pde1b/Syt12/Slc25a32/Slc6a9/Dnm1l/Syt2/Slc29a1/Ticam1/Unc13a/Slc29a2/Pkd2/Mtor/Hrh1/Rab3gap1/Wdr35/Syt7/Nrxn3/Chka/Por/Ptprn2/Atp7a/Gcsh/Lrrk2/Snap25/Slc30a1/Sncaip/Wnt7a/Synj1/Mef2c/Ntrk2/Fbxl20/Sncg/Cplx1/Xbp1/Dagla/Ddah1/Vps18/Syn2/Nf1/P2ry1/Prkn/Slc6a11/Asic1/Adra1a/Aldh5a1/Amt/Kcnc3/Mapk9/Adra2a/Clu/Maoa/Kcnc4/Vamp1/Ppp1r9a/Per2/Maob/Slc7a11/Rims2/Adora2b…	117
Blue	GO:0050658	RNA transport	57/3557	153/21092	1.09e-09	8.11e-08	6.49e-08	Nxt2/Nup155/Ddx39b/Nup210/Supt6/Ddx39/Igf2bp2/Ddx19a/Dhx9/Eif6/Srsf3/Nup188/Thoc3/Tomm20/Flot1/Ltv1/Alyref/Hnrnpa1/Tpr/G3bp2/Pom121/Bccip/Pa2g4/Poldip3/Ncbp2/Iws1/Myo1c/Rftn1/Rbmx2/Stau1/Xpo7/Casc3/Cpeb1/Rps15/Rpsa/Lrpprc/Nup88/Eny2/Ncbp1/Nol6/Ran/Hnrnpu/Phax/Mcm3ap/Polr2d/Xpo5/Thoc6/Zfp593/Qk/Tnks/Parp11/Aaas/Mrpl18/Arc/Hnrnpa2b1/Khdrbs1/Eif5a	57		Yellow	GO:0030261	chromosome condensation	13/1373	43/21092	2.07e-06	0.000129718	0.00011781	Ncapd2/Cdk1/Cdca5/Top2a/Hist1h1b/Nusap1/Ncaph/Hist1h1d/H1fx/Ncapg2/Ccnb1/Smc4/Smc2	13		Turquoise	GO:0022904	respiratory electron transport chain	38/4076	82/21092	2.54199e-08	1.91151e-06	1.44987e-06	Ndufa5/Ndufv2/Uqcrfs1/Mtch2/Bdnf/Coq9/ND4/Sdhb/Uqcr10/Ndufaf1/Mecp2/COX2/Uqcc3/ND2/Aldh5a1/Pink1/Ndufa8/Sdhc/Taz/Ndufc2/ND4L/Ppargc1a/ND5/Sod2/Sdha/D2hgdh/COX3/Ndufa10/Slc1a3/CYTB/Ndufs1/Afg1l/COX1/Ndufa12/Cyc1/Slc37a2/Slc25a18/Uqcrc1	38
Blue	GO:0045862	positive regulation of proteolysis	99/3557	327/21092	1.16e-09	8.49e-08	6.8e-08	Atxn3/Psen1/Dnajb2/Gsn/Zfand2a/Arl6ip5/Bcl10/Jak2/Rps27l/Bak1/Vcp/Psme3/Rad23a/Rack1/Csnk1e/Edem1/Sh3d19/Axin1/Stat1/Socs5/Snx33/Casp8ap2/Taf1/Bag6/Cntn2/Osbpl7/Bax/Fis1/Rps3/Ifi27/Trib3/Rnf19b/Rhoa/Efna1/Nub1/Mdm2/Arih2/E330034G19Rik/Psme1/Mapk3/Adam9/Sumo3/Rnf40/Mapk14/Bid/Ifi27l2a/Mbp/Ptk2/Src/Pdcd5/Hspa8/Prelid1/Tnip1/Sgta/Pacsin3/Men1/Nrd1/Pml/Mgea5/Fadd/Fgfr4/Il33/Gsk3a/Fbxw8/Cradd/Stat3/Kl…	99		Yellow	GO:0051784	negative regulation of nuclear division	16/1373	64/21092	2.36e-06	0.000146576	0.00013312	Bub1/Ttk/Chek1/Cep192/Fbxo5/Gen1/Bub1b/Bmp4/Birc5/Ndc80/Cenpe/Spdl1/Plk1/Aurkb/Ccnb1/Trip13	16		Turquoise	GO:0051965	positive regulation of synapse assembly	36/4076	76/21092	2.89204e-08	2.14822e-06	1.62942e-06	Flrt3/Lrtm2/Clstn2/Adgrl1/Il1rapl1/Bdnf/Asic2/Adgrb2/Flrt2/Grid2/Clstn1/Wnt7a/Mecp2/Ntrk2/Adgrl3/Eef2k/Efna5/Adgrl2/Lrrc4b/Ntrk3/Syndig1/Lrrc24/Adgre5/Thbs2/Lrtm1/Amigo2/Amigo1/Nrxn1/Stau2/Adgrb1/Flrt1/Nlgn1/Ephb3/Oxtr/Slitrk2/Adgrb3	36
Blue	GO:0000723	telomere maintenance	50/3557	127/21092	1.27e-09	9.18e-08	7.34e-08	Tent4b/Dkc1/Pcna/Tinf2/Cct8/LTO1/Ptges3/Rad51/Prkdc/Smg7/Cct2/Lmna/Cct5/Hnrnpc/Gnl3/Smg5/Pif1/Hsp90ab1/Nabp2/Cct3/Mapk3/Dclre1b/Rpa2/Zfp365/Cct7/Wrap53/Src/Acd/Cct6a/Smc6/Pml/Blm/Terf2ip/Mre11a/Xrcc3/Hnrnpu/Slx4/Hnrnpd/Tnks2/Tnks/Tcp1/Hsp90aa1/Xrcc1/Parp3/Ten1/Rad50/Rif1/Prkcq/Hnrnpa2b1/Rpa1	50		Yellow	GO:0051310	metaphase plate congression	15/1373	58/21092	3.08e-06	0.000186747	0.000169604	Cdca5/Cdca8/Nuf2/Cenpf/Psrc1/Ndc80/Brca2/Cenpe/Spdl1/Kif22/Nup62/Cdc23/Ccnb1/Kif2c/Kif14	15		Turquoise	GO:0016054	organic acid catabolic process	75/4076	213/21092	3.34648e-08	2.4266e-06	1.84056e-06	Ivd/Acad8/Lpin2/Decr1/Mtor/Crot/Slc25a17/Abcd2/Pipox/Bckdhb/Sardh/Ehhadh/Gcsh/Csad/Pex13/Echdc1/Cemip2/Phyh/Thnsl2/Qprt/Ddah1/Acads/Hacl1/Glud1/Hibch/Echs1/Abhd16a/Prodh/Bcat2/Abhd3/Aldh5a1/Amt/Eci2/Abcd3/Aass/Hoga1/Bckdha/Hyal2/Lonp2/Dao/Aldh4a1/Hibadh/Acacb/Hadhb/Acadm/Pck2/Cpt1a/Hmgcll1/Bdh2/Sdsl/Etfb/Ddo/Aldh6a1/Renbp/Gnpda2/Acad11/Idua/Echdc2/Gad2/Etfdh/Ldhd/Adhfe1/Abcd1/Aldh1l1/Gcat/Hyal1/A…	75
Blue	GO:0031331	positive regulation of cellular catabolic process	102/3557	341/21092	1.35e-09	9.7e-08	7.76e-08	Atxn3/Cdc37/Psen1/Dnajb2/Irgm1/Zfand2a/Hmox1/Sh3glb1/Acsl5/Vcp/Rc3h1/Rad23a/Smcr8/Rack1/Csnk1e/Edem1/Sh3d19/Axin1/Socs5/Optn/Snx33/Dxo/Mettl14/Taf1/Bag6/Fbxl5/Pabpc1/Osbpl7/Bax/Svip/Mettl16/Trib3/Rnf19b/Sesn2/Nub1/Mdm2/Gtpbp1/Arih2/E330034G19Rik/Map3k7/Irgm2/Mapk3/Adam9/Sumo3/Rnf40/Sptlc2/Irs2/Entpd5/Zc3hav1/Msn/Mif/Bid/Akt2/Ptk2/Pip4k2c/Trim21/Becn1/Pip4k2a/Sgta/Fbxo7/Pacsin3/Nrd1/Vps35/Il33/Gsk…	102		Yellow	GO:0008608	attachment of spindle microtubules to kinetochore	11/1373	32/21092	3.08e-06	0.000186747	0.000169604	Ect2/Racgap1/Nuf2/Rcc2/Knl1/Ndc80/Brca2/Cenpe/Ccnb1/Knstrn/Kif2c	11		Turquoise	GO:0046395	carboxylic acid catabolic process	75/4076	213/21092	3.34648e-08	2.4266e-06	1.84056e-06	Ivd/Acad8/Lpin2/Decr1/Mtor/Crot/Slc25a17/Abcd2/Pipox/Bckdhb/Sardh/Ehhadh/Gcsh/Csad/Pex13/Echdc1/Cemip2/Phyh/Thnsl2/Qprt/Ddah1/Acads/Hacl1/Glud1/Hibch/Echs1/Abhd16a/Prodh/Bcat2/Abhd3/Aldh5a1/Amt/Eci2/Abcd3/Aass/Hoga1/Bckdha/Hyal2/Lonp2/Dao/Aldh4a1/Hibadh/Acacb/Hadhb/Acadm/Pck2/Cpt1a/Hmgcll1/Bdh2/Sdsl/Etfb/Ddo/Aldh6a1/Renbp/Gnpda2/Acad11/Idua/Echdc2/Gad2/Etfdh/Ldhd/Adhfe1/Abcd1/Aldh1l1/Gcat/Hyal1/A…	75
Blue	GO:0044770	cell cycle phase transition	113/3557	390/21092	1.41e-09	9.98e-08	7.99e-08	Cdk5rap3/Bub3/Taok1/Rps27l/Cdc6/Foxo4/Taok2/Ctdp1/Psme3/Vps4a/Rint1/Anp32b/Cdkn2d/Anapc5/Prkdc/Ercc3/Rad21/Usp47/Lcmt1/Tpr/Kcna5/Npat/Fbxo31/Cirbp/Eif4g1/Mad1l1/Fam83d/Cul3/Ppm1d/Kat14/Anapc11/Rpl24/Jade1/Dync1li1/Ik/Mdm2/Abcb1a/Psme1/Anapc1/Rpa2/Ccng1/D7Ertd443e/Calm1/Chmp2a/Timeless/Hacd1/Brsk2/Ube2l3/Bid/Cdt1/Eif4e/Hecw2/Cacul1/Ube2e2/Rps6/Vps4b/Arpp19/Mta3/Ctdsp1/Anapc4/Taf10/Ccny/Zfp830/Fbxo…	113		Yellow	GO:0010971	positive regulation of G2/M transition of mitotic cell cycle	10/1373	27/21092	4.01e-06	0.000239296	0.000217328	Cdk1/Cdc7/Fbxo5/Dtl/Rcc2/Cdk4/Ccnd1/Cdc25c/Ccnb1/Lmnb1	10		Turquoise	GO:0006099	tricarboxylic acid cycle	20/4076	31/21092	4.66605e-08	3.34363e-06	2.53613e-06	Sdhb/Mdh1b/Aco1/Cs/Dhtkd1/Idh3b/Fh1/Sdhc/Idh3g/Sucla2/Aco2/Sdha/Suclg1/Suclg2/Pdhb/Dlat/Mdh1/Idh1/Idh2/Idh3a	20
Blue	GO:0000281	mitotic cytokinesis	37/3557	82/21092	2.12e-09	1.49e-07	1.19e-07	Chmp6/Bin3/Kif20a/Stmn1/Vps4a/Rhoc/Snx33/Sept7/Chmp1a/Chmp2b/Usp8/Sptbn1/Rhob/Rhoa/Stambp/Zfp365/Chmp2a/Daxx/Cdt1/Vps4b/Arf1/Sept2/Cetn2/Sept1/Sept4/Jtb/Chmp4b/Cfl1/Anln/Rtkn/Ank3/Spast/Chmp1b/Mitd1/Chmp7/Sept8/Trim36	37		Yellow	GO:0033044	regulation of chromosome organization	46/1373	349/21092	4.05e-06	0.000239296	0.000217328	Bub1/Ttk/Mnat1/Chek1/Cep192/Ube2n/Tacc3/Cdca5/Rmi2/Mki67/Rtf1/Myb/Top2a/Kdm4d/Hist1h1b/Fbxo5/Igf2/Gen1/Bub1b/Ercc4/Sart3/Stn1/Birc5/Hist1h1d/Brca1/Ndc80/Naf1/Gnl3l/H1fx/Snai2/Padi2/Shcbp1l/Parp1/Cenpe/Spdl1/Plk1/Sfpq/Atad2/Aurkb/Sgo2a/Cdc23/Ruvbl2/Ccnb1/Terf2/Mcm2/Trip13	46		Turquoise	GO:0051961	negative regulation of nervous system development	110/4076	352/21092	5.09167e-08	3.57841e-06	2.71421e-06	Id4/Nr2f1/Hey1/Thrb/Epha7/Ctnnb1/Fgfr3/Dtx1/Gdf11/Sorl1/Gorasp1/Trp53/Ift122/Itm2c/Lrig2/Cpe/Bmp7/Rab29/Notch1/Wnt7b/Id3/Bdnf/Traf3ip1/Lrp4/Gpr37l1/Pten/Lrrk2/Hook3/Pbx1/Irx3/Rnf6/Wnt7a/Disp3/Ldlr/Id2/Fat3/Mecp2/Dguok/Sema4a/Epha4/Cd38/Il15ra/Mib1/Ntm/Ptprg/Neurod2/Nf1/Cit/Nog/Ube3a/Wnt5a/Thoc2/Notch3/Ntrk3/Sema4g/Ttc3/Adgrg1/Apoe/Sox21/Rap1gap2/Rfx4/Sox8/Jag1/Sox2/Inppl1/Nepro/Sema6d/Ryk/Stmn2/G…	110
Blue	GO:0033044	regulation of chromosome organization	103/3557	349/21092	2.53e-09	1.71e-07	1.37e-07	Jdp2/Zbtb7b/Hist1h1c/Tent4b/Dkc1/Supt6/Dnmt1/Bub3/Tinf2/Cdc6/Cct8/Pih1d1/Rps6ka4/Anapc5/Rad21/Cct2/Lmna/Cct5/Lcmt1/Hnrnpc/Ctbp1/Tpr/Pygo2/Gnl3/Smg5/Pif1/Smad4/Phf2/Mad1l1/Cul3/Anapc11/Nabp2/Dync1li1/Ik/Iws1/L3mbtl2/Anapc1/Cct3/Mapk3/Kdm4a/Rnf40/Cct7/Zmpste24/Daxx/Cdt1/Src/Hecw2/Trim28/Hist1h1e/Anapc4/Eid1/Becn1/Mllt6/Acd/Setd1a/Wapl/Prmt6/Cct6a/Kat2b/H1f0/Cdc45/Men1/Pml/Znhit1/Stil/Kat2a/Terf2ip/…	103		Yellow	GO:0042770	signal transduction in response to DNA damage	19/1373	90/21092	4.28e-06	0.00025048	0.000227486	Cdkn2a/Chek1/Npm1/Gen1/Dtl/Prpf19/Rps6ka6/Usp10/E2f7/Brca1/Pidd1/Eef1e1/Foxm1/Brca2/Snai2/Plk1/Atad5/Chek2/Sox4	19		Turquoise	GO:0050890	cognition	101/4076	316/21092	5.13993e-08	3.57841e-06	2.71421e-06	Slc1a4/Cck/Grin2a/Pla2g6/Eif4ebp2/Pde1b/Lins1/Ncam1/Zfp385a/Cpeb3/Mtor/Hrh1/Htt/Bdnf/Reln/Gria1/Vdac3/Pten/Snap25/Pgrmc1/Adrb1/Pias1/Synj1/Ldlr/Mef2c/Mecp2/Ntrk2/Epm2a/Chd8/Ndrg4/Ccnd2/Neurod2/Gm2a/Nf1/Nog/Trpm7/Prkn/Crtc1/Lhcgr/Foxb1/Kmt2b/Asic1/Jakmip1/Atp1a3/Apoe/Prnp/Adcy8/Jph4/Cyfip1/Slc7a11/Atxn1/Slc6a1/Meis2/Kmt2a/Cbr3/Abl2/Camk4/Ppp1r1b/Chl1/St3gal4/Plcb1/Rgs14/Hif1a/Nrxn1/Grin2b/Ctnnd2/T…	101
Blue	GO:0051258	protein polymerization	86/3557	275/21092	2.53e-09	1.71e-07	1.37e-07	Arpc1b/Mapre1/Vdac2/Bin1/Ube2k/Gsn/Actr2/Stmn1/Wipf2/Abl1/Tubb4a/Capza1/Hdgfl3/Grb2/Gmfb/Camsap1/Cobl/Tppp/Pik3r2/Rps3/Sptbn1/Msrb1/Arl2/Rhoa/Cdc42ep2/Tubgcp2/Opa1/Pak1/Add1/Wipf1/Myo1c/Coro1b/Gpx4/Add3/Trim27/Arpc5l/Chmp2a/Arpc3/Arpc4/Dctn1/Arpc5/Golga2/Coro1a/Tppp3/Gas7/Arf1/Myadm/Sept2/Tmod2/Fam206a/Arf6/Iqgap2/Mx1/Rac1/Cenpj/Tmod1/Tbcd/Washc1/Cfl1/Rdx/Trpv4/Tmod3/Lats1/Brk1/Mapt/Eml2/Cttn/Pru…	86		Yellow	GO:0071459	protein localization to chromosome, centromeric region	9/1373	22/21092	4.68e-06	0.000270753	0.000245897	Ttk/Cdk1/Bub1b/Rcc2/Knl1/Ndc80/Cenpa/Spdl1/Aurkb	9		Turquoise	GO:0019216	regulation of lipid metabolic process	104/4076	328/21092	5.16993e-08	3.57841e-06	2.71421e-06	Pik3r4/Kcnma1/Angptl4/Pla2g6/Thrb/Rarres2/Fgfr3/Nr1d1/Fmc1/Crebl2/Mtor/Ttc39b/Stat5a/Hrh1/Igf1r/Opa3/Mtmr1/Abcd2/Sirt1/Fdps/Por/Pank2/Angptl3/Nfkb1/Pik3ip1/Pcx/Sirt4/Mlxipl/Rb1/Ppara/Disp3/Ldlr/Id2/Mtmr3/Acsl3/Dab2ip/Dhcr7/Prkag2/Mid1ip1/Star/Sorbs1/Cdk8/Ambra1/Enho/Insig1/Cd81/Pdk1/Dgat1/Cidea/Ppp2r5a/Lhcgr/Psap/Nr1d2/Sec14l2/Scarb1/Cyr61/Apoe/Tcf7l2/Mapk9/Adra2a/Crtc3/Rbl2/Taz/Lonp2/Nr1h3/Acacb…	104
Blue	GO:0051236	establishment of RNA localization	57/3557	156/21092	2.54e-09	1.71e-07	1.37e-07	Nxt2/Nup155/Ddx39b/Nup210/Supt6/Ddx39/Igf2bp2/Ddx19a/Dhx9/Eif6/Srsf3/Nup188/Thoc3/Tomm20/Flot1/Ltv1/Alyref/Hnrnpa1/Tpr/G3bp2/Pom121/Bccip/Pa2g4/Poldip3/Ncbp2/Iws1/Myo1c/Rftn1/Rbmx2/Stau1/Xpo7/Casc3/Cpeb1/Rps15/Rpsa/Lrpprc/Nup88/Eny2/Ncbp1/Nol6/Ran/Hnrnpu/Phax/Mcm3ap/Polr2d/Xpo5/Thoc6/Zfp593/Qk/Tnks/Parp11/Aaas/Mrpl18/Arc/Hnrnpa2b1/Khdrbs1/Eif5a	57		Yellow	GO:0007050	cell cycle arrest	25/1373	142/21092	4.77e-06	0.000272475	0.000247461	Cdkn2a/Rprm/Zbtb17/Cdkn1c/Mlf1/Pkd1/Brca1/Pidd1/Foxm1/Uhrf2/Cdk5r1/Rnf112/Wdr6/Cdkn3/Cdk4/Ccnd1/Irf6/Chek2/Sox4/Msh2/Ddias/Gas2/Cdkn2b/Jmy/Cdkn2c	25		Turquoise	GO:0007409	axonogenesis	134/4076	451/21092	5.72597e-08	3.91875e-06	2.97236e-06	Flrt3/Smo/B4gat1/Cck/Zswim4/Nexn/Epha7/Lgi1/Ttc8/Slc9a6/Ncam1/Fgfr3/Fzd3/Ccdc141/Arhgef28/Bmp7/Dag1/Tbce/Vcl/Mycbp2/Igf1r/Notch1/Wnt7b/Cdh2/Bdnf/Cdkl5/Lrp4/Reln/Ep300/Flrt2/Numb/Pten/Etv4/Ntn3/Cdh11/Auts2/Rnf6/Wnt7a/Nefm/Ntrk2/Robo1/Sema4a/Tctn1/Efna5/Epha4/Epha5/Nefl/Scn1b/Robo2/Nog/Wnt5a/Bsg/Tubb2b/Nptn/Plxna4/Ablim1/Trak1/Alcam/Nfib/Ntrk3/Sema4g/Foxb1/Ndel1/Efnb1/Plxnb1/Zswim6/Apoe/Vangl2/Dock…	134
Blue	GO:0051054	positive regulation of DNA metabolic process	78/3557	242/21092	3.05e-09	2.04e-07	1.63e-07	Shld2/Ddx39b/Dkc1/Pcna/Dnmt1/Actr2/Map2k4/Rfc4/Hras/Parm1/Dhx9/Cdc42/Cct8/Chtf8/Ptges3/Rad51/Shld1/Rfc2/Cct2/Rfc5/Cct5/Tbx21/Bax/Rps3/Gnl3/Hsp90ab1/Rnf168/Nabp2/Spidr/Arrb2/Jun/Cebpg/Cct3/Mapk3/Parp9/Cacybp/Nudt16/Timeless/Cct7/Wrap53/Cdt1/Src/Trim28/Acd/Usp9x/Cct6a/Rac1/Tigar/Pml/Mgea5/Usp7/Fgfr4/Fancb/Blm/Babam1/Mre11a/Slx4/Wt1/Hnrnpd/Tnks2/Tnks/Tcp1/Hsp90aa1/Xrcc1/Msh6/Parp3/Rad50/Rif1/Prkcq/D…	78		Yellow	GO:0061564	axon development	58/1373	486/21092	5.83e-06	0.000329661	0.000299397	Sema3b/Tiam1/Lpar3/L1cam/Wdr36/Ptpro/Slitrk4/Uchl1/Sema5b/Dscam/Slitrk3/Olfm1/Slitrk5/Fxn/Sema3d/Cntn4/Tnfrsf21/Mgll/Ephb2/Pak3/Ptprs/Dcx/Top2b/Ndn/Dhfr/Atl1/Kif3a/Myo5b/Prdm8/Sema6b/Rnf165/Cdk5r1/Sema4f/Trim46/Map1b/Unc5a/Sipa1l1/Myh10/Bhlhe22/Kif5a/Casp3/Arhgap35/Cyfip2/Crtac1/Mmp2/Plxna2/Nin/Itgb1/Dpysl5/Chrnb2/Sema5a/Tnr/Nlgn3/Plxna3/Sptbn4/Gap43/Bex1/Ust	58		Turquoise	GO:0050768	negative regulation of neurogenesis	104/4076	329/21092	6.14044e-08	4.15571e-06	3.15209e-06	Id4/Nr2f1/Hey1/Thrb/Epha7/Ctnnb1/Fgfr3/Dtx1/Gdf11/Sorl1/Gorasp1/Trp53/Itm2c/Lrig2/Bmp7/Rab29/Notch1/Wnt7b/Id3/Bdnf/Lrp4/Gpr37l1/Pten/Lrrk2/Hook3/Pbx1/Irx3/Rnf6/Wnt7a/Disp3/Ldlr/Id2/Fat3/Mecp2/Dguok/Sema4a/Epha4/Cd38/Il15ra/Mib1/Ntm/Ptprg/Nf1/Cit/Nog/Ube3a/Wnt5a/Thoc2/Notch3/Ntrk3/Sema4g/Ttc3/Adgrg1/Apoe/Sox21/Rap1gap2/Sox8/Jag1/Sox2/Inppl1/Nepro/Sema6d/Ryk/Stmn2/Gli3/Trak2/Xylt1/Tlx3/Zhx2/Sox9/Nr…	104
Blue	GO:1903363	negative regulation of cellular protein catabolic process	37/3557	83/21092	3.21e-09	2.12e-07	1.7e-07	Cdk5rap3/Uchl5/Psen1/Smarcc1/Rpl11/N4bp1/Os9/Gipc1/Rybp/Taf1/Bag6/Bag5/Svip/Map1a/Rpl23/Hsp90ab1/Efna1/Park7/Ubxn1/Sgta/Vps35/Pml/Usp7/Mgat3/Ube2j1/Rps7/Usp25/Klhl40/Rpl5/Gabarapl2/Nop53/Anxa2/Sufu/Ddrgk1/Csnk2a1/Taf9/Ccar2	37		Yellow	GO:0007052	mitotic spindle organization	21/1373	109/21092	6.34e-06	0.00035431	0.000321784	Cep192/Tacc3/Spc25/Kif11/Kifc1/Racgap1/Kif23/Nuf2/Psrc1/Pkd1/Ndc80/Aurka/Cenpe/Plk1/Kifc5b/Nup62/Aurkb/Chek2/Ccnb1/Cdc20/Tpx2	21		Turquoise	GO:0099173	postsynapse organization	67/4076	186/21092	6.53804e-08	4.37617e-06	3.31931e-06	Magi2/Etv5/Epha7/Zmynd8/Dnm1l/Lzts3/Lrp8/Il1rapl1/Igf1r/Cdh2/Vhl/Cdkl5/Ophn1/Lrp4/Reln/Numb/Grid2/Pten/Lrrk2/Rapgef4/Wnt7a/Eef2k/Gphn/Epha4/Lrfn4/Pick1/Epha5/Wasl/Farp1/Ube3a/Wnt5a/Lrrc4b/Ntrk3/Dgkb/Apoe/Arhgef9/Homer1/Cadm1/Prnp/Ppp1r9a/Slc7a11/Dlg4/Abl2/Nrp1/Nrxn1/Grin2b/Stau2/Ctnnd2/Adgrb1/Shisa6/Ptn/Nlgn1/Ndrg2/Ssh1/Abhd17b/Ephb3/Mfn1/Syngap1/Lgmn/Ngef/Nrcam/Dnaja3/Hdac6/Abhd17c/Fzd9/Kalrn/Gr…	67
Blue	GO:0015931	nucleobase-containing compound transport	64/3557	185/21092	3.52e-09	2.3e-07	1.84e-07	Nxt2/Slc35b2/Nup155/Ddx39b/Nup210/Supt6/Ddx39/Igf2bp2/Ddx19a/Dhx9/Eif6/Srsf3/Slc35b4/Slc35a4/Nup188/Thoc3/Tomm20/Flot1/Ltv1/Alyref/Hnrnpa1/Tpr/Slc35b1/G3bp2/Pom121/Bccip/Pa2g4/Poldip3/Ncbp2/Iws1/Myo1c/Rftn1/Rbmx2/Stau1/Xpo7/Casc3/Cpeb1/Rps15/Rpsa/Lrpprc/Nup88/Eny2/Ncbp1/Nol6/Ran/Hnrnpu/Phax/Mcm3ap/Polr2d/Xpo5/Thoc6/Slc28a2/Zfp593/Gjb1/Qk/Tnks/P2rx7/Parp11/Aaas/Mrpl18/Arc/Hnrnpa2b1/Khdrbs1/Eif5a	64		Yellow	GO:0033047	regulation of mitotic sister chromatid segregation	16/1373	69/21092	6.79e-06	0.000375637	0.000341152	Bub1/Ttk/Cep192/Tacc3/Fbxo5/Gen1/Bub1b/Birc5/Ndc80/Cenpe/Spdl1/Plk1/Aurkb/Cdc23/Ccnb1/Trip13	16		Turquoise	GO:0048568	embryonic organ development	143/4076	490/21092	7.02784e-08	4.65289e-06	3.5292e-06	Aldh1a1/Smo/Hey1/Fgf10/Hoxd9/Rarres2/Sec24b/Crb2/Eya1/Ctnnb1/Xist/Hey2/Rarb/Fzd3/Gja5/Trp53/Ift122/Ldb1/Tgfbr1/Pcsk5/Pkd2/Bmp7/Notch1/Vcam1/Slc9a3r1/Wnt7b/Id3/Spry2/Traf3ip1/Hoxa5/Tshz1/Hoxb4/Gja1/Hoxb3/Lrig3/Pbx1/Mef2c/Id2/Ror2/Pou3f4/Ripor2/Flt3l/Zfpm2/Gjb6/Fgf9/Esrrb/Mib1/Insig1/Hs6st1/Hoxc4/Wnt9a/Tmie/Nog/Senp2/Wnt5a/Fgfr1/Sall1/Hoxa7/Cc2d2a/Ift57/Gli1/Acvr1/Vash1/Cyr61/Zfp36l1/Hsf1/Tcf7l2/Va…	143
Blue	GO:0045732	positive regulation of protein catabolic process	69/3557	206/21092	4.13e-09	2.67e-07	2.14e-07	Atxn3/Psen1/Dnajb2/Sec22b/Zfand2a/Vcp/Oaz2/Rad23a/Rack1/Csnk1e/Edem1/Sh3d19/Axin1/Socs5/Snx33/Snx1/Taf1/Bag6/Fbxl5/Osbpl7/Ppp2r3a/Trib3/Rnf19b/Nub1/Mdm2/Arih2/E330034G19Rik/Nedd4/Adam9/Sumo3/Rnf40/Msn/Ptk2/Hecw2/Sgta/Pacsin3/Gga1/Nrd1/Vps35/Il33/Gsk3a/Fbxw8/Klhl40/Rab7/Wwp1/Rdx/Snf8/Wwp2/Trib1/Gga3/Arel1/Ddb1/Rnf14/Egln2/Nop53/Usp5/Hsp90aa1/Chfr/Sirt2/Rnf19a/Atg4b/Ankib1/Ddrgk1/Ubqln1/Hspbp1/Edem…	69		Yellow	GO:0099173	postsynapse organization	29/1373	186/21092	1.04e-05	0.00056819	0.000516029	Tiam1/Cux2/Lrrtm4/Abi2/Arhgap33/Fyn/Lhfpl4/Prmt3/Cbln1/Ephb2/Pak3/Ptprs/Abhd17a/Myo5b/Cdk5r1/Sipa1l1/Myh10/Tmem108/Caprin2/Arhgef7/Shisa7/Nptxr/Nlgn3/Cask/Shank2/Lrrc4/Lrrtm1/Nlgn2/Gap43	29		Turquoise	GO:0009060	aerobic respiration	35/4076	75/21092	7.19104e-08	4.70975e-06	3.57233e-06	Pank2/ND4/Sdhb/Mdh1b/Uqcr10/Aco1/Cs/Dhtkd1/Idh3b/Fh1/Adsl/Sdhc/Idh3g/Sirt3/Sucla2/Cox20/Aco2/Sdha/Hif1a/Cox10/Suclg1/Suclg2/Pdhb/Mtfr1/COX3/Dlat/Mdh1/Idh1/ND1/Afg1l/Idh2/COX1/Uqcrc1/Oxa1l/Idh3a	35
Blue	GO:0018205	peptidyl-lysine modification	99/3557	335/21092	4.74e-09	3.03e-07	2.43e-07	Pole4/Topors/Hist1h1c/Supt6/Dnmt1/Tet3/Smyd2/Cbx4/Pih1d1/Pias2/Taf12/Rps6ka4/Sae1/Taf1/Bag6/Lmna/Sgf29/Rnf113a2/Ctbp1/Vps33b/Pygo2/Ing5/Gnl3/Jade3/Msl2/Smad4/Uspl1/Per1/Kat14/Supt3/Jade1/Mdm2/Park7/Iws1/Setd1b/Phf20/L3mbtl2/Pole3/Mapk3/Sumo3/Fam173b/Kdm4a/Zmpste24/Pwp1/Kmt5a/Trim28/Hist1h1e/Eid1/Taf10/Rela/Mllt6/Setd1a/Prmt6/Kat2b/Tcf3/Smyd3/Egr1/Hdac1/Ube2i/Vipas39/Kat2a/Ifih1/Smarca4/Jade2/Brd1…	99		Yellow	GO:0009314	response to radiation	49/1373	399/21092	1.42e-05	0.000767407	0.000696957	Chek1/Hmgn1/Npm1/H2afx/Hus1/Fancd2/Ticrr/Ect2/Pbk/Sema5b/Pclaf/Gucy2f/Ppid/Kdm4d/Bbc3/Rad54b/Rad18/Opn3/Gen1/Dtl/Ercc4/Topbp1/Brca1/Rad51ap1/Cul4b/Rbm4/Brca2/Snai2/Parp1/Casp3/Ccnd1/Irx6/Aen/Tipin/Itgb1/Neto1/Aurkb/Cacna2d4/Crip1/Chrnb2/Sema5a/Akt1/Chek2/Ruvbl2/Nlgn3/Msh2/Ddias/B4galt2/Plk3	49		Turquoise	GO:0044782	cilium organization	103/4076	326/21092	7.29405e-08	4.72639e-06	3.58495e-06	Ttc30a1/Arl6/Ttc8/Cep290/Cep78/Wwtr1/Dnah5/Tekt1/Ift122/Dnal1/Hspb11/Unc119b/Cdk10/Rab29/Rpgrip1l/Htt/Atp6v1d/Cdkl5/Iqub/Traf3ip1/Wdr35/Ocrl/Vdac3/Spef2/Zmynd10/Dnah7b/Syne1/Sclt1/Nek1/Dync2h1/Tctn1/Bbs7/Bbs1/Arl3/Rpgr/Mkks/Fnbp1l/Ttc17/Dzip1l/Hyls1/Nme5/Bbs2/Lca5l/Cc2d2a/Ablim1/Ift57/Nme7/Dzip1/Rilp/Rttn/Vangl2/Tmem107/Rfx4/Ttll3/Stk36/Tmem138/Sept10/Lrrc49/Tctn3/Rsph9/Fbf1/Ift27/Ccdc39/Nectin2/…	103
Blue	GO:1903051	negative regulation of proteolysis involved in cellular protein catabolic process	33/3557	71/21092	6.2e-09	3.92e-07	3.14e-07	Uchl5/Psen1/Smarcc1/Rpl11/N4bp1/Os9/Gipc1/Rybp/Taf1/Bag6/Bag5/Svip/Map1a/Rpl23/Hsp90ab1/Efna1/Park7/Ubxn1/Sgta/Pml/Usp7/Ube2j1/Rps7/Usp25/Klhl40/Rpl5/Gabarapl2/Nop53/Sufu/Ddrgk1/Csnk2a1/Taf9/Ccar2	33		Yellow	GO:0065004	protein-DNA complex assembly	27/1373	170/21092	1.47e-05	0.000786849	0.000714614	Med6/Npm1/Cenpp/Cenpi/Nap1l1/Hist1h4d/Cenph/Hist1h1b/Cenps/Nasp/Sart3/Chaf1b/Dr1/Hist1h1d/Cenpn/Cenpw/Sox12/Hist3h2ba/H2afy2/Cenpe/Cenpa/Hells/Ipo4/Mcm2/Mis18a/Itgb3bp/Hp1bp3	27		Turquoise	GO:0006090	pyruvate metabolic process	43/4076	102/21092	9.76536e-08	6.26114e-06	4.74905e-06	Hdac4/Trp53/Khk/Htt/Mtch2/Pcx/Pdhx/Galt/Mlxipl/Ppara/Prkag2/Dhtkd1/Esrrb/Pfkm/Pdk1/Adpgk/Ldhb/Aldob/Tpi1/Gpi1/Hoga1/Pfkp/Eno3/Zbtb20/Me1/Pck2/Prkaa2/Eno2/Ppargc1a/Pfkl/Hif1a/Eno1b/Pdk2/Pfkfb2/Ncor1/Pdhb/Kyat1/Dlat/Ogt/Ldha/Mpc2/Hk1/Aldoc	43
Blue	GO:0043903	regulation of symbiosis, encompassing mutualism through parasitism	70/3557	212/21092	6.3e-09	3.94e-07	3.16e-07	Trim56/Oasl2/Ccl5/Gsn/Dhx9/Ctdp1/Rad23a/Vps4a/Trim35/Stat1/Chmp2b/Ifitm3/Exoc7/Isg15/Nucks1/Pabpc1/Ppib/Oas1b/Banf1/Irf8/Smc3/Jun/Trim11/Vapb/Trim27/Prox1/Chmp2a/Trim25/Zc3hav1/Stau1/Oas1c/Vps4b/Hspa8/Trim28/Trim21/Oas1a/Sqstm1/Trim26/Hdac1/Pml/Lgals1/Bst2/Chmp4b/P4hb/Mre11a/Smarca4/Itgav/Rab7/Cfl1/Snf8/Ccnk/Osbp/Ddx3x/Ddb1/Mvb12b/Parp10/Snw1/Ilf3/Anxa2/Tirap/Psmc3/Rad50/Rsad2/Pde12/Smarcb1/Stom/…	70		Yellow	GO:0098815	modulation of excitatory postsynaptic potential	13/1373	51/21092	1.65e-05	0.000869455	0.000789637	Cux2/Cacnb3/Cbln1/Stx1a/S1pr2/Tmem108/Chrna4/Neto1/Grk2/Rims1/Nlgn3/Shank2/Nlgn2	13		Turquoise	GO:0006734	NADH metabolic process	18/4076	27/21092	1.05356e-07	6.68464e-06	5.07027e-06	Trp53/Mdh1b/Idh3b/Pfkm/Aldob/Gpi1/Gpd2/Nudt17/Idh3g/Pfkp/Pck2/Nudt12/Pfkl/Ldha/Mdh1/Hk1/Slc37a2/Idh3a	18
Blue	GO:0010506	regulation of autophagy	75/3557	234/21092	7.98e-09	4.95e-07	3.96e-07	Nprl3/Cdc37/Gfap/Irgm1/Sec22b/Npc1/Hmox1/Sh3glb1/Scfd1/Iigp1/Smcr8/Rasip1/Nampt/Optn/Tbc1d14/Usp30/Cptp/Pik3r2/Wdr41/Svip/Lars/Eif4g1/Sesn2/Map3k7/Irgm2/Qsox1/Mapk3/Kdm4a/Sptlc2/Soga3/Zmpste24/Tspo/Bid/Soga1/Golga2/Ptk2/Pip4k2c/Rab8a/Trim21/Becn1/Poldip2/Dram1/Pip4k2a/Fez1/Fbxo7/Tigar/Eif4g2/Chmp4b/Gsk3a/Washc1/Nod1/Tmem150c/Ehmt2/Prkaa1/Mapt/Rragb/Fez2/Dap/Ikbkg/Sptlc1/Cttn/Pafah1b2/Plekhf1/Rnf5…	75		Yellow	GO:0006270	DNA replication initiation	10/1373	31/21092	1.66e-05	0.000869455	0.000789637	Mcm10/Ticrr/Mcm8/Cdc7/Mcm6/Mcm5/Ccne1/Orc6/Mcm2/Mcm3	10		Turquoise	GO:0006790	sulfur compound metabolic process	87/4076	265/21092	1.1271e-07	7.07751e-06	5.36826e-06	Cth/Acadsb/Nubpl/Sqor/Acss1/Chst12/Papss2/Nox4/Oplah/Acsl6/Nat8/Stat5a/Mical1/Acsm5/Pipox/Ehhadh/Acot11/Pdhx/Gstt1/Csad/Mical2/Tpst2/Cs/Acss2/Gstm1/Gstk1/Ggt1/Abcc2/Pdk1/Dgat1/Chst14/Gstt3/Hs3st3b1/Aldh5a1/Csgalnact1/Mvd/Mthfd2l/Ghr/Slc7a11/Acacb/Ndst2/Sucla2/Oxsm/Gstt2/Btd/Xylt1/Nfs1/Sod2/Mri1/Sulf1/Mthfd1/Mthfr/Ndnf/Pdk2/Suclg1/Angpt1/Iba57/Suclg2/Acot6/Idua/Ndst3/Chsy1/Mgst1/Pdhb/Spock2/Dlat/C…	87
Blue	GO:0098876	vesicle-mediated transport to the plasma membrane	39/3557	93/21092	1.02e-08	6.25e-07	5e-07	Exoc6b/Gopc/Rab10/Sys1/D230025D16Rik/Exoc6/Rack1/Optn/Gripap1/Arfgef2/Arf3/Exoc4/Sptbn1/Rab31/Dnm2/Commd1/Vamp2/Vamp3/Kif13a/Snx17/Rab8a/Arf1/Vps35/Ankrd27/Blzf1/Washc1/Snap23/Arf5/Ank3/Rab11b/Golph3l/Vps26a/Micall1/Arf2/Scrib/Grasp/Vamp5/Vamp7/Trim23	39		Yellow	GO:0048675	axon extension	23/1373	134/21092	1.73e-05	0.000899031	0.000816498	Sema3b/L1cam/Wdr36/Sema5b/Dscam/Olfm1/Fxn/Sema3d/Mgll/Ptprs/Dcx/Ndn/Myo5b/Sema6b/Cdk5r1/Sema4f/Trim46/Map1b/Itgb1/Sema5a/Tnr/Nlgn3/Plxna3	23		Turquoise	GO:0006066	alcohol metabolic process	92/4076	285/21092	1.19416e-07	7.42206e-06	5.6296e-06	Aldh1a1/Fdxr/Kcnma1/Lrat/Thrb/Sorl1/Dpagt1/Lrp5/Ttc39b/Abca1/Plcg1/Pth1r/Chka/Fdps/Por/Angptl3/Nfkb1/Ocrl/Fdft1/Pten/Synj1/Disp3/Ldlr/Mecp2/Dhcr7/Apoc1/Impa2/Inpp5e/Cln6/Pgp/Slc5a3/Insig1/Ip6k1/Dhrs3/Fgfr1/Inpp5b/Itpkb/P2ry1/Dhcr24/Lhcgr/Sec14l2/Scarb1/Tpi1/Apoe/Mvd/Inpp5k/Lcat/Retsat/Inppl1/Coq3/Ephx1/Dhrs4/Ip6k3/Soat1/Sgpp2/Pck2/Prkaa2/Aplp2/Plcb1/Ephx2/Cyp1b1/Srebf1/Gk5/Dab2/Mttp/Inpp4b/Cyp7b1…	92
Blue	GO:0010639	negative regulation of organelle organization	111/3557	394/21092	1.09e-08	6.65e-07	5.32e-07	Mapre1/Hist1h1c/Tent4b/Supt6/Dnmt1/Gsn/Sec22b/Stmn1/Bub3/Tinf2/Taok1/Tubb4a/Plekhh2/Pih1d1/Scfd1/Smcr8/Capza1/Hdgfl3/Gmfb/Camsap1/Rad21/Ccp110/Lmna/Usp30/Lcmt1/Hnrnpc/Ctbp1/Tpr/Specc1l/Sptbn1/Map1a/Pif1/Smad4/Phf2/Mad1l1/Dnm2/Dync1li1/Ik/Opa1/Triap1/Add1/Coro1b/Arrb2/L3mbtl2/Add3/Kdm4a/Chmp2a/Tspo/Cdt1/Coro1a/Src/Gpx1/Hist1h1e/Myadm/Becn1/Tmod2/Mllt6/Acd/Nol3/Prelid1/Wapl/Prmt6/Fez1/Kat2b/H1f0/Ti…	111		Yellow	GO:0006333	chromatin assembly or disassembly	24/1373	144/21092	1.91e-05	0.000979729	0.000889787	Cdkn2a/Npm1/Cenpp/Nap1l1/Hist1h4d/Hist1h1b/Nasp/Chd3/Sart3/Chaf1b/Hist1h1d/Hist3h2ba/H2afy2/H1fx/Padi2/Cenpa/Hells/Ipo4/Mcm2/Mis18a/Itgb3bp/Hmgb1/Hp1bp3/Actl6b	24		Turquoise	GO:0030326	embryonic limb morphogenesis	55/4076	145/21092	1.35397e-07	8.247e-06	6.25532e-06	Hoxd9/Ctnnb1/Rarb/Gja5/Ift122/Lrp5/Bmp7/Sp8/Notch1/Rpgrip1l/Traf3ip1/Lrp4/Gja1/Mbnl1/Pbx1/Wnt7a/Dync2h1/Ror2/Fgf9/Frem2/Mecom/Wnt9a/Nog/Wnt5a/Fgfr1/Sall1/Lnpk/Flvcr1/Tmem107/Hoxa9/Ptch1/Prrx1/Gli3/Trp63/Gas1/Aff3/Ift88/Ece1/Hoxa10/Psen2/Fzd6/Msx1/Fuz/Cplane1/Mks1/Megf8/Tulp3/Lmbr1/Tgfb2/Rdh10/Notch2/Gli2/Tbc1d32/Tmem231/Wdr19	55
Blue	GO:0050821	protein stabilization	57/3557	162/21092	1.24e-08	7.45e-07	5.97e-07	Cdc37/Trim44/Ipo9/Stx12/Rpl11/Flot2/Cct8/Ptges3/Taf1/Bag6/Sugt1/Cct2/Bag5/Flot1/Cct5/Naa15/Lamp2/Rpl23/Pex19/Efna1/Wdr81/Park7/Hypk/Irgm2/Cct3/D7Ertd443e/Cct7/Apbb2/Pik3r1/Nlk/Kcnu1/Usp9x/Cct6a/Tcf3/Pml/Flna/Usp7/Dnlz/Rps7/Stk4/Rtn4/Rpl5/Stk3/Nop53/Creb1/Tcp1/Hsp90aa1/Rassf2/Gtpbp4/Gnaq/Cdc37l1/Smad7/Otud3/Hspd1/Taf9/Pin1/Apbb1	57		Yellow	GO:0031644	regulation of neurological system process	26/1373	163/21092	1.94e-05	0.000986626	0.000896051	Cux2/Cacnb3/Fgf12/Cacng4/Cbln1/Tnfrsf21/Mgll/Oprl1/Igsf9b/Stx1a/Unc13b/S1pr2/F2r/S100b/Adra2c/Tmem108/Chrna4/Shisa7/Neto1/Grk2/Nptxr/Tnr/Rims1/Nlgn3/Shank2/Nlgn2	26		Turquoise	GO:0035113	embryonic appendage morphogenesis	55/4076	145/21092	1.35397e-07	8.247e-06	6.25532e-06	Hoxd9/Ctnnb1/Rarb/Gja5/Ift122/Lrp5/Bmp7/Sp8/Notch1/Rpgrip1l/Traf3ip1/Lrp4/Gja1/Mbnl1/Pbx1/Wnt7a/Dync2h1/Ror2/Fgf9/Frem2/Mecom/Wnt9a/Nog/Wnt5a/Fgfr1/Sall1/Lnpk/Flvcr1/Tmem107/Hoxa9/Ptch1/Prrx1/Gli3/Trp63/Gas1/Aff3/Ift88/Ece1/Hoxa10/Psen2/Fzd6/Msx1/Fuz/Cplane1/Mks1/Megf8/Tulp3/Lmbr1/Tgfb2/Rdh10/Notch2/Gli2/Tbc1d32/Tmem231/Wdr19	55
Blue	GO:0006418	tRNA aminoacylation for protein translation	23/3557	41/21092	1.36e-08	8.11e-07	6.49e-07	Pars2/Lars/Eprs/Farsb/Cars/Dars/Wars/Farsa/Fars2/Gars/Nars/Dars2/Kars/Rars/Vars/Aimp1/Yars/Aars/Tars/Hars/Lars2/Sars/Iars	23		Yellow	GO:0072331	signal transduction by p53 class mediator	23/1373	135/21092	1.96e-05	0.000986626	0.000896051	Cdkn2a/Npm1/Bbc3/E2f2/Armc10/Rps6ka6/Usp10/E2f7/Pidd1/Eef1e1/Foxm1/Brca2/Snai2/Wwox/Eda2r/Rpf2/Aen/Atad5/Chek2/Bok/Sox4/Msh2/Jmy	23		Turquoise	GO:0046889	positive regulation of lipid biosynthetic process	39/4076	90/21092	1.57915e-07	9.49098e-06	7.19887e-06	Pla2g6/Nr1d1/Crebl2/Mtor/Igf1r/Abcd2/Fdps/Por/Pcx/Sirt4/Mlxipl/Ldlr/Acsl3/Mid1ip1/Star/Sorbs1/Enho/Dgat1/Sec14l2/Scarb1/Cyr61/Apoe/Tcf7l2/Mapk9/Nr1h3/Adora2b/Zbtb20/Slc27a1/Ppargc1a/Cnep1r1/Abhd6/Srebf1/Gpld1/Dab2/Prkcd/Abcd1/Elovl5/Gpam/Agt	39
Blue	GO:0043039	tRNA aminoacylation	24/3557	44/21092	1.4e-08	8.23e-07	6.58e-07	Pars2/Lars/Eprs/Farsb/Cars/Gatb/Dars/Wars/Farsa/Fars2/Gars/Nars/Dars2/Kars/Rars/Vars/Aimp1/Yars/Aars/Tars/Hars/Lars2/Sars/Iars	24		Yellow	GO:0051963	regulation of synapse assembly	21/1373	117/21092	1.98e-05	0.000986626	0.000896051	Cux2/Lrrtm4/Slitrk4/Slitrk3/Slitrk5/Lrfn5/Lhfpl4/Lingo4/Cbln1/Ephb2/Ptprs/Lrrn3/Vstm5/Sipa1l1/Mdga1/Nptxr/Chrnb2/Nlgn3/Lrrtm1/Nlgn2/Gap43	21		Turquoise	GO:0072073	kidney epithelium development	54/4076	142/21092	1.58936e-07	9.49098e-06	7.19887e-06	Smo/Fmn1/Hey1/Epha7/Lgr4/Eya1/Ctnnb1/Gdf11/Ampd2/Rarb/Wwtr1/Pgf/Bmp7/Notch1/Wnt7b/Irx2/Bdnf/Fat4/Pbx1/Irx3/Mef2c/Gsta3/Heyl/Pou3f3/Epha4/Kank2/Robo2/Nog/Fgfr1/Sall1/Ptch1/Sox8/Jag1/Yap1/Lama5/Gli3/Smad9/Sox9/Hes1/Klf15/Hes5/Adamts16/Smad5/Slit2/Aqp11/Bcl2/Lamb2/Hoxb7/Gzf1/Smad3/Notch2/Cited1/Agt/Vegfa	54
Blue	GO:0010833	telomere maintenance via telomere lengthening	35/3557	80/21092	1.54e-08	9.01e-07	7.21e-07	Tent4b/Dkc1/Tinf2/Cct8/Ptges3/Rad51/Smg7/Cct2/Cct5/Hnrnpc/Smg5/Pif1/Hsp90ab1/Cct3/Mapk3/Dclre1b/Rpa2/Cct7/Wrap53/Src/Acd/Cct6a/Pml/Terf2ip/Hnrnpu/Slx4/Tnks2/Tnks/Tcp1/Hsp90aa1/Ten1/Rad50/Prkcq/Hnrnpa2b1/Rpa1	35		Yellow	GO:0007413	axonal fasciculation	9/1373	26/21092	2.32e-05	0.0011346	0.00103044	L1cam/Tnfrsf21/Ephb2/Ndn/Cdk5r1/Casp3/Arhgap35/Crtac1/Sema5a	9		Turquoise	GO:0010721	negative regulation of cell development	114/4076	376/21092	1.74462e-07	1.0317e-05	7.82538e-06	Id4/Nr2f1/Hey1/Thrb/Epha7/Dmtn/Ctnnb1/Fgfr3/Dtx1/Gdf11/Sorl1/Gorasp1/Trp53/Itm2c/Lrig2/Bmp7/Rab29/Notch1/Wnt7b/Id3/Bdnf/Lrp4/Gpr37l1/Pten/Lrrk2/Hook3/Pbx1/Irx3/Ppara/Rnf6/Wnt7a/Disp3/Ldlr/Id2/Fat3/Mecp2/Dguok/Sema4a/Efna5/Epha4/Cd38/Il15ra/Mib1/Ntm/Ptprg/Nf1/Cit/Nog/Ube3a/Wnt5a/Thoc2/Notch3/Ntrk3/Sema4g/Ttc3/Adgrg1/Rflnb/Apoe/Sox21/Rap1gap2/Sox8/Jag1/Fbxw7/Sox2/Inppl1/Nepro/Sema6d/Ryk/Stmn2/Gli3/…	114
Blue	GO:1903900	regulation of viral life cycle	51/3557	140/21092	1.92e-08	1.11e-06	8.9e-07	Trim56/Oasl2/Ccl5/Gsn/Rad23a/Vps4a/Trim35/Chmp2b/Ifitm3/Isg15/Nucks1/Pabpc1/Ppib/Oas1b/Banf1/Smc3/Trim11/Vapb/Trim27/Prox1/Chmp2a/Trim25/Zc3hav1/Stau1/Oas1c/Vps4b/Hspa8/Trim28/Trim21/Oas1a/Trim26/Pml/Lgals1/Bst2/Chmp4b/P4hb/Mre11a/Snf8/Ccnk/Ddx3x/Ddb1/Parp10/Ilf3/Anxa2/Rad50/Rsad2/Pde12/Stom/Ppie/Eif2ak2/Adar	51		Yellow	GO:0106030	neuron projection fasciculation	9/1373	26/21092	2.32e-05	0.0011346	0.00103044	L1cam/Tnfrsf21/Ephb2/Ndn/Cdk5r1/Casp3/Arhgap35/Crtac1/Sema5a	9		Turquoise	GO:0099565	chemical synaptic transmission, postsynaptic	40/4076	94/21092	1.99499e-07	1.16841e-05	8.86238e-06	Grin2a/Zmynd8/Slc29a1/Npy2r/Rab3gap1/Bdnf/Reln/Glra1/Grid2/Pten/Lrrk2/Ntn3/Grin2c/Adrb1/Wnt7a/Syne1/Mef2c/Mecp2/Fam196a/Prkn/Ppp1r9a/Rims2/Atxn1/Dlg4/Nrxn1/Grin2b/Rgs4/Dmpk/Nlgn1/Ssh1/Celf4/Adora1/Adora2a/Grik5/P2rx4/Cx3cl1/Abat/Ppp3ca/Gsk3b/Grin1	40
Blue	GO:0000075	cell cycle checkpoint	60/3557	176/21092	1.99e-08	1.14e-06	9.12e-07	Cdk5rap3/Ddx39b/Bub3/Taok1/Rps27l/Hras/Cdc6/Foxo4/Taok2/Vps4a/Rint1/Prkdc/Ptpn11/Lcmt1/Rad9a/Tpr/Fbxo31/Mad1l1/Rpl24/Nabp2/Dync1li1/Ik/Mdm2/Dclre1b/Rpa2/Ccng1/D7Ertd443e/Prox1/Timeless/Mapk14/Eme2/Map3k20/Cdt1/Nsun2/Rps6/Zwilch/Zfp830/Pml/Stil/Blm/Clock/Babam1/Cradd/Mre11a/Xrcc3/Rpl26/Nop53/Chfr/Rhno1/Msh6/Syf2/Taok3/Anapc15/Zfyve19/Cdk5rap2/Pea15a/Bcl2l1/Mtbp/Ccar2/Ints7	60		Yellow	GO:0048588	developmental cell growth	35/1373	255/21092	2.36e-05	0.00114113	0.00103637	Sema3b/Tiam1/Lpar3/L1cam/Wdr36/Sema5b/Dscam/Olfm1/Fxn/Sema3d/Mgll/Cacng7/Ptprs/Dcx/Ndn/Myo5b/Sema6b/Cdk5r1/Sema4f/Trim46/Map1b/Aurka/Tmem108/Prmt2/Prkg1/Cyfip2/Nin/Itgb1/Sema5a/Tnr/Rims1/Nlgn3/Wasf1/Plxna3/Syt4	35		Turquoise	GO:0045665	negative regulation of neuron differentiation	84/4076	257/21092	2.29238e-07	1.3298e-05	1.00865e-05	Id4/Nr2f1/Hey1/Thrb/Epha7/Dtx1/Gdf11/Gorasp1/Itm2c/Lrig2/Bmp7/Rab29/Notch1/Id3/Lrp4/Gpr37l1/Pten/Lrrk2/Pbx1/Irx3/Rnf6/Disp3/Id2/Fat3/Mecp2/Dguok/Sema4a/Epha4/Cd38/Il15ra/Mib1/Ntm/Ptprg/Cit/Ube3a/Wnt5a/Thoc2/Notch3/Sema4g/Ttc3/Apoe/Sox21/Rap1gap2/Sox8/Jag1/Sox2/Inppl1/Nepro/Sema6d/Ryk/Stmn2/Gli3/Trak2/Xylt1/Tlx3/Zhx2/Sox9/Nrp1/Hes1/Asap1/Hes5/Thy1/Rgma/Dab2/Plk2/Nlgn1/Ptprz1/Slit2/Meis1/Pax6/Dab1/…	84
Blue	GO:0071897	DNA biosynthetic process	57/3557	164/21092	2.05e-08	1.16e-06	9.3e-07	Ddx39b/Tent4b/Dkc1/Pcna/Tinf2/Rfc4/Parm1/Vcp/Cct8/Chtf8/Ptges3/Cdkn2d/Rfc2/Smg7/Tfdp1/Dnajc2/Cct2/Rfc5/Cct5/Hnrnpc/Tk2/Smg5/Pif1/Hsp90ab1/Primpol/Arrb2/Faap20/Cct3/Mapk3/Rpa2/Cct7/Wrap53/Src/Acd/Wrnip1/Cct6a/Sprtn/Men1/Pml/Fam129b/Fgfr4/Blm/Hnrnpu/Lig3/Hnrnpd/Tnks/Tcp1/Hsp90aa1/Pole/Parp3/Ten1/Pola1/Rad50/Prkcq/Gfer/Hnrnpa2b1/Rpa1	57		Yellow	GO:0009411	response to UV	23/1373	137/21092	2.5e-05	0.00120108	0.00109082	Chek1/Hmgn1/Npm1/Hus1/Pbk/Pclaf/Ppid/Rad18/Gen1/Dtl/Ercc4/Cul4b/Brca2/Parp1/Casp3/Ccnd1/Tipin/Aurkb/Crip1/Akt1/Ruvbl2/Msh2/Ddias	23		Turquoise	GO:0010038	response to metal ion	87/4076	269/21092	2.36978e-07	1.36173e-05	1.03287e-05	Krt10/Syt5/Kcnma1/Grin2a/Dmtn/Pef1/Syt12/Nedd4l/Fibin/Chuk/Ncam1/Syt2/Khk/Pkd2/Rasa4/Mt2/Aqp9/Htt/Syt7/Ep300/Glra1/Slc30a10/Atp7a/Anxa7/Lrrk2/Slc30a1/Aco1/Mef2c/Id2/Pln/Mecp2/Alad/Gphn/Ahcyl1/Cpne4/Slc40a1/Abcc2/Neurod2/Glud1/Itpkb/Slc41a1/Mt1/Asph/Mylk/Aldob/Carf/Slc30a2/Hsf1/Mapk9/Homer1/Prnp/Lcat/Ttn/Dlg4/Prkaa2/Syt13/Syt17/Atp7b/Nrxn1/Gpld1/Kcnh1/D2hgdh/Nlgn1/Entpd6/Stim1/Alg2/Ggh/Tfrc/Slc25a…	87
Blue	GO:0007041	lysosomal transport	39/3557	95/21092	2.07e-08	1.17e-06	9.32e-07	Bin1/Stx8/Vcp/Vps4a/Gak/Cacng5/Vps33a/Lamp2/Lars/Hgs/Rhob/Nedd4/Ehd3/Scarb2/Vps41/Kif13a/Mgrn1/Vps4b/Hspa8/Arf1/Snapin/Ap3b1/Sort1/Vps35/Aktip/Rab7/Ccdc91/Vps52/Gnptab/Rbsn/Gcc2/Ubxn6/Ap1g1/Vps53/Ap3d1/Tgfbrap1/Dtx3l/Vamp7/Ankfy1	39		Yellow	GO:0061640	cytoskeleton-dependent cytokinesis	18/1373	93/21092	2.67e-05	0.00126995	0.00115337	Cep55/Ect2/Sept5/Racgap1/Spire2/Kif23/Ckap2/Nusap1/Birc5/Sept3/Kif20b/Brca2/Myh10/Cenpa/Plk1/Nup62/Aurkb/Incenp	18		Turquoise	GO:0045834	positive regulation of lipid metabolic process	56/4076	151/21092	2.52083e-07	1.43499e-05	1.08843e-05	Pik3r4/Angptl4/Pla2g6/Fgfr3/Nr1d1/Crebl2/Mtor/Igf1r/Abcd2/Fdps/Por/Angptl3/Pcx/Sirt4/Mlxipl/Ppara/Disp3/Ldlr/Acsl3/Mid1ip1/Star/Sorbs1/Ambra1/Enho/Cd81/Dgat1/Sec14l2/Scarb1/Cyr61/Apoe/Tcf7l2/Mapk9/Taz/Nr1h3/Adora2b/Zbtb20/Slc27a1/Cpt1a/Ppargc1a/Cnep1r1/Abhd6/Pdgfrb/Srebf1/Gpld1/Dab2/Pnpla2/Prkcd/Adora1/Abcd1/Vav3/Vav2/Elovl5/Eef1a2/Gpam/Agt/Scd1	56
Blue	GO:1903320	regulation of protein modification by small protein conjugation or removal	71/3557	222/21092	2.18e-08	1.22e-06	9.73e-07	Cdk5rap3/Topors/Trim44/Cdk5/Psen1/Dnajb2/Bcl10/Rpl11/Abl1/Vcp/N4bp1/Axin1/Taf1/Isg15/Bag5/Gbp4/Rps3/Gnl3/Rpl23/Hsp90ab1/Trib3/Cul3/U2af2/Hspa5/Park7/Arrb2/Commd1/Ubxn1/Arrdc3/Rnf40/Ube2l3/Tspo/Daxx/Fbxo2/Nmi/Trim21/Fkbp1a/Rela/Sept4/Tnip1/Zer1/Dcun1d1/Sprtn/Egr1/Ube2i/Aimp2/Gsk3a/Rps7/Klhl40/Washc1/Rnf20/Trib1/Ivns1abp/Ctr9/Trip12/Kdm1a/Parp10/Rpl5/Nop53/Gps2/Hsp90aa1/Chfr/Ube2s/Gtpbp4/Dtx3l/Ubql…	71		Yellow	GO:0000077	DNA damage checkpoint	19/1373	102/21092	2.83e-05	0.00133468	0.00121215	Clspn/Rnaseh2b/Chek1/Hus1/Cdk1/Tiprl/Fem1b/Gen1/Dtl/Prpf19/Brca1/Pidd1/Plk1/Ccnd1/Tipin/Chek2/Sox4/Msh2/Nek11	19		Turquoise	GO:0046488	phosphatidylinositol metabolic process	51/4076	133/21092	2.56217e-07	1.44502e-05	1.09604e-05	Pi4kb/Pyurf/Pigx/Cdipt/Mtmr1/Pigg/Ocrl/Plcd4/Pten/Synj1/Mtmr3/Pigo/Impa2/Fam126b/Ptpmt1/Pigf/Inpp5e/Pigl/Plch2/Ip6k1/Smg1/Inpp5b/Mppe1/Sla2/Socs7/Inpp5k/Mtm1/Inppl1/Pigv/Ip6k3/Slc27a1/Mboat7/Plcb1/Pdgfrb/Pi4ka/Pitpnc1/Ttc7b/Sacm1l/Gpld1/Pigp/Pigm/Inpp4b/Pigs/Pi4k2a/Dpm1/Plcb3/Inpp1/Pip5k1c/Lclat1/Gpaa1/Pigb	51
Blue	GO:0043038	amino acid activation	24/3557	45/21092	2.51e-08	1.39e-06	1.11e-06	Pars2/Lars/Eprs/Farsb/Cars/Gatb/Dars/Wars/Farsa/Fars2/Gars/Nars/Dars2/Kars/Rars/Vars/Aimp1/Yars/Aars/Tars/Hars/Lars2/Sars/Iars	24		Yellow	GO:0051303	establishment of chromosome localization	16/1373	77/21092	2.96e-05	0.00138308	0.00125611	Cdca5/Cdca8/Nuf2/Cenpf/Psrc1/Birc5/Ndc80/Brca2/Cenpe/Spdl1/Kif22/Nup62/Cdc23/Ccnb1/Kif2c/Kif14	16		Turquoise	GO:0061448	connective tissue development	88/4076	274/21092	2.85938e-07	1.59784e-05	1.21196e-05	Id4/Amer1/Col14a1/Col12a1/Lncpint/Thrb/Trps1/Ctnnb1/Fgfr3/Rarb/Zfp516/Tgfbr1/Lrp5/Bmp7/Notch1/Col27a1/Wnt7b/Ebf2/Hoxa5/Sirt1/Pth1r/Ep300/Por/Atp7a/Hoxb3/Slc39a13/Wnt7a/Mef2c/Id2/Ror2/Bbs1/Mkks/Pdgfd/Maf/Xbp1/Fgf9/Col1a1/Vwa1/Glg1/Hoxc4/Wnt9a/Bbs2/Nog/Wnt5a/Fgfr1/Esrra/Chadl/Serpinh1/Nfib/Lnpk/Cyr61/Rflnb/Zfp219/Gpr4/Csgalnact1/Vit/Sox8/Prrx1/Gli3/Ppargc1a/Edn1/Smad9/Sox9/Sulf1/Pdgfrb/Bmpr1b/Hif1a…	88
Blue	GO:0016570	histone modification	116/3557	423/21092	2.68e-08	1.46e-06	1.17e-06	Jdp2/Pole4/Zbtb7b/Hist1h1c/Ppp5c/Supt6/Dnmt1/Tet3/Smyd2/Jak2/Riox1/Pih1d1/Taf12/Rps6ka4/Rybp/Taf1/Usp15/Lmna/Sgf29/Prmt1/Ctbp1/Pygo2/Ing5/Jade3/Msl2/Smad4/Phf2/Dcaf1/Per1/Rnf168/Kat14/Supt3/Jade1/Hdac11/Iws1/Setd1b/Usp22/Phf20/L3mbtl2/Pole3/Mapk3/Usp16/Kdm4a/Rnf40/Hdac7/Prkca/Fbl/Zmpste24/Daxx/Pwp1/Brms1l/Mta3/Hist1h1e/Atxn7l3/Eid1/Taf10/Mllt6/Setd1a/Ube2a/Prmt6/Kat2b/Tcf3/Smyd3/Men1/Hdac1/Pml/Zn…	116		Yellow	GO:0031497	chromatin assembly	21/1373	121/21092	3.34e-05	0.00154461	0.00140281	Cdkn2a/Npm1/Cenpp/Nap1l1/Hist1h4d/Hist1h1b/Nasp/Sart3/Chaf1b/Hist1h1d/Hist3h2ba/H2afy2/H1fx/Cenpa/Hells/Ipo4/Mcm2/Mis18a/Itgb3bp/Hmgb1/Hp1bp3	21		Turquoise	GO:0016358	dendrite development	91/4076	286/21092	2.89206e-07	1.60141e-05	1.21466e-05	Fmn1/Grin3a/Tmem106b/Zmynd8/Nedd4l/Slc9a6/Dnm1l/Lzts3/Gorasp1/Lrp8/Cpeb3/Grip1/Bmp7/Mtor/Il1rapl1/Kidins220/Spire1/Bdnf/Cdkl5/Lrp4/Reln/Numb/Tnik/Atp7a/Pten/Lrrk2/Palm/Ntn3/Rapgef4/Wnt7a/Syne1/Mef2c/Fat3/Mecp2/Ntrk2/Robo1/Dab2ip/Eef2k/Bbs1/Epha4/Camk1d/Epha5/Abi1/Wasl/Farp1/Cit/Ube3a/Trak1/Crtc1/Apoe/Klhl1/Parp6/Ppp1r9a/Ss18l1/Cyfip1/Dlg4/Trak2/Abl2/Itsn1/Nrp1/Asap1/Myo6/Stau2/Ctnnd2/Plk2/Flrt1/N…	91
Blue	GO:0042326	negative regulation of phosphorylation	124/3557	461/21092	3.02e-08	1.64e-06	1.31e-06	Cdk5rap3/Dusp26/Chmp6/Cdc42se1/Gfra2/Psen1/Cbl/Ppp5c/Mvp/Socs3/Dynll1/Itgb1bp1/Gstp1/Bak1/Cactin/Abl1/Mapk8ip1/Smcr8/Irf1/Eif3a/Rack1/Cdkn2d/Wnk1/Prkdc/Socs5/Prkcz/Zgpat/Gadd45g/Srcin1/Strap/Zfyve28/Sh3bp5/Gbp4/Nf2/Crkl/Inpp5f/Vrk3/Pik3r2/Bax/Dbndd2/Ldlrad4/Fem1a/Pibf1/Rapgef1/Eif4g1/Smad4/Trib3/Per1/Rhoa/Efna1/Inka1/Dnajc10/Fam72a/Park7/Dusp10/Synj2bp/Arrb2/Jun/Pafah1b1/Trim27/Irs2/Dnajc3/Prkca/…	124		Yellow	GO:0050000	chromosome localization	16/1373	78/21092	3.51e-05	0.00160658	0.00145909	Cdca5/Cdca8/Nuf2/Cenpf/Psrc1/Birc5/Ndc80/Brca2/Cenpe/Spdl1/Kif22/Nup62/Cdc23/Ccnb1/Kif2c/Kif14	16		Turquoise	GO:0045017	glycerolipid biosynthetic process	53/4076	141/21092	3.18201e-07	1.71639e-05	1.30187e-05	Pla2g6/Lpin2/Hdhd5/Selenoi/Pisd/Pyurf/Pigx/Acsl6/Cdipt/Chka/Pigg/Ldlr/Etnk2/Acsl3/Pigo/Ptpmt1/Pigf/Cept1/Pigl/Dgat1/Mppe1/Etnk1/Scarb1/Ptdss2/Tcf7l2/Chkb/Taz/Lcat/Nr1h3/Inppl1/Fitm2/Pigv/Thrsp/Slc27a1/Ptdss1/Pck2/Cnep1r1/Pld2/Srebf1/Gpld1/Pigp/Pigm/Pigs/Pi4k2a/Acsl4/Dpm1/Chpt1/Gpam/Lpin3/Pip5k1c/Plpp1/Gpaa1/Pigb	53
Blue	GO:0032386	regulation of intracellular transport	122/3557	453/21092	3.61e-08	1.94e-06	1.55e-06	Cyth1/Cdk5/Psen1/Cdh1/Supt6/Syt9/Rap1b/Rangap1/Jak2/Itgb1bp1/Rufy3/Hras/Hmox1/Sh3glb1/Oaz2/Dhx9/Cdc42/Eipr1/Efcab7/Os9/Scfd1/Ipo5/Rint1/Edem1/Gipc1/Ptpn11/Ehd1/Gripap1/Rbm22/Napa/Cplx3/Gbp4/Tpr/Inpp5f/Sec16a/Pik3r2/Svip/Fis1/Ifi27/Hsp90ab1/Abca2/Stx18/Ehd2/Mdm2/Park7/Pak1/Wipf1/Iws1/Myo1c/Commd1/Mapk3/Nppa/Vamp2/Grm7/Stxbp2/Dgki/Chp2/Mapk14/Prkca/Msn/Ccl2/Akt2/Use1/Src/Ldlrap1/Pdcd5/Pik3r1/Dync1h…	122		Yellow	GO:0099068	postsynapse assembly	10/1373	34/21092	4.1e-05	0.00186041	0.00168962	Cbln1/Ephb2/Ptprs/Sipa1l1/Nptxr/Nlgn3/Shank2/Lrrtm1/Nlgn2/Gap43	10		Turquoise	GO:0001654	eye development	114/4076	380/21092	3.18424e-07	1.71639e-05	1.30187e-05	Aldh1a1/Arl6/Tspan12/Thrb/Sall2/Fgf10/Ttc8/Ctnnb1/Cep290/Fgfr3/Gdf11/Rarb/Ift122/Tgfbr1/Fzd4/Slc4a5/Lrp5/Bmp7/Rab3gap1/Rpgrip1l/Slc4a7/Vhl/Sox1/Bdnf/Rorb/Traf3ip1/Clcn2/Sdk2/Inhba/Gja1/Sipa1l3/Fat3/Rs1/Sdhaf4/Ntrk2/Nhs/Ring1/Bbs7/Rpgr/Inhbb/Maf/Rdh13/Fgf9/Frem2/Nf1/Pou2f1/Cc2d2a/Olfm3/Ntrk3/Kmt2c/Aqp5/Rxra/Gpm6a/Nectin3/Sox8/Jag1/Gpd2/Sox2/Irx5/Gli3/Meis2/Mab21l1/Sox9/Alms1/Ndp/Nrp1/Gas1/Pdgfrb/C…	114
Blue	GO:0042177	negative regulation of protein catabolic process	47/3557	127/21092	3.89e-08	2.07e-06	1.66e-06	Cdk5rap3/Uchl5/Psen1/Sf3b3/Smarcc1/Rpl11/N4bp1/Os9/Gipc1/Rybp/Taf1/Bag6/Bag5/Svip/Map1a/Rpl23/Hsp90ab1/Smad4/Efna1/Park7/Ubxn1/Irak3/Timp2/Rela/Sgta/Vps35/Pml/Flna/Usp7/Mgat3/Ube2j1/Rps7/Usp25/Klhl40/Azin1/Rpl5/Gabarapl2/Nop53/Anxa2/Sufu/Sirt2/Ddrgk1/Csnk2a1/Taf9/Ccar2/Pin1/Snx12	47		Yellow	GO:0000079	regulation of cyclin-dependent protein serine/threonine kinase activity	15/1373	71/21092	4.25e-05	0.00191408	0.00173836	Mnat1/Cdkn2a/Ccnf/Cks1b/Psrc1/Ccna2/Ccnb2/Casp3/Plk1/Cks2/Ccnd1/Ccne1/Ccnb1/Cdkn2b/Cdkn2c	15		Turquoise	GO:0150063	visual system development	114/4076	380/21092	3.18424e-07	1.71639e-05	1.30187e-05	Aldh1a1/Arl6/Tspan12/Thrb/Sall2/Fgf10/Ttc8/Ctnnb1/Cep290/Fgfr3/Gdf11/Rarb/Ift122/Tgfbr1/Fzd4/Slc4a5/Lrp5/Bmp7/Rab3gap1/Rpgrip1l/Slc4a7/Vhl/Sox1/Bdnf/Rorb/Traf3ip1/Clcn2/Sdk2/Inhba/Gja1/Sipa1l3/Fat3/Rs1/Sdhaf4/Ntrk2/Nhs/Ring1/Bbs7/Rpgr/Inhbb/Maf/Rdh13/Fgf9/Frem2/Nf1/Pou2f1/Cc2d2a/Olfm3/Ntrk3/Kmt2c/Aqp5/Rxra/Gpm6a/Nectin3/Sox8/Jag1/Gpd2/Sox2/Irx5/Gli3/Meis2/Mab21l1/Sox9/Alms1/Ndp/Nrp1/Gas1/Pdgfrb/C…	114
Blue	GO:0007093	mitotic cell cycle checkpoint	48/3557	131/21092	4.03e-08	2.12e-06	1.7e-06	Cdk5rap3/Bub3/Taok1/Rps27l/Hras/Cdc6/Foxo4/Taok2/Vps4a/Rint1/Prkdc/Lcmt1/Rad9a/Tpr/Fbxo31/Mad1l1/Rpl24/Nabp2/Dync1li1/Ik/Mdm2/Dclre1b/Rpa2/Ccng1/D7Ertd443e/Eme2/Map3k20/Cdt1/Rps6/Zwilch/Zfp830/Pml/Stil/Blm/Cradd/Mre11a/Xrcc3/Rpl26/Nop53/Chfr/Msh6/Syf2/Taok3/Anapc15/Zfyve19/Cdk5rap2/Bcl2l1/Mtbp	48		Yellow	GO:0010639	negative regulation of organelle organization	47/1373	394/21092	4.4e-05	0.00196024	0.00178028	Bub1/Ttk/Mnat1/Chek1/Cep192/Npm1/Ccnf/Kifc1/Top2a/Fxn/Kdm4d/Tbc1d4/Hist1h1b/Fbxo5/Vat1/Gen1/Bub1b/Ckap2/Bmp4/Ercc4/Stn1/Birc5/Hist1h1d/Brca1/Ndc80/2900011O08Rik/Rbm14/Gnl3l/Tpm1/Bnip3/Map1b/H1fx/Parp1/Cenpe/Spdl1/Plk1/Carlr/Atad2/Aurkb/Akt1/Bok/Ccnb1/Terf2/Mcm2/Lima1/Syt4/Trip13	47		Turquoise	GO:0005977	glycogen metabolic process	35/4076	79/21092	3.50911e-07	1.84258e-05	1.39759e-05	Ppp1r3c/Gaa/Phkb/Nr1d1/Khk/Pgm2/Ugp2/Ppp1r3g/Mtor/Ppp1r3d/Slc37a4/Ppp1r2/Adrb1/Epm2a/Prkag2/Sorbs1/Phka1/Esrrb/Pfkm/Ppp1r3b/Gys1/Tcf7l2/Rb1cc1/Inpp5k/Per2/Phkg1/Agl/Stk40/Acadm/Pygm/Pgm5/Pygb/Adra1b/Ppp1r1a/Gsk3b	35
Blue	GO:0032435	negative regulation of proteasomal ubiquitin-dependent protein catabolic process	20/3557	34/21092	4.05e-08	2.12e-06	1.7e-06	Uchl5/Smarcc1/Rpl11/N4bp1/Gipc1/Rybp/Bag6/Bag5/Svip/Map1a/Hsp90ab1/Park7/Ubxn1/Sgta/Usp7/Klhl40/Nop53/Ddrgk1/Taf9/Ccar2	20		Yellow	GO:0007409	axonogenesis	52/1373	451/21092	4.43e-05	0.00196024	0.00178028	Sema3b/Tiam1/Lpar3/L1cam/Wdr36/Ptpro/Slitrk4/Uchl1/Sema5b/Dscam/Slitrk3/Olfm1/Slitrk5/Fxn/Sema3d/Cntn4/Mgll/Ephb2/Pak3/Ptprs/Dcx/Top2b/Ndn/Atl1/Kif3a/Myo5b/Prdm8/Sema6b/Rnf165/Cdk5r1/Sema4f/Trim46/Map1b/Unc5a/Sipa1l1/Myh10/Bhlhe22/Kif5a/Arhgap35/Cyfip2/Plxna2/Nin/Itgb1/Dpysl5/Chrnb2/Sema5a/Tnr/Nlgn3/Plxna3/Sptbn4/Gap43/Ust	52		Turquoise	GO:0006073	cellular glucan metabolic process	35/4076	79/21092	3.50911e-07	1.84258e-05	1.39759e-05	Ppp1r3c/Gaa/Phkb/Nr1d1/Khk/Pgm2/Ugp2/Ppp1r3g/Mtor/Ppp1r3d/Slc37a4/Ppp1r2/Adrb1/Epm2a/Prkag2/Sorbs1/Phka1/Esrrb/Pfkm/Ppp1r3b/Gys1/Tcf7l2/Rb1cc1/Inpp5k/Per2/Phkg1/Agl/Stk40/Acadm/Pygm/Pgm5/Pygb/Adra1b/Ppp1r1a/Gsk3b	35
Blue	GO:2001020	regulation of response to DNA damage stimulus	66/3557	204/21092	4.11e-08	2.13e-06	1.7e-06	Shld2/Ddx39b/Pcna/Actr2/Smyd2/Abl1/Dhx9/Rad51/Shld1/Rint1/Cdkn2d/Usp47/Fign/Rad9a/Ppp4r2/Rps3/Rnf168/Mdm2/Triap1/Spidr/Cebpg/Fignl1/Tpt1/Cyren/Parp9/Nudt16l1/Rpa2/Parpbp/Nudt16/Zfp365/Timeless/Zmpste24/Wrap53/Mif/Bid/Hnrnpk/Pcbp4/Kmt5a/Trim28/Wrnip1/Tigar/Pml/Fancb/Blm/Dek/Babam1/Terf2ip/Rpl26/Trip12/Mapt/Kdm1a/Nsmce1/Usp1/Xrcc1/Nsmce4a/Suv39h1/Rif1/Dtx3l/Armt1/Mgmt/Bcl2l1/Ccar2/Mcl1/Apbb1/Fam168…	66		Yellow	GO:0007098	centrosome cycle	21/1373	124/21092	4.86e-05	0.00211244	0.00191851	Haus7/Chek1/Cep192/Npm1/Ccnf/Pclaf/Kif11/Pcm1/Kifc1/Gen1/Chd3/Brca1/Kif3a/Rbm14/Brca2/Aurka/Plk1/Nin/Syne2/Nup62/Cntln	21		Turquoise	GO:0044042	glucan metabolic process	35/4076	79/21092	3.50911e-07	1.84258e-05	1.39759e-05	Ppp1r3c/Gaa/Phkb/Nr1d1/Khk/Pgm2/Ugp2/Ppp1r3g/Mtor/Ppp1r3d/Slc37a4/Ppp1r2/Adrb1/Epm2a/Prkag2/Sorbs1/Phka1/Esrrb/Pfkm/Ppp1r3b/Gys1/Tcf7l2/Rb1cc1/Inpp5k/Per2/Phkg1/Agl/Stk40/Acadm/Pygm/Pgm5/Pygb/Adra1b/Ppp1r1a/Gsk3b	35
Blue	GO:0032886	regulation of microtubule-based process	73/3557	234/21092	4.4e-08	2.25e-06	1.8e-06	Mapre1/Ranbp1/Ccsap/Stmn1/Cep76/Taok1/Abl1/Tubb4a/Cep120/Smc1a/Stag2/Hdgfl3/Ubxn2b/Camsap1/Chmp1a/Chmp2b/Gnai1/Stmn4/Tpr/Specc1l/Rps3/Map1a/Dixdc1/Arl2/Rhoa/Dync1li1/Pak1/Poc1a/Smc3/Pafah1b1/Spice1/Cltc/Chmp2a/Dctn1/Map6/Dync1h1/Vps4b/Mapre3/Phldb1/Cetn2/Fez1/Kat2b/Rac1/Cenpj/Hsph1/Stil/Kat2a/Chmp4b/Mapre2/Tbcd/Xrcc3/Hnrnpu/Map10/Trpv4/Cep295/Prkaa1/Mapt/Chmp1b/Eml2/Prune1/Dst/Pde4dip/Camsap2/Cli…	73		Yellow	GO:0061387	regulation of extent of cell growth	21/1373	124/21092	4.86e-05	0.00211244	0.00191851	Sema3b/Lpar3/L1cam/Wdr36/Sema5b/Dscam/Olfm1/Fxn/Sema3d/Mgll/Ptprs/Dcx/Myo5b/Sema6b/Cdk5r1/Sema4f/Trim46/Map1b/Sema5a/Tnr/Plxna3	21		Turquoise	GO:0048706	embryonic skeletal system development	52/4076	138/21092	3.74321e-07	1.94871e-05	1.47809e-05	Hoxd9/Eya1/Ctnnb1/Tgfbr1/Pcsk5/Bmp7/Hoxa5/Hoxb4/Hoxb3/Pbx1/Mef2c/Mbtd1/Fgf9/Col1a1/Acvr2a/Hoxc4/Wnt9a/Nog/Wnt5a/Hoxa7/Hoxb9/Hoxc5/Flvcr1/Hoxa9/Prrx1/Gli3/Hoxb5/Xylt1/Mmp14/Gas1/Sulf1/Sp3/Wdr60/Med12/Hoxa6/Hoxb8/Fuz/Mks1/Megf8/Tulp3/Hoxc9/Slc35d1/Hoxa3/Tgfb2/Hoxb7/Rdh10/Ext1/Hyal1/Smad3/Hoxb6/Wdr19/Hoxc6	52
Blue	GO:0097193	intrinsic apoptotic signaling pathway	87/3557	295/21092	4.42e-08	2.25e-06	1.8e-06	Spop/Ybx3/Topors/Vdac2/Ube2k/Arl6ip5/Jak2/Rpl11/Rps27l/Bak1/Hras/Hmox1/Sh3glb1/Mapk8ip1/Rack1/Cdkn2d/Prkdc/Rrn3/Bag6/Sod1/Mybbp1a/Usp47/Bag5/Rad9a/Bax/Fis1/Rps3/Ubb/Trib3/Mdm2/Dnajc10/Opa1/Park7/Triap1/Atf4/Fignl1/Tpt1/Fnip2/Bcl3/Brsk2/Prkca/Ppp1r13b/Mif/Bid/Hnrnpk/Src/Pik3r1/Serinc3/Nupr1/Gpx1/Creb3/Nol3/Sept4/Tmem117/Shisa5/Hdac1/Hint1/Pml/Hsph1/P4hb/Rps7/Lck/Hipk1/Rpl26/Ivns1abp/Cebpb/Ddx3x/No…	87		Yellow	GO:0050770	regulation of axonogenesis	29/1373	202/21092	5.03e-05	0.00216832	0.00196926	Sema3b/Tiam1/Lpar3/L1cam/Wdr36/Sema5b/Dscam/Olfm1/Fxn/Sema3d/Mgll/Ephb2/Pak3/Ptprs/Dcx/Myo5b/Sema6b/Cdk5r1/Sema4f/Trim46/Map1b/Sipa1l1/Arhgap35/Plxna2/Nin/Sema5a/Tnr/Plxna3/Ust	29		Turquoise	GO:0072525	pyridine-containing compound biosynthetic process	40/4076	96/21092	3.91816e-07	2.0225e-05	1.53406e-05	Hdac4/Trp53/Khk/Htt/Mtch2/Nadk2/Nadk/Galt/Mlxipl/Ppara/Prkag2/Dhtkd1/Naprt/Qprt/Esrrb/Pfkm/Adpgk/Aldob/Nmnat3/Tpi1/Gpi1/Pfkp/Eno3/Zbtb20/Nmrk1/Prkaa2/Eno2/Ppargc1a/Pfkl/Hif1a/Eno1b/Pfkfb2/Ncor1/Ogt/Nadsyn1/Idh2/Hk1/Aldoc/Nmnat2/Pnpo	40
Blue	GO:0098927	vesicle-mediated transport between endosomal compartments	22/3557	40/21092	4.58e-08	2.32e-06	1.85e-06	Stx8/Sh3glb1/Wdr81/Mapk3/Msn/Coro1a/Src/Map2k2/Becn1/Wdr91/Flna/Mtmr2/Aktip/Pik3c3/Ankrd27/Rab7/Rdx/Snf8/Dnajc13/Rab5a/Rab21/Snx12	22		Yellow	GO:0034501	protein localization to kinetochore	7/1373	17/21092	5.31e-05	0.00227038	0.00206195	Ttk/Cdk1/Rcc2/Knl1/Ndc80/Spdl1/Aurkb	7		Turquoise	GO:0009145	purine nucleoside triphosphate biosynthetic process	49/4076	128/21092	4.63003e-07	2.36988e-05	1.79754e-05	Hdac4/Trp53/Khk/Mtch2/Galt/Mlxipl/Ppara/COX2/Atp5b/Uqcc3/Prkag2/Dhtkd1/Esrrb/Pfkm/Nme5/Adpgk/Prkn/Nme7/Aldob/Tpi1/Atp5k/Atp5o/Gpi1/Taz/Pfkp/Ndufc2/Eno3/Zbtb20/ATP6/Prkaa2/Eno2/Ppargc1a/Atp5a1/Pfkl/Hif1a/Eno1b/Pfkfb2/Adk/Ncor1/Ogt/Pid1/Ldhd/Nme6/Atp5g3/Hk1/Aldoc/Cyc1/Atp5j/Chchd10	49
Blue	GO:0034504	protein localization to nucleus	85/3557	287/21092	5.1e-08	2.55e-06	2.04e-06	Nxt2/Cdk5rap3/Osbpl8/Topors/Nup155/Ing1/Cdk5/Psen1/Cdh1/Ipo9/Lzts2/Rangap1/Jak2/Rpl11/Tnpo2/Efcab7/Kpna2/Ipo5/Nup188/Pola2/Rbm22/Nol8/Agap3/Lmna/Polr1a/Gbp4/Nf2/Tpr/Pik3r2/Pom121/Hsp90ab1/Arl2/Sesn2/Mdm2/Park7/Mbtps1/Parp9/Sumo3/Ipo13/Tor1aip2/Bcl3/Chp2/Mapk14/Wrap53/Src/Pik3r1/Otud7b/Hspa8/Trim28/Hnrnpm/Pml/Heatr3/Flna/Nup88/Stat3/Ran/Cfl1/Hnrnpu/Kpnb1/Apod/Zbtb16/Nutf2/Ranbp6/Kat7/Hikeshi/Zpr1/…	85		Yellow	GO:0007143	female meiotic nuclear division	10/1373	35/21092	5.4e-05	0.00228989	0.00207967	Ttk/Mastl/Top2a/Fbxo5/Spire2/Ncaph/Aurka/Plk1/Sgo2a/Trip13	10		Turquoise	GO:0090596	sensory organ morphogenesis	93/4076	297/21092	4.81563e-07	2.44433e-05	1.85402e-05	Aldh1a1/Arl6/Tspan12/Thrb/Fgf10/Sec24b/Ttc8/Eya1/Ctnnb1/Fgfr3/Gdf11/Rarb/Fzd3/Ift122/Lrp5/Bmp7/Slc9a3r1/Slc4a7/Vhl/Spry2/Sox1/Bdnf/Rorb/Sdk2/Tshz1/Lrig3/Fat3/Rs1/Ntrk2/Ring1/Ror2/Pou3f4/Rpgr/Ripor2/Rdh13/Gjb6/Fgf9/Insig1/Tmie/Nf1/Nog/Wnt5a/Fgfr1/Sall1/Pou2f1/Olfm3/Aqp5/Vangl2/Nectin3/Sox8/Whrn/Jag1/Sox2/Irx5/Prrx1/Gli3/Edn1/Sox9/Alms1/Gas1/Cited2/Hif1a/Myo6/Stau2/Sp3/Sobp/Thy1/Ptn/Rom1/Fzd6/Lrig1…	93
Blue	GO:0001933	negative regulation of protein phosphorylation	113/3557	414/21092	5.3e-08	2.63e-06	2.11e-06	Cdk5rap3/Dusp26/Chmp6/Cdc42se1/Gfra2/Psen1/Cbl/Ppp5c/Mvp/Socs3/Itgb1bp1/Gstp1/Bak1/Cactin/Abl1/Mapk8ip1/Smcr8/Irf1/Eif3a/Rack1/Prkdc/Socs5/Prkcz/Zgpat/Gadd45g/Srcin1/Strap/Zfyve28/Sh3bp5/Gbp4/Nf2/Crkl/Inpp5f/Vrk3/Pik3r2/Bax/Dbndd2/Ldlrad4/Fem1a/Pibf1/Rapgef1/Eif4g1/Smad4/Trib3/Per1/Efna1/Inka1/Dnajc10/Fam72a/Park7/Dusp10/Synj2bp/Arrb2/Jun/Pafah1b1/Trim27/Dnajc3/Prkca/Sh3bp5l/Pwp1/Irak3/Wars/Vps25…	113		Yellow	GO:0099084	postsynaptic specialization organization	11/1373	42/21092	5.6e-05	0.00235261	0.00213664	Cbln1/Ptprs/Sipa1l1/Tmem108/Nptxr/Nlgn3/Shank2/Lrrc4/Lrrtm1/Nlgn2/Gap43	11		Turquoise	GO:0048880	sensory system development	114/4076	383/21092	4.94169e-07	2.48759e-05	1.88683e-05	Aldh1a1/Arl6/Tspan12/Thrb/Sall2/Fgf10/Ttc8/Ctnnb1/Cep290/Fgfr3/Gdf11/Rarb/Ift122/Tgfbr1/Fzd4/Slc4a5/Lrp5/Bmp7/Rab3gap1/Rpgrip1l/Slc4a7/Vhl/Sox1/Bdnf/Rorb/Traf3ip1/Clcn2/Sdk2/Inhba/Gja1/Sipa1l3/Fat3/Rs1/Sdhaf4/Ntrk2/Nhs/Ring1/Bbs7/Rpgr/Inhbb/Maf/Rdh13/Fgf9/Frem2/Nf1/Pou2f1/Cc2d2a/Olfm3/Ntrk3/Kmt2c/Aqp5/Rxra/Gpm6a/Nectin3/Sox8/Jag1/Gpd2/Sox2/Irx5/Gli3/Meis2/Mab21l1/Sox9/Alms1/Ndp/Nrp1/Gas1/Pdgfrb/C…	114
Blue	GO:0072665	protein localization to vacuole	27/3557	56/21092	5.61e-08	2.76e-06	2.21e-06	Lamtor4/Sh3glb1/Vps4a/Trappc8/Vti1b/Cacng5/Lamp2/Lars/Vti1a/Hgs/Nedd4/Scarb2/Gosr2/Hspa8/Vps25/Becn1/Ap3b1/Rab7/Snf8/Gga3/Gnptab/Kptn/Lamtor5/Gcc2/Ap3d1/Rock2/Vamp7	27		Yellow	GO:0072395	signal transduction involved in cell cycle checkpoint	9/1373	29/21092	6.22e-05	0.00253272	0.00230021	Chek1/Gen1/Dtl/Prpf19/Brca1/Pidd1/Plk1/Chek2/Sox4	9		Turquoise	GO:1901214	regulation of neuron death	107/4076	355/21092	5.64426e-07	2.81797e-05	2.13742e-05	Smo/Kcnma1/Epha7/Ctnnb1/Aifm1/Fgfr3/Hdac4/Sorl1/Pcp4/Trp53/Sncb/Mtor/Rab29/Vegfb/Htt/Bdnf/Xrcc2/Sirt1/Slc30a10/Atp7a/Grid2/Lrrk2/Ntn3/Nos1ap/Casp2/Ppara/Cntfr/Mef2c/Mecp2/Ntrk2/Sncg/Hdac3/Star/Wfs1/Itga1/Fzd1/Nefl/Ambra1/Elk1/Nf1/Wnt5a/Alkbh1/Mt1/Prkn/Foxb1/Kcnip3/Il18/Apoe/Hsf1/Clu/Pink1/Gpi1/Prnp/Fbxw7/Cpeb4/Ghr/Slc7a11/Ralbp1/Ppp2r2b/Trp53bp2/Ppargc1a/Chl1/Sod2/Itsn1/Nrp1/Hif1a/Grin2b/Ndnf/Btb…	107
Blue	GO:1901800	positive regulation of proteasomal protein catabolic process	39/3557	98/21092	5.71e-08	2.79e-06	2.23e-06	Atxn3/Psen1/Dnajb2/Zfand2a/Vcp/Rad23a/Rack1/Csnk1e/Edem1/Axin1/Socs5/Taf1/Bag6/Osbpl7/Trib3/Rnf19b/Nub1/Mdm2/Arih2/E330034G19Rik/Rnf40/Sgta/Il33/Gsk3a/Fbxw8/Klhl40/Trib1/Rnf14/Nop53/Usp5/Chfr/Sirt2/Rnf19a/Ankib1/Ddrgk1/Ubqln1/Hspbp1/Edem2/Smad7	39		Yellow	GO:0072401	signal transduction involved in DNA integrity checkpoint	9/1373	29/21092	6.22e-05	0.00253272	0.00230021	Chek1/Gen1/Dtl/Prpf19/Brca1/Pidd1/Plk1/Chek2/Sox4	9		Turquoise	GO:0042391	regulation of membrane potential	125/4076	430/21092	5.77263e-07	2.85863e-05	2.16826e-05	Cck/Kcnma1/Grin2a/Dmd/Zmynd8/Nedd4l/Ppa2/Ntsr2/Glrx/Slc29a1/Gja5/Npy2r/Rab3gap1/Htt/Mtch2/Fhl1/Bdnf/Asic2/Kcnd2/Ctnna3/Reln/Glra1/Slc25a33/Pank2/Grid2/Gja1/Gria1/Hebp2/Pten/Cacnb2/Kcna2/Lrrk2/Ntn3/Rapgef4/Grin2c/Adrb1/Wnt7a/Syne1/Mef2c/Gabrd/Mecp2/Ntrk2/Fam196a/Slc8b1/Slc9a1/Fkbp1b/Scn1b/Gabrg3/Gabrg2/Ank2/Prkn/Crtc1/Cacng2/Ntrk3/Asic1/Adra1a/Atp1a3/Akap7/Pink1/Kcnc4/Rgs7/Ppp1r9a/Rims2/Atxn1/Nduf…	125
Blue	GO:0016569	covalent chromatin modification	117/3557	434/21092	6.45e-08	3.13e-06	2.5e-06	Jdp2/Pole4/Zbtb7b/Hist1h1c/Ppp5c/Supt6/Dnmt1/Tet3/Smyd2/Jak2/Riox1/Pih1d1/Taf12/Rps6ka4/Rybp/Taf1/Usp15/Lmna/Sgf29/Prmt1/Ctbp1/Pygo2/Ing5/Jade3/Msl2/Smad4/Phf2/Dcaf1/Per1/Rnf168/Kat14/Supt3/Jade1/Hdac11/Iws1/Setd1b/Usp22/Phf20/L3mbtl2/Pole3/Mapk3/Usp16/Kdm4a/Rnf40/Hdac7/Prkca/Fbl/Zmpste24/Daxx/Pwp1/Brms1l/Mta3/Trim28/Hist1h1e/Atxn7l3/Eid1/Taf10/Mllt6/Setd1a/Ube2a/Prmt6/Kat2b/Tcf3/Smyd3/Men1/Hdac1…	117		Yellow	GO:0072422	signal transduction involved in DNA damage checkpoint	9/1373	29/21092	6.22e-05	0.00253272	0.00230021	Chek1/Gen1/Dtl/Prpf19/Brca1/Pidd1/Plk1/Chek2/Sox4	9		Turquoise	GO:0006105	succinate metabolic process	4076-10-01	11/21092	6.53076e-07	3.20797e-05	2.43324e-05	Stat5a/Sdhb/Aldh5a1/Ghr/Sucla2/Sdha/Suclg1/Suclg2/Gad2/Stat5b	10
Blue	GO:0034250	positive regulation of cellular amide metabolic process	48/3557	133/21092	6.95e-08	3.34e-06	2.67e-06	Fastkd3/Rps3a1/Ddx39b/Rcc1l/Rps27l/Larp4b/Dhx9/Eif6/Slc35a4/Rps9/Csnk1e/Abcf1/Cirbp/Larp4/Eif3d/Poldip3/Efna1/Eif2b5/Mapk3/Usp16/Dnajc3/Eef2/Bcl3/Fxr2/Trub2/Cpeb1/Rbm3/Serp1/Eif4g2/Gsk3a/Eif3c/Rpl26/Rps6kb2/Ddx3x/Polr2d/Otud6b/Rpl5/Hnrnpd/Eif2ak3/Coa3/Larp6/Rock2/Eif4a3/Fxr1/Upf3a/Khdrbs1/Picalm/Eif5a	48		Yellow	GO:0098698	postsynaptic specialization assembly	9/1373	29/21092	6.22e-05	0.00253272	0.00230021	Cbln1/Ptprs/Sipa1l1/Nptxr/Nlgn3/Shank2/Lrrtm1/Nlgn2/Gap43	9		Turquoise	GO:0061564	axon development	138/4076	486/21092	6.6136e-07	3.22267e-05	2.44439e-05	Flrt3/Smo/B4gat1/Cck/Zswim4/Nexn/Epha7/Lgi1/Ttc8/Slc9a6/Ncam1/Fgfr3/Fzd3/Ccdc141/Lrig2/Arhgef28/Bmp7/Dag1/Tbce/Vcl/Mycbp2/Igf1r/Notch1/Wnt7b/Cdh2/Bdnf/Cdkl5/Lrp4/Reln/Ep300/Flrt2/Numb/Pten/Etv4/Ntn3/Cdh11/Auts2/Rnf6/Wnt7a/Nefm/Ntrk2/Robo1/Sema4a/Tctn1/Efna5/Epha4/Fkbp1b/Epha5/Nefl/Scn1b/Robo2/Nog/Wnt5a/Bsg/Tubb2b/Nptn/Plxna4/Ablim1/Trak1/Alcam/Nfib/Ntrk3/Sema4g/Foxb1/Ndel1/Efnb1/Plxnb1/Zswim6/Apo…	138
Blue	GO:0006282	regulation of DNA repair	42/3557	110/21092	7.27e-08	3.47e-06	2.78e-06	Shld2/Pcna/Actr2/Dhx9/Rad51/Shld1/Fign/Ppp4r2/Rps3/Rnf168/Spidr/Cebpg/Fignl1/Cyren/Parp9/Nudt16l1/Rpa2/Parpbp/Nudt16/Zfp365/Timeless/Wrap53/Trim28/Wrnip1/Tigar/Pml/Fancb/Blm/Dek/Babam1/Terf2ip/Trip12/Kdm1a/Usp1/Xrcc1/Suv39h1/Rif1/Dtx3l/Mgmt/Apbb1/Fam168a/Ogg1	42		Yellow	GO:0016569	covalent chromatin modification	50/1373	434/21092	6.29e-05	0.00253983	0.00230667	Msl3l2/Chek1/Ube2n/Prkcb/Fbll1/Rtf1/Myb/Kdm4d/Meaf6/Hist1h1b/Prmt3/Igf2/Ccna2/Ehmt1/Hopx/Nsd2/Sart3/Hdac10/Phb/Dr1/Hist1h1d/Hdac5/Ash2l/Brca1/Cul4b/Prdm8/Rbm14/Brca2/Snai2/Padi2/Pcgf2/Prmt5/Uhrf1/Prmt2/Hells/Sfpq/Skp1a/Hdac2/Coprs/Bap1/Aurkb/Ruvbl2/Ccnb1/Mbd3/Cbx8/Kdm1b/Prmt7/Hdac9/Ruvbl1/Nek11	50		Turquoise	GO:0045879	negative regulation of smoothened signaling pathway	19/4076	32/21092	6.70082e-07	3.23926e-05	2.45697e-05	Glis2/Fgfr3/Ift122/Kctd6/Kctd21/Kif7/Wnt7b/Traf3ip1/Gpr37l1/Rb1/Sall3/Sall1/Rfx4/Ptch1/Gli3/Gas1/Megf8/Tulp3/Serpine2	19
Blue	GO:0036503	ERAD pathway	36/3557	88/21092	7.97e-08	3.77e-06	3.02e-06	Sdf2l1/Ccdc47/Atxn3/Dnajb2/Psmc6/Nploc4/Vcp/Ufd1/Os9/Edem1/Bag6/Ubxn4/Erlin2/Svip/Sel1l/Hspa5/Dnajc10/Ubxn8/Ubxn1/Rnf121/Trim25/Brsk2/Fbxo2/Ube2j2/Sgta/Ube2j1/Usp25/Dnajb12/Rnf185/Get4/Rnf5/Uggt1/Ubxn6/Ubqln1/Edem2/Ube4a	36		Yellow	GO:0016570	histone modification	49/1373	423/21092	6.47e-05	0.0025905	0.00235269	Msl3l2/Chek1/Ube2n/Prkcb/Fbll1/Rtf1/Myb/Kdm4d/Meaf6/Hist1h1b/Prmt3/Igf2/Ccna2/Ehmt1/Hopx/Nsd2/Sart3/Hdac10/Phb/Dr1/Hist1h1d/Hdac5/Ash2l/Brca1/Cul4b/Prdm8/Rbm14/Brca2/Snai2/Padi2/Pcgf2/Prmt5/Uhrf1/Prmt2/Sfpq/Skp1a/Hdac2/Coprs/Bap1/Aurkb/Ruvbl2/Ccnb1/Mbd3/Cbx8/Kdm1b/Prmt7/Hdac9/Ruvbl1/Nek11	49		Turquoise	GO:0007611	learning or memory	89/4076	283/21092	6.83561e-07	3.2784e-05	2.48666e-05	Cck/Grin2a/Pla2g6/Eif4ebp2/Pde1b/Ncam1/Zfp385a/Cpeb3/Mtor/Hrh1/Htt/Bdnf/Reln/Gria1/Vdac3/Pten/Snap25/Pgrmc1/Adrb1/Pias1/Synj1/Ldlr/Mef2c/Mecp2/Ntrk2/Epm2a/Chd8/Ndrg4/Ccnd2/Neurod2/Gm2a/Nf1/Nog/Trpm7/Prkn/Crtc1/Foxb1/Kmt2b/Asic1/Atp1a3/Apoe/Prnp/Adcy8/Jph4/Slc7a11/Atxn1/Slc6a1/Meis2/Kmt2a/Abl2/Camk4/Ppp1r1b/Plcb1/Rgs14/Hif1a/Nrxn1/Grin2b/Ctnnd2/Atp1a2/Ptn/Idua/Psen2/Plk2/Ptgs1/Ptprz1/Cntnap2/Pax6/…	89
Blue	GO:0045022	early endosome to late endosome transport	21/3557	38/21092	8.31e-08	3.9e-06	3.12e-06	Stx8/Sh3glb1/Wdr81/Mapk3/Msn/Src/Map2k2/Becn1/Wdr91/Flna/Mtmr2/Aktip/Pik3c3/Ankrd27/Rab7/Rdx/Snf8/Dnajc13/Rab5a/Rab21/Snx12	21		Yellow	GO:0000281	mitotic cytokinesis	16/1373	82/21092	6.65e-05	0.00264319	0.00240054	Cep55/Ect2/Sept5/Racgap1/Kif23/Ckap2/Nusap1/Birc5/Sept3/Kif20b/Brca2/Myh10/Cenpa/Plk1/Nup62/Incenp	16		Turquoise	GO:0060828	regulation of canonical Wnt signaling pathway	73/4076	220/21092	7.24507e-07	3.44764e-05	2.61502e-05	Bambi/Amer1/Znrf3/Sfrp5/Mad2l2/Fgf10/Tle2/Usp34/Lgr4/Tmem64/Tle4/Fgfr3/Tmem198/Wwtr1/Wnk2/Notch1/Slc9a3r1/Cdh2/Lrp4/Nfkb1/Wls/Lrrk2/Ankrd6/Tle1/Kremen1/Dab2ip/Chd8/Ror2/Apc2/Fzd1/Fgf9/Col1a1/Arntl/Nog/Wnt5a/Prkn/Tbl1x/Gli1/Egf/Rbms3/Apoe/Tcf7l2/Mcc/Eda/Sox2/Yap1/Gli3/Amer2/Foxo1/Sox9/Lgr5/Ctnnd2/Ubr5/Dab2/Shisa6/Fzd6/Stk11/Nphp3/Fuz/Mks1/Daam2/Tle6/Trpm4/Prdm15/Tmem170b/Xiap/Smad3/Ube2b/Kank1/Egf…	73
Blue	GO:1902115	regulation of organelle assembly	64/3557	199/21092	8.4e-08	3.91e-06	3.13e-06	Nprl3/Gsn/Ccsap/Sec22b/Cep76/Dynll1/Fscn1/Ptprd/Sh3glb1/Cep120/Scfd1/Smcr8/Smc1a/Lrrtm2/Stag2/Sept7/Chmp1a/Tbc1d14/Chmp2b/Il1rap/Ccp110/Atg3/Tpr/Smad4/Stx18/Rhoa/Dnm2/Smc3/Spice1/Prox1/Chmp2a/Msn/Src/Dync1h1/Pip4k2c/Vps4b/Becn1/Pip4k2a/Pqbp1/Fez1/Kat2b/Cenpj/Stil/Kat2a/Chmp4b/Dcdc2a/Kctd17/Hnrnpu/Rdx/Cep295/Ehmt2/Prkaa1/Wrap73/Fez2/Chmp1b/Ift46/Crocc/Rnf5/Rab1b/Arhgef2/Cdk5rap2/Ift140/Pikfyve/Cyld	64		Yellow	GO:0044774	mitotic DNA integrity checkpoint	14/1373	66/21092	7.25e-05	0.00285862	0.00259619	Clspn/Hus1/Ticrr/Cdk1/Top2a/Topbp1/Top2b/Pidd1/Ccnd1/Tipin/Chek2/Sox4/Msh2/Nek11	14		Turquoise	GO:0099175	regulation of postsynapse organization	46/4076	119/21092	7.43322e-07	3.50191e-05	2.65619e-05	Epha7/Zmynd8/Dnm1l/Lzts3/Lrp8/Il1rapl1/Cdh2/Vhl/Cdkl5/Lrp4/Reln/Numb/Grid2/Pten/Lrrk2/Rapgef4/Wnt7a/Eef2k/Epha4/Lrfn4/Ube3a/Wnt5a/Lrrc4b/Ntrk3/Dgkb/Apoe/Arhgef9/Homer1/Prnp/Ppp1r9a/Slc7a11/Nrxn1/Grin2b/Stau2/Shisa6/Ptn/Nlgn1/Ssh1/Abhd17b/Mfn1/Ngef/Nrcam/Abhd17c/Fzd9/Kalrn/Grin1	46
Blue	GO:0010507	negative regulation of autophagy	30/3557	67/21092	8.58e-08	3.94e-06	3.15e-06	Sec22b/Npc1/Hmox1/Scfd1/Smcr8/Rasip1/Nampt/Tbc1d14/Usp30/Cptp/Lars/Eif4g1/Qsox1/Kdm4a/Tspo/Golga2/Ptk2/Becn1/Poldip2/Fez1/Tigar/Eif4g2/Chmp4b/Washc1/Ehmt2/Fez2/Dap/Rnf5/Sirt2/Mcl1	30		Yellow	GO:0030516	regulation of axon extension	19/1373	109/21092	7.32e-05	0.00286432	0.00260137	Sema3b/L1cam/Wdr36/Sema5b/Dscam/Olfm1/Fxn/Sema3d/Mgll/Ptprs/Myo5b/Sema6b/Cdk5r1/Sema4f/Trim46/Map1b/Sema5a/Tnr/Plxna3	19		Turquoise	GO:0034440	lipid oxidation	40/4076	98/21092	7.47412e-07	3.50191e-05	2.65619e-05	Ivd/Decr1/Pla2g7/Mtor/Crot/Slc25a17/Abcd2/Por/Ehhadh/Sirt4/Pex13/Ppara/Echdc1/Phyh/Acads/Hacl1/Dgat1/Hibch/Echs1/Eci2/Abcd3/Lonp2/Acacb/Hadhb/Cyp4v3/Acadm/Cpt1a/Bdh2/Ppargc1a/Etfb/Cygb/Acad11/Echdc2/Etfdh/Abcd1/Acat3/Acox3/Acaa2/Acox2/Eci1	40
Blue	GO:0051225	spindle assembly	40/3557	103/21092	8.59e-08	3.94e-06	3.15e-06	Mapre1/Msto1/Ccsap/Smc1a/Haus5/Stag2/Chmp1a/Chmp2b/Tpr/Rps3/Pibf1/Bccip/Kif2a/Rhoa/Tubgcp2/Smc3/Spice1/Cltc/Chmp2a/Haus2/Golga2/Dync1h1/Vps4b/Mapre3/Arhgef10/Haus6/Sept1/Flna/Chmp4b/Mapre2/Washc1/Hnrnpu/Kpnb1/Map10/Washc5/Wrap73/Chmp1b/Tnks/Haus8/Mlh1	40		Yellow	GO:1904029	regulation of cyclin-dependent protein kinase activity	15/1373	75/21092	8.29e-05	0.00322019	0.00292457	Mnat1/Cdkn2a/Ccnf/Cks1b/Psrc1/Ccna2/Ccnb2/Casp3/Plk1/Cks2/Ccnd1/Ccne1/Ccnb1/Cdkn2b/Cdkn2c	15		Turquoise	GO:0006643	membrane lipid metabolic process	58/4076	163/21092	7.73158e-07	3.59489e-05	2.72671e-05	Hexa/Ndufab1/Agmo/Smpd2/Pla2g6/Ugcg/Pla2g15/Pyurf/Elovl4/Pigx/Smpd4/Smpdl3a/Naga/B4galt6/Pigg/Neu2/Pigo/Kdsr/Elovl2/Pigf/Cln6/Pigl/Gm2a/Mppe1/Psap/Aldh5a1/Cyr61/Smpdl3b/Hacd2/Gdf1/Pigv/Sgpp2/St3gal4/Neu1/Gba2/Cyp1b1/Gpld1/Serinc1/Prkcd/Pigp/Hacd4/Pigm/Itgb8/Pigs/St6galnac6/Hacd3/Dpm1/Acer3/Neu3/Smpd1/Elovl5/B3galt1/Sgms1/B3galt2/Plpp1/Gpaa1/Pigb/Col4a3bp	58
Blue	GO:0033157	regulation of intracellular protein transport	70/3557	225/21092	9.31e-08	4.24e-06	3.39e-06	Cdk5/Psen1/Cdh1/Supt6/Rangap1/Jak2/Itgb1bp1/Rufy3/Hras/Oaz2/Cdc42/Efcab7/Os9/Ipo5/Edem1/Ptpn11/Gripap1/Rbm22/Gbp4/Tpr/Sec16a/Pik3r2/Svip/Fis1/Ifi27/Hsp90ab1/Mdm2/Park7/Pak1/Wipf1/Iws1/Myo1c/Commd1/Vamp2/Chp2/Mapk14/Ccl2/Akt2/Pdcd5/Pik3r1/Zfand1/Trim28/Nol3/Ppm1a/Flna/Tmem30a/Gsk3a/Ube2j1/Apod/Xpo5/Ank3/Prkaa1/Nutf2/Zpr1/Gcc2/Hsp90aa1/Sh3tc2/Sar1a/Grasp/Ppp2ca/Prkcq/Actr3/Bnip3l/Ywhae/Prr5l/Vamp7/…	70		Yellow	GO:0060996	dendritic spine development	20/1373	120/21092	9.17e-05	0.00353449	0.00321001	Tiam1/Cux2/Arhgap33/Prmt3/Sdk1/Ephb2/Neurl1a/Pak3/Ptprs/Myo5b/Cdk5r1/Sipa1l1/Caprin2/Hdac2/Lpar1/Nlgn3/Cask/Pak4/Shank2/Nlgn2	20		Turquoise	GO:0009101	glycoprotein biosynthetic process	81/4076	252/21092	8.03686e-07	3.69098e-05	2.79959e-05	B4gat1/Dpy19l3/B3galnt2/Necab3/St6galnac4/Ctnnb1/Gorasp1/Dpagt1/Chst12/Itm2c/Uggt2/Vegfb/B4galt7/Ramp1/Tet2/Ep300/Atp7a/Alg6/Tmem165/Fut9/Dpy19l4/Pomt1/St8sia5/Slc35c2/Pomgnt2/Pmm1/Eogt/Mgat5/Hs6st1/Fut8/Pomt2/Mogs/Chst14/Cant1/Mgat1/Csgalnact1/St3gal1/Syvn1/Tcf7l2/Vangl2/Stt3b/Hbegf/Ndst2/Soat1/Galnt18/Trak2/Pofut1/Xylt1/Tmem59/St3gal4/Galnt10/Plcb1/Galnt16/Fkrp/Tusc3/Extl1/Rfng/Ndst3/Chsy1/Alg2…	81
Blue	GO:0042273	ribosomal large subunit biogenesis	31/3557	71/21092	1.07e-07	4.83e-06	3.87e-06	Nop16/Gtf3a/Aamp/Rpl11/LTO1/Znhit6/Rpl10/Nle1/Rpl6/Rplp0/Rpl24/Ftsj3/Rpl7/Rpl14/Znhit3/Mrpl20/Bop1/Heatr3/Rpl12/Pes1/Rpf1/Rpl26/Surf6/Rpl5/Nop53/Ebna1bp2/Gtpbp4/Dhx30/Rpl7l1/Mrto4/Rpl38	31		Yellow	GO:0031023	microtubule organizing center organization	22/1373	139/21092	9.29e-05	0.0035517	0.00322564	Haus7/Chek1/Cep192/Npm1/Ccnf/Pclaf/Kif11/Pcm1/Kifc1/Gen1/Chd3/Brca1/Kif3a/Rbm14/Cetn3/Brca2/Aurka/Plk1/Nin/Syne2/Nup62/Cntln	22		Turquoise	GO:0009142	nucleoside triphosphate biosynthetic process	52/4076	141/21092	8.12003e-07	3.69098e-05	2.79959e-05	Hdac4/Trp53/Khk/Mtch2/Galt/Mlxipl/Ppara/COX2/Atp5b/Uqcc3/Prkag2/Dhtkd1/Esrrb/Pfkm/Nme5/Adpgk/Prkn/Nme7/Aldob/Tpi1/Atp5k/Ak1/Atp5o/Gpi1/Taz/Ak4/Pfkp/Ndufc2/Eno3/Zbtb20/ATP6/Prkaa2/Eno2/Ppargc1a/Atp5a1/Pfkl/Hif1a/Eno1b/Suclg1/Pfkfb2/Adk/Ncor1/Ogt/Pid1/Ldhd/Nme6/Atp5g3/Hk1/Aldoc/Cyc1/Atp5j/Chchd10	52
Blue	GO:0031396	regulation of protein ubiquitination	62/3557	192/21092	1.13e-07	5.06e-06	4.05e-06	Cdk5rap3/Topors/Trim44/Cdk5/Psen1/Dnajb2/Bcl10/Rpl11/Abl1/N4bp1/Axin1/Taf1/Isg15/Bag5/Gbp4/Rps3/Rpl23/Hsp90ab1/Trib3/Cul3/U2af2/Hspa5/Park7/Arrb2/Commd1/Ubxn1/Arrdc3/Rnf40/Ube2l3/Tspo/Daxx/Fbxo2/Nmi/Fkbp1a/Sept4/Zer1/Dcun1d1/Sprtn/Aimp2/Gsk3a/Rps7/Klhl40/Washc1/Rnf20/Trib1/Ivns1abp/Ctr9/Trip12/Kdm1a/Parp10/Rpl5/Gps2/Hsp90aa1/Chfr/Ube2s/Gtpbp4/Dtx3l/Ubqln1/Hspbp1/Smad7/Mtbp/Pin1	62		Yellow	GO:0051656	establishment of organelle localization	53/1373	476/21092	9.45e-05	0.00358696	0.00325766	Npm1/Prkcb/Tacc3/Cdca5/Tacc2/Uchl1/Sept5/Pcm1/Kifc1/Syde1/Spire2/Cdca8/Kif23/Nuf2/Cenpf/Psrc1/Myo5a/Nusap1/Lin7a/Rims4/Birc5/Sapcd2/Stx1a/Ndc80/Unc13b/Trim46/Map1b/Brca2/D6Wsu163e/Myh10/Kif5a/Cenpe/Cenpa/Spdl1/Kif22/Chrna4/Hap1/Doc2b/Syne2/Rab27b/Nup62/Chrnb2/Grm4/Cdc23/Ccnb1/Rims1/Kif2c/Cask/Wasf1/Kif14/Syt6/Syt4/Cep19	53		Turquoise	GO:0072006	nephron development	52/4076	141/21092	8.12003e-07	3.69098e-05	2.79959e-05	Smo/Fmn1/Hey1/Lgr4/Eya1/Ctnnb1/Ampd2/Wwtr1/Pgf/Bmp7/Notch1/Wnt7b/Irx2/Fat4/Enpep/Pbx1/Irx3/Mef2c/Heyl/Pou3f3/Pdgfd/Nog/Kirrel3/Sall1/Notch3/Gpr4/Vangl2/Ptch1/Sox8/Jag1/Yap1/Lama5/Gli3/Sox9/Hes1/Sulf1/Pdgfrb/Klf15/Hes5/Adamts16/Angpt1/Col4a4/Aqp11/Bcl2/Lamb2/Hoxb7/Gzf1/Notch2/Cited1/Agt/Plce1/Vegfa	52
Blue	GO:0031346	positive regulation of cell projection organization	122/3557	462/21092	1.18e-07	5.24e-06	4.19e-06	Psen1/Ranbp1/Actr2/Dynll1/Fscn1/Rpl4/Rnd2/Rufy3/Ptprd/Eef1a1/Hras/Sh3glb1/Cdc42/Shtn1/Cep120/Pias2/Kit/Ehd1/Sept7/Def8/Zeb2/Eps8l2/Tgfb3/Rrn3/P2ry12/Il1rap/Ccp110/Llph/Cobl/Vldlr/Gprc5b/Fbxo31/Srf/Ddx56/Dixdc1/Atp8a2/Wnt3/Adam17/Rapgef1/Sema7a/Enpp2/Foxo6/Cdc42ep2/Dnm2/Hspa5/Setx/Opa1/Caprin1/Pak1/Coro1b/Pafah1b1/Dnm3/Akirin1/Ss18l2/Scarb2/Anapc2/Plxnb3/Mif/Fam98a/Hnrnpk/Map6/Golga2/Src/Plxnc1/Ma…	122		Yellow	GO:0071824	protein-DNA complex subunit organization	29/1373	210/21092	0.000102067	0.00384603	0.00349295	Med6/Npm1/Cenpp/Cenpi/Nap1l1/Hist1h4d/Cenph/Hist1h1b/Cenps/Nasp/Sart3/Chaf1b/Dr1/Hist1h1d/Cenpn/Cenpw/Sox12/Hist3h2ba/H2afy2/H1fx/Cenpe/Cenpa/Hells/Ipo4/Mcm2/Mis18a/Itgb3bp/Anp32e/Hp1bp3	29		Turquoise	GO:0007269	neurotransmitter secretion	65/4076	190/21092	8.66613e-07	3.88128e-05	2.94393e-05	Ncs1/Syt5/Grin3a/Syt12/Slc6a9/Dnm1l/Syt2/Unc13a/Rab3gap1/Syt7/Nrxn3/Ptprn2/Lrrk2/Snap25/Slc30a1/Sncaip/Wnt7a/Synj1/Mef2c/Ntrk2/Fbxl20/Sncg/Cplx1/Xbp1/Vps18/Syn2/Nf1/P2ry1/Prkn/Asic1/Adra1a/Kcnc3/Adra2a/Kcnc4/Vamp1/Ppp1r9a/Rims2/Adora2b/Nr3c2/Syt13/Atp2a2/Syt17/Cplx2/Napb/Myo6/Nrxn1/Kcnh1/Erc2/Pclo/Rab3a/Nlgn1/Apba2/Stxbp1/Adora2a/Grik5/Syt3/Ctbp2/Unc13c/Syn3/Htr7/Git2/Trim9/Gsk3b/Stxbp5/Pnkd	65
Blue	GO:0090316	positive regulation of intracellular protein transport	50/3557	143/21092	1.19e-07	5.26e-06	4.21e-06	Cdk5/Psen1/Cdh1/Jak2/Itgb1bp1/Rufy3/Hras/Oaz2/Cdc42/Efcab7/Ipo5/Edem1/Rbm22/Tpr/Sec16a/Pik3r2/Fis1/Hsp90ab1/Mdm2/Pak1/Wipf1/Myo1c/Commd1/Vamp2/Chp2/Mapk14/Ccl2/Akt2/Pdcd5/Pik3r1/Zfand1/Trim28/Ppm1a/Flna/Tmem30a/Gsk3a/Ank3/Prkaa1/Nutf2/Zpr1/Hsp90aa1/Sar1a/Prkcq/Actr3/Ywhae/Prr5l/Edem2/Stom/Prkaca/Tomm7	50		Yellow	GO:0060560	developmental growth involved in morphogenesis	34/1373	265/21092	0.000119729	0.00444378	0.00403583	Sema3b/Tiam1/Lpar3/L1cam/Wdr36/Sema5b/Dscam/Olfm1/Fxn/Sema3d/Mgll/Bmp4/Cacng7/Ptprs/Dcx/Ndn/Myo5b/Sema6b/Cdk5r1/Sema4f/Trim46/Map1b/Aurka/Tmem108/Cyfip2/Nin/Itgb1/Sema5a/Tnr/Rims1/Nlgn3/Wasf1/Plxna3/Syt4	34		Turquoise	GO:0099643	signal release from synapse	65/4076	190/21092	8.66613e-07	3.88128e-05	2.94393e-05	Ncs1/Syt5/Grin3a/Syt12/Slc6a9/Dnm1l/Syt2/Unc13a/Rab3gap1/Syt7/Nrxn3/Ptprn2/Lrrk2/Snap25/Slc30a1/Sncaip/Wnt7a/Synj1/Mef2c/Ntrk2/Fbxl20/Sncg/Cplx1/Xbp1/Vps18/Syn2/Nf1/P2ry1/Prkn/Asic1/Adra1a/Kcnc3/Adra2a/Kcnc4/Vamp1/Ppp1r9a/Rims2/Adora2b/Nr3c2/Syt13/Atp2a2/Syt17/Cplx2/Napb/Myo6/Nrxn1/Kcnh1/Erc2/Pclo/Rab3a/Nlgn1/Apba2/Stxbp1/Adora2a/Grik5/Syt3/Ctbp2/Unc13c/Syn3/Htr7/Git2/Trim9/Gsk3b/Stxbp5/Pnkd	65
Blue	GO:0010948	negative regulation of cell cycle process	70/3557	228/21092	1.65e-07	7.24e-06	5.79e-06	Cdk5rap3/Bub3/Taok1/Rps27l/Cdc6/Foxo4/Taok2/Vps4a/Smc1a/Rint1/Stag2/Cdkn2d/Prkdc/Rad21/Usp47/Lcmt1/Tpr/Fbxo31/Rpl23/Hsp90ab1/Mad1l1/Jade1/Dync1li1/Ik/Mdm2/Smc3/Rpa2/Ccng1/D7Ertd443e/Chmp2a/Mif/Cdt1/Ctdsp1/Wapl/Zfp830/Kat2b/Fbxo7/Men1/Pml/Znhit1/Stil/Kat2a/Blm/Babam1/Tom1l2/Cradd/Mre11a/Xrcc3/Ppp2r5b/Gjc2/Rpl26/Ctdspl/Ccnk/Ezh2/Tnks/Nop53/Brd7/Msh6/Syf2/Taok3/Atf5/Anapc15/Zfyve19/Rbl1/Cdk5rap2/Grb…	70		Yellow	GO:2001257	regulation of cation channel activity	24/1373	161/21092	0.000120114	0.00444378	0.00403583	Cacnb3/Fgf12/Cacng4/Lrrc55/Shisa8/Myo5a/Ephb2/Bmp4/Oprl1/Cacng7/Cav1/Hpca/Rem2/Prkg1/Chrna4/Hcn1/Hap1/Shisa7/Neto1/S100a1/Nlgn3/Shank2/Rrad/Nlgn2	24		Turquoise	GO:0044264	cellular polysaccharide metabolic process	41/4076	102/21092	8.84009e-07	3.93029e-05	2.98111e-05	Ppp1r3c/Gaa/Phkb/Nr1d1/Khk/Pgm2/Ugp2/Ppp1r3g/Mtor/Ppp1r3d/Slc37a4/Ppp1r2/Adrb1/Epm2a/Prkag2/Sorbs1/Phka1/Esrrb/Pfkm/Ppp1r3b/Gys1/Csgalnact1/Tcf7l2/Rb1cc1/Inpp5k/Per2/Phkg1/Agl/Ndst2/Stk40/Acadm/Has3/Ndst3/Pygm/B4galt5/Pgm5/Ext1/Pygb/Adra1b/Ppp1r1a/Gsk3b	41
Blue	GO:1904816	positive regulation of protein localization to chromosome, telomeric region	1957-11-01	13/21092	1.73e-07	7.53e-06	6.03e-06	Dkc1/Cct8/Cct2/Cct5/Gnl3/Cct3/Cct7/Wrap53/Cct6a/Pml/Tcp1	11		Yellow	GO:0070192	chromosome organization involved in meiotic cell cycle	14/1373	69/21092	0.000120551	0.00444378	0.00403583	Bub1/Ncapd2/Fancd2/Syde1/Syce2/Bub1b/Ncaph/Tex15/Ccne1/Brip1/Sgo2a/Smc4/Smc2/Trip13	14		Turquoise	GO:0009206	purine ribonucleoside triphosphate biosynthetic process	48/4076	127/21092	9.33365e-07	4.11966e-05	3.12474e-05	Hdac4/Trp53/Khk/Mtch2/Galt/Mlxipl/Ppara/COX2/Atp5b/Uqcc3/Prkag2/Dhtkd1/Esrrb/Pfkm/Nme5/Adpgk/Prkn/Nme7/Aldob/Tpi1/Atp5k/Atp5o/Gpi1/Taz/Pfkp/Ndufc2/Eno3/Zbtb20/ATP6/Prkaa2/Eno2/Ppargc1a/Atp5a1/Pfkl/Hif1a/Eno1b/Pfkfb2/Ncor1/Ogt/Pid1/Ldhd/Nme6/Atp5g3/Hk1/Aldoc/Cyc1/Atp5j/Chchd10	48
Blue	GO:0051098	regulation of binding	107/3557	395/21092	1.79e-07	7.75e-06	6.21e-06	Mapre1/Cdk5/Psen1/Dnajb2/Stmn1/Ifit2/Jak2/Itgb1bp1/Rpl11/Bak1/Aes/Hmox1/Abl1/Lgals9/Dhx9/Cdc42/Crbn/Csnk1e/Ercc3/Edf1/Taf1/Flot1/Nucks1/Pygo2/Bax/Hsp90ab1/Eif4g1/Smad4/Eif3d/Trib3/Pex19/Park7/Eif2b4/Add1/Eif2s1/Arrb2/Jun/Mapk3/Parp9/Sumo3/Calm1/Zmpste24/Hnrnpk/Golga2/Cdt1/Src/Ldlrap1/Mapre3/Trim28/Taf10/Fkbp1a/Acd/Crk/Snapin/Wapl/Sympk/Kat2b/Syap1/H1f0/Ubash3b/Men1/Fam129b/Blm/Wfikkn2/Aktip/Hipk3…	107		Yellow	GO:0048172	regulation of short-term neuronal synaptic plasticity	7/1373	19/21092	0.000122595	0.00448663	0.00407475	Shisa8/Grik1/Syn1/Unc13b/Slc8a2/Shisa7/Syt4	7		Turquoise	GO:0009127	purine nucleoside monophosphate biosynthetic process	51/4076	138/21092	9.58845e-07	4.17166e-05	3.16419e-05	Adss/Hdac4/Ampd2/Trp53/Khk/Pfas/Mtch2/Galt/Mlxipl/Ppara/COX2/Atp5b/Uqcc3/Prkag2/Dhtkd1/Esrrb/Pfkm/Adpgk/Prkn/Adsl/Aldob/Tpi1/Atp5k/Ak1/Atp5o/Gpi1/Taz/Pfkp/Ndufc2/Eno3/Ampd3/Zbtb20/ATP6/Prkaa2/Eno2/Ppargc1a/Atp5a1/Pfkl/Hif1a/Eno1b/Pfkfb2/Ncor1/Ogt/Pid1/Ldhd/Atp5g3/Hk1/Aldoc/Cyc1/Atp5j/Chchd10	51
Blue	GO:1901990	regulation of mitotic cell cycle phase transition	77/3557	260/21092	2.13e-07	9.15e-06	7.32e-06	Cdk5rap3/Bub3/Taok1/Rps27l/Cdc6/Foxo4/Taok2/Psme3/Vps4a/Rint1/Anp32b/Anapc5/Prkdc/Ercc3/Rad21/Usp47/Lcmt1/Tpr/Kcna5/Fbxo31/Eif4g1/Mad1l1/Cul3/Anapc11/Jade1/Dync1li1/Ik/Mdm2/Psme1/Rpa2/Ccng1/D7Ertd443e/Hacd1/Bid/Cdt1/Hecw2/Ube2e2/Vps4b/Mta3/Ctdsp1/Anapc4/Zfp830/Fbxo7/Cdc45/Tcf3/Pml/Rpl17/Stil/Blm/Cradd/Mre11a/Xrcc3/Gjc2/Rdx/Rpl26/Ctdspl/Tmod3/Ddx3x/Psme2/Ezh2/Ddb1/Nop53/Brd7/Msh6/Lsm10/Syf2/Taok3/…	77		Yellow	GO:0000910	cytokinesis	23/1373	152/21092	0.000131167	0.00476603	0.0043285	Cep55/Ect2/Sept5/Prc1/Racgap1/Spire2/Kif23/Ckap2/Nusap1/Birc5/E2f7/Sept3/Kif20b/Brca2/Myh10/Aurka/Cenpa/Plk1/Nup62/Aurkb/Incenp/Plk3/Kif14	23		Turquoise	GO:0009168	purine ribonucleoside monophosphate biosynthetic process	51/4076	138/21092	9.58845e-07	4.17166e-05	3.16419e-05	Adss/Hdac4/Ampd2/Trp53/Khk/Pfas/Mtch2/Galt/Mlxipl/Ppara/COX2/Atp5b/Uqcc3/Prkag2/Dhtkd1/Esrrb/Pfkm/Adpgk/Prkn/Adsl/Aldob/Tpi1/Atp5k/Ak1/Atp5o/Gpi1/Taz/Pfkp/Ndufc2/Eno3/Ampd3/Zbtb20/ATP6/Prkaa2/Eno2/Ppargc1a/Atp5a1/Pfkl/Hif1a/Eno1b/Pfkfb2/Ncor1/Ogt/Pid1/Ldhd/Atp5g3/Hk1/Aldoc/Cyc1/Atp5j/Chchd10	51
Blue	GO:0070198	protein localization to chromosome, telomeric region	17/3557	28/21092	2.26e-07	9.63e-06	7.71e-06	Dkc1/Tinf2/Cct8/Cct2/Cct5/Gnl3/Nabp2/Cct3/Cct7/Wrap53/Acd/Cct6a/Pml/Terf2ip/Tnks2/Tnks/Tcp1	17		Yellow	GO:0007076	mitotic chromosome condensation	6/1373	14/21092	0.000143437	0.00513848	0.00466675	Ncapd2/Cdca5/Nusap1/Ncaph/Smc4/Smc2	6		Turquoise	GO:0019363	pyridine nucleotide biosynthetic process	38/4076	92/21092	9.84905e-07	4.25465e-05	3.22714e-05	Hdac4/Trp53/Khk/Mtch2/Nadk2/Nadk/Galt/Mlxipl/Ppara/Prkag2/Dhtkd1/Naprt/Qprt/Esrrb/Pfkm/Adpgk/Aldob/Nmnat3/Tpi1/Gpi1/Pfkp/Eno3/Zbtb20/Nmrk1/Prkaa2/Eno2/Ppargc1a/Pfkl/Hif1a/Eno1b/Pfkfb2/Ncor1/Ogt/Nadsyn1/Idh2/Hk1/Aldoc/Nmnat2	38
Blue	GO:0006278	RNA-dependent DNA biosynthetic process	29/3557	66/21092	2.31e-07	9.65e-06	7.72e-06	Tent4b/Dkc1/Tinf2/Cct8/Ptges3/Smg7/Cct2/Cct5/Hnrnpc/Smg5/Pif1/Hsp90ab1/Cct3/Mapk3/Rpa2/Cct7/Wrap53/Src/Acd/Cct6a/Pml/Hnrnpu/Tnks/Tcp1/Hsp90aa1/Ten1/Rad50/Prkcq/Rpa1	29		Yellow	GO:0051988	regulation of attachment of spindle microtubules to kinetochore	6/1373	14/21092	0.000143437	0.00513848	0.00466675	Ect2/Racgap1/Rcc2/Cenpe/Ccnb1/Knstrn	6		Turquoise	GO:0016042	lipid catabolic process	91/4076	294/21092	1.11089e-06	4.76511e-05	3.61432e-05	Hexa/Ivd/Pla2g6/Rarres2/Lpin2/Fmc1/Pla2g15/Decr1/Smpd4/Pla2g7/Mtor/Crot/Slc25a17/Pnpla7/Smpdl3a/Plcg1/Abcd2/Naga/Angptl3/Ehhadh/Plcd4/Pex13/Neu2/Amacr/Ldlr/Echdc1/Phyh/Dagla/Plch2/Hsd11b1/Acads/Hacl1/Gm2a/Hibch/Echs1/Abhd16a/Pnpla6/Cidea/Abhd3/Gpcpd1/Scarb1/Eci2/Apoe/Smpdl3b/Abcd3/Adra2a/Pafah2/Crtc3/Lonp2/Plcd3/Acacb/Hadhb/Pnpla8/Aspg/Acadm/Pck2/Cpt1a/Bdh2/Etfb/Plcb1/Neu1/Gba2/Abhd6/Pld2/Cyp1b1/…	91
Blue	GO:0007004	telomere maintenance via telomerase	29/3557	66/21092	2.31e-07	9.65e-06	7.72e-06	Tent4b/Dkc1/Tinf2/Cct8/Ptges3/Smg7/Cct2/Cct5/Hnrnpc/Smg5/Pif1/Hsp90ab1/Cct3/Mapk3/Rpa2/Cct7/Wrap53/Src/Acd/Cct6a/Pml/Hnrnpu/Tnks/Tcp1/Hsp90aa1/Ten1/Rad50/Prkcq/Rpa1	29		Yellow	GO:2001020	regulation of response to DNA damage stimulus	28/1373	204/21092	0.000148144	0.00526997	0.00478618	Cdkn2a/Rnaseh2b/Chek1/Npm1/Ube2n/Rmi2/Kdm4d/Fem1b/Fbxo5/Spire2/Polq/Ercc4/Nsd2/Brca1/Rad51ap1/Top2b/Eef1e1/Ankle1/Foxm1/Snai2/Parp1/Tex15/Atad5/Aunip/Chek2/Cbx8/Ddias/Hmgb1	28		Turquoise	GO:0019359	nicotinamide nucleotide biosynthetic process	37/4076	89/21092	1.12671e-06	4.79914e-05	3.64013e-05	Hdac4/Trp53/Khk/Mtch2/Nadk2/Nadk/Galt/Mlxipl/Ppara/Prkag2/Dhtkd1/Naprt/Qprt/Esrrb/Pfkm/Adpgk/Aldob/Nmnat3/Tpi1/Gpi1/Pfkp/Eno3/Zbtb20/Prkaa2/Eno2/Ppargc1a/Pfkl/Hif1a/Eno1b/Pfkfb2/Ncor1/Ogt/Nadsyn1/Idh2/Hk1/Aldoc/Nmnat2	37
Blue	GO:0006302	double-strand break repair	64/3557	204/21092	2.32e-07	9.65e-06	7.72e-06	Shld2/Actr2/Vcp/Rad51/Tonsl/Shld1/Ap5z1/Prkdc/Rad21/Fign/Esco2/Nucks1/Ppp4r2/Uvrag/Rnf168/Nabp2/Setx/Spidr/Fignl1/Cyren/Parp9/Dclre1b/Nudt16l1/Rpa2/Parpbp/Nudt16/Zfp365/Timeless/Eme2/Wrap53/Gins4/Sfr1/Swi5/Smc6/Cdc45/Marf1/Pml/Rmi1/Fancb/Blm/Dek/Babam1/Terf2ip/Mre11a/Xrcc3/Slx4/Trip12/Lig3/Kdm1a/Nsmce1/Morf4l1/Xrcc1/Gins2/Ddx1/Parp3/Pola1/Rad50/Rif1/Dtx3l/Mlh1/Rpa1/Mgmt/Apbb1/Ogg1	64		Yellow	GO:0007215	glutamate receptor signaling pathway	16/1373	88/21092	0.000159552	0.0056364	0.00511896	Tiam1/Cacng4/Fyn/Shisa8/Ephb2/Grik1/Cacng7/Grik3/Cdk5r1/Shisa7/Neto1/Grm4/Sstr1/Nlgn3/Shank2/Nlgn2	16		Turquoise	GO:0043523	regulation of neuron apoptotic process	82/4076	258/21092	1.14902e-06	4.82983e-05	3.66341e-05	Smo/Kcnma1/Epha7/Ctnnb1/Aifm1/Fgfr3/Hdac4/Pcp4/Trp53/Sncb/Vegfb/Htt/Bdnf/Xrcc2/Sirt1/Slc30a10/Atp7a/Grid2/Casp2/Cntfr/Mef2c/Mecp2/Ntrk2/Hdac3/Star/Wfs1/Itga1/Nefl/Ambra1/Nf1/Alkbh1/Mt1/Prkn/Foxb1/Kcnip3/Il18/Apoe/Pink1/Gpi1/Prnp/Fbxw7/Cpeb4/Ralbp1/Ppp2r2b/Ppargc1a/Chl1/Sod2/Itsn1/Nrp1/Hif1a/Ndnf/Angpt1/Arrb1/Stxbp1/Bcl2/Adora2a/Gabra5/Sigmar1/Prdx3/Casp6/Mt3/Grik5/Mdk/Syngap1/Tgfb2/Xiap/Lrp1/Cx3c…	82
Blue	GO:0045727	positive regulation of translation	42/3557	114/21092	2.33e-07	9.65e-06	7.72e-06	Fastkd3/Rps3a1/Ddx39b/Rcc1l/Rps27l/Larp4b/Dhx9/Eif6/Slc35a4/Rps9/Abcf1/Cirbp/Larp4/Eif3d/Poldip3/Eif2b5/Mapk3/Usp16/Dnajc3/Eef2/Bcl3/Fxr2/Trub2/Cpeb1/Rbm3/Serp1/Eif4g2/Eif3c/Rpl26/Rps6kb2/Ddx3x/Polr2d/Otud6b/Rpl5/Hnrnpd/Coa3/Larp6/Eif4a3/Fxr1/Upf3a/Khdrbs1/Eif5a	42		Yellow	GO:0030517	negative regulation of axon extension	11/1373	47/21092	0.000168603	0.00591507	0.00537205	Sema3b/Sema5b/Sema3d/Ptprs/Sema6b/Cdk5r1/Sema4f/Trim46/Sema5a/Tnr/Plxna3	11		Turquoise	GO:0006754	ATP biosynthetic process	45/4076	117/21092	1.14977e-06	4.82983e-05	3.66341e-05	Hdac4/Trp53/Khk/Mtch2/Galt/Mlxipl/Ppara/COX2/Atp5b/Uqcc3/Prkag2/Dhtkd1/Esrrb/Pfkm/Adpgk/Prkn/Aldob/Tpi1/Atp5k/Atp5o/Gpi1/Taz/Pfkp/Ndufc2/Eno3/Zbtb20/ATP6/Prkaa2/Eno2/Ppargc1a/Atp5a1/Pfkl/Hif1a/Eno1b/Pfkfb2/Ncor1/Ogt/Pid1/Ldhd/Atp5g3/Hk1/Aldoc/Cyc1/Atp5j/Chchd10	45
Blue	GO:0016579	protein deubiquitination	43/3557	118/21092	2.4e-07	9.88e-06	7.91e-06	Atxn3/Uchl5/Dnajb2/Vcp/Usp15/Usp30/Usp47/Usp8/Otulin/Usp39/Usp20/Supt3/Park7/Usp22/Stambp/Ubxn1/Usp16/Usp18/Otud7b/Josd2/Cops5/Atxn7l3/Taf10/Trim21/Tnip1/Usp9x/Usp7/Kat2a/Spata2/Eny2/Usp25/Babam1/Asxl1/Eif3f/Usp48/Otud6b/Nop53/Usp5/Usp1/Otud3/Itch/Cyld/Mindy1	43		Yellow	GO:0008361	regulation of cell size	28/1373	206/21092	0.000175149	0.00610263	0.0055424	Sema3b/Lpar3/Npm1/L1cam/Wdr36/Sema5b/Dscam/Olfm1/Fxn/Prkg2/Sema3d/Mgll/Ptprs/Dcx/Myo5b/Sema6b/Cdk5r1/Sema4f/Trim46/Map1b/Ano6/Cdk4/Deptor/Iqgap3/Sema5a/Akt1/Tnr/Plxna3	28		Turquoise	GO:0019395	fatty acid oxidation	39/4076	96/21092	1.1785e-06	4.91659e-05	3.72921e-05	Ivd/Decr1/Mtor/Crot/Slc25a17/Abcd2/Por/Ehhadh/Sirt4/Pex13/Ppara/Echdc1/Phyh/Acads/Hacl1/Dgat1/Hibch/Echs1/Eci2/Abcd3/Lonp2/Acacb/Hadhb/Cyp4v3/Acadm/Cpt1a/Bdh2/Ppargc1a/Etfb/Cygb/Acad11/Echdc2/Etfdh/Abcd1/Acat3/Acox3/Acaa2/Acox2/Eci1	39
Blue	GO:1903364	positive regulation of cellular protein catabolic process	46/3557	130/21092	2.52e-07	1.03e-05	8.25e-06	Atxn3/Psen1/Dnajb2/Zfand2a/Vcp/Rad23a/Rack1/Csnk1e/Edem1/Axin1/Socs5/Taf1/Bag6/Fbxl5/Osbpl7/Trib3/Rnf19b/Nub1/Mdm2/Arih2/E330034G19Rik/Sumo3/Rnf40/Msn/Ptk2/Sgta/Vps35/Il33/Gsk3a/Fbxw8/Klhl40/Rdx/Trib1/Rnf14/Nop53/Usp5/Hsp90aa1/Chfr/Sirt2/Rnf19a/Ankib1/Ddrgk1/Ubqln1/Hspbp1/Edem2/Smad7	46		Yellow	GO:0060998	regulation of dendritic spine development	16/1373	89/21092	0.000182942	0.00633078	0.0057496	Tiam1/Cux2/Arhgap33/Sdk1/Neurl1a/Pak3/Ptprs/Cdk5r1/Sipa1l1/Caprin2/Hdac2/Lpar1/Nlgn3/Cask/Shank2/Nlgn2	16		Turquoise	GO:0030900	forebrain development	112/4076	381/21092	1.21347e-06	5.02806e-05	3.81376e-05	Id4/Smo/Nr2f1/Slc1a2/Fgf10/Ttc8/Ctnnb1/Ncam1/Fgfr3/Zic5/Rarb/Dnah5/Lrp8/Ccdc141/Dlc1/Notch1/Rab3gap1/Rpgrip1l/Htt/Wnt7b/Cdh2/Sox1/Ophn1/Mkl1/Fat4/Reln/Numb/Inhba/Atp7a/Bcan/Sun2/Pten/Lrrk2/Hook3/Pex13/Wnt7a/Id2/Dync2h1/Ntrk2/Robo1/Dab2ip/Pou3f3/Tctn1/Bbs1/Pou3f4/Tacc1/Mkks/Epha5/Mecom/Robo2/Neurod6/Nf1/Bbs2/Mfsd2a/Nog/Kirrel3/Wnt5a/Fgfr1/Sall3/Sall1/Plxna4/Nfib/Notch3/Foxb1/Ndel1/Gli1/Socs7/Jakmi…	112
Blue	GO:0051607	defense response to virus	69/3557	226/21092	2.55e-07	1.04e-05	8.28e-06	Trim56/Oasl2/Ccl5/Crcp/Trim44/Ifit2/Nploc4/Dhx9/Il12rb1/Ufd1/Stat2/Irf1/Stat1/Riok3/Polr3b/Ifitm3/Zbp1/Isg15/Gbp4/Polr3g/Oas1b/Slfn9/Rtp4/Trim11/Parp9/Cxcl10/Trim25/Zc3hav1/Zmpste24/Serinc3/Oas1c/Creb3/Polr3h/Becn1/Mx1/Slfn8/Oas1a/Pqbp1/Ddx58/Pml/Fadd/Bst2/Ifit3/Ifih1/Il33/Ppm1b/Polr3k/Card9/Dhx58/Ifit1bl2/H2-Q7/Nop53/Ilf3/Gpatch3/Lsm14a/Aim2/Ddx60/Mx2/Ifit3b/Bnip3l/Rsad2/Dtx3l/Polr3e/Ifit1/Irf7/…	69		Yellow	GO:0006338	chromatin remodeling	20/1373	127/21092	0.000203576	0.00699725	0.00635488	Smarca1/Cdkn2a/Chek1/Npm1/Cenpp/Myb/Top1/Nasp/Dr1/Ash2l/Hmgb2/Padi2/Hells/Ruvbl2/Mis18a/Itgb3bp/Anp32e/Hmgb1/Ruvbl1/Actl6b	20		Turquoise	GO:0019320	hexose catabolic process	16/4076	25/21092	1.25472e-06	5.15042e-05	3.90657e-05	Trp53/Khk/Pgm2/Lrp5/Galt/Galm/Pfkm/Glb1/Aldob/Gpi1/Pfkp/Pfkl/Pfkfb2/Ldha/Pgm5/Hk1	16
Blue	GO:0032535	regulation of cellular component size	107/3557	398/21092	2.69e-07	1.09e-05	8.69e-06	Wdtc1/Arpc1b/Wdr1/Cdk5/Inf2/Bin1/Gsn/Actr2/Dstn/Wipf2/Rpl4/Rnd2/Rufy3/Lamtor4/Abl1/Shtn1/Plekhh2/Capza1/Grb2/Gmfb/Cntn2/Mag/Pik3r2/Slc12a9/Specc1l/Sptbn1/Srf/Lars/Wnt3/Hsp90ab1/Pls1/Fstl4/Sema7a/Rhoa/Cdc42ep2/Dnm2/Pak1/Add1/Wipf1/Myo1c/Coro1b/Slc12a8/Pafah1b1/Add3/Ssh3/Trim27/Arpc5l/Arpc3/Arpc4/Aatk/Arpc5/Anapc2/Ssh2/Coro1a/Cln8/Arf1/Ifrd1/Myadm/Tmod2/Fam206a/Arf6/Iqgap2/Akt1s1/Sema6a/Rac1/Map3k1…	107		Yellow	GO:0000012	single strand break repair	5/1373	10/21092	0.000221778	0.00752122	0.00683075	Parp1/Tdp1/Smc4/Aplf/Smc2	5		Turquoise	GO:0070997	neuron death	116/4076	398/21092	1.25991e-06	5.15042e-05	3.90657e-05	Smo/Kcnma1/Thrb/Epha7/Ctnnb1/Aifm1/Fgfr3/Hdac4/Sorl1/Pcp4/Trp53/Sncb/Mtor/Rab29/Vegfb/Htt/Bdnf/Xrcc2/Sirt1/Slc30a10/Atp7a/Grid2/Lrrk2/Ntn3/Rb1/Nos1ap/Casp2/Ppara/Cntfr/Mef2c/Mecp2/Ntrk2/Sncg/Hdac3/Slc9a1/Star/Wfs1/Itga1/Fzd1/Nefl/Ambra1/Elk1/Nf1/Cit/Wnt5a/Fam162a/Alkbh1/Mt1/Prkn/Polb/Foxb1/Magi1/Kcnip3/Il18/Apoe/Hsf1/Clu/Pink1/Gpi1/Prnp/Fbxw7/Cpeb4/Ghr/Slc7a11/Ralbp1/Ppp2r2b/Trp63/Trp53bp2/Ppargc…	116
Blue	GO:0043900	regulation of multi-organism process	106/3557	394/21092	2.94e-07	1.18e-05	9.44e-06	Trim56/Oasl2/Ccl5/Trim44/Gsn/Cactin/Nploc4/Lgals9/Dhx9/Il12rb1/Klk7/Ufd1/Ctdp1/Rad23a/Vps4a/Trim35/Stat1/Optn/Riok3/Chmp2b/Ifitm3/Exoc7/Isg15/Gbp4/Nucks1/Pabpc1/Ppib/Oas1b/Banf1/Irf8/Ppp2r1a/Park7/Smc3/Jun/Trim11/Mapk3/Vapb/Parp9/Trim27/Prox1/Chmp2a/Trim25/Prkca/Zc3hav1/Zmpste24/Stau1/Mif/Oas1c/Vps4b/Hspa8/Creb3/Trim28/Trim21/Oas1a/Sqstm1/Pqbp1/Ddx58/Trim26/Hdac1/Pml/Lgals1/Bst2/Ppm1b/Chmp4b/P4hb…	106		Yellow	GO:0098828	modulation of inhibitory postsynaptic potential	5/1373	10/21092	0.000221778	0.00752122	0.00683075	Igsf9b/Unc13b/Rims1/Nlgn3/Nlgn2	5		Turquoise	GO:0060411	cardiac septum morphogenesis	36/4076	86/21092	1.28555e-06	5.2202e-05	3.9595e-05	Smo/Hey1/Hey2/Rarb/Gja5/Trp53/Tgfbr1/Bmp7/Notch1/Id2/Heyl/Robo1/Fzd1/Zfpm2/Nfatc1/Robo2/Dhrs3/Nog/Wnt5a/Acvr1/Cyr61/Vangl2/Jag1/Sav1/Nrp1/Hes1/Cited2/Ift88/Rbm15/Slit2/Mks1/Lrp2/Tgfb2/Fzd2/Parva/Notch2	36
Blue	GO:1903052	positive regulation of proteolysis involved in cellular protein catabolic process	41/3557	111/21092	2.97e-07	1.18e-05	9.48e-06	Atxn3/Psen1/Dnajb2/Zfand2a/Vcp/Rad23a/Rack1/Csnk1e/Edem1/Axin1/Socs5/Taf1/Bag6/Osbpl7/Trib3/Rnf19b/Nub1/Mdm2/Arih2/E330034G19Rik/Sumo3/Rnf40/Ptk2/Sgta/Il33/Gsk3a/Fbxw8/Klhl40/Trib1/Rnf14/Nop53/Usp5/Chfr/Sirt2/Rnf19a/Ankib1/Ddrgk1/Ubqln1/Hspbp1/Edem2/Smad7	41		Yellow	GO:0009263	deoxyribonucleotide biosynthetic process	6/1373	15/21092	0.000225908	0.0075605	0.00686642	Dtymk/Dut/Shmt1/Guk1/Rrm1/Rrm2	6		Turquoise	GO:0042773	ATP synthesis coupled electron transport	29/4076	63/21092	1.32738e-06	5.35433e-05	4.06124e-05	Ndufv2/Uqcrfs1/Mtch2/Bdnf/Coq9/ND4/Uqcr10/Ndufaf1/Mecp2/COX2/Uqcc3/ND2/Pink1/Ndufa8/Sdhc/Taz/Ndufc2/ND4L/ND5/Sdha/COX3/Ndufa10/CYTB/Ndufs1/Afg1l/COX1/Ndufa12/Cyc1/Uqcrc1	29
Blue	GO:0032436	positive regulation of proteasomal ubiquitin-dependent protein catabolic process	33/3557	81/21092	3.07e-07	1.21e-05	9.71e-06	Psen1/Dnajb2/Zfand2a/Vcp/Rad23a/Rack1/Csnk1e/Axin1/Socs5/Taf1/Trib3/Rnf19b/Nub1/Mdm2/Arih2/E330034G19Rik/Sgta/Il33/Gsk3a/Fbxw8/Klhl40/Trib1/Rnf14/Nop53/Usp5/Chfr/Sirt2/Rnf19a/Ankib1/Ddrgk1/Ubqln1/Hspbp1/Smad7	33		Yellow	GO:0051382	kinetochore assembly	6/1373	15/21092	0.000225908	0.0075605	0.00686642	Cenph/Cenps/Cenpn/Cenpw/Cenpe/Cenpa	6		Turquoise	GO:0045666	positive regulation of neuron differentiation	129/4076	454/21092	1.45583e-06	5.83388e-05	4.42497e-05	Magi2/Etv5/Dmd/Tmem106b/Zmynd8/Nedd4l/Dnm1l/Ankrd1/Syt2/Rarb/Pcp4/Unc13a/Lrp8/Cpeb3/Fzd4/Grip1/Impact/Bmp7/Mtor/Acsl6/Il1rapl1/Kidins220/Bend6/Igf1r/Cbfa2t2/Mmd2/Bdnf/Cdkl5/Sirt1/Reln/Ep300/Numb/Pten/Palm/Ntn3/Irx3/Serpini1/Mef2c/Mecp2/Ntrk2/Heyl/Robo1/Dab2ip/Eef2k/Ndrg4/Efna5/Epha4/Fkbp1b/Fzd1/Camk1d/Nefl/Scn1b/Neurod2/Robo2/Nf1/Wnt5a/Fgfr1/Sall1/Tubb2b/Prkn/Plxna4/Trak1/Crtc1/Ntrk3/Ndel1/Plxnb1…	129
Blue	GO:0034341	response to interferon-gamma	48/3557	139/21092	3.23e-07	1.27e-05	1.02e-05	Ccl5/Cdc37/Gsn/Irgm1/Actr2/Jak2/Stx8/Il12rb1/Cdc42/Gbp6/Irf1/Stat1/Ciita/Gbp5/Gbp7/Ifitm3/Stxbp3/Gbp4/Irf8/Eprs/Cdc42ep2/Actg1/Myo1c/Dapk3/Irgm2/Parp9/H2-Aa/Vamp3/Stxbp2/Ccl2/Nmi/Socs1/Trim21/H2-Eb1/Bst2/H2-Q7/Rpl13a/Gbp3/Flnb/Gbp2/Zyx/Myo18a/Actr3/Nlrc5/Gbp9/Pde12/Vps26b/Parp14	48		Yellow	GO:0006334	nucleosome assembly	17/1373	100/21092	0.000235381	0.00782604	0.00710759	Npm1/Cenpp/Nap1l1/Hist1h4d/Hist1h1b/Nasp/Sart3/Chaf1b/Hist1h1d/Hist3h2ba/H2afy2/Cenpa/Ipo4/Mcm2/Mis18a/Itgb3bp/Hp1bp3	17		Turquoise	GO:0051402	neuron apoptotic process	89/4076	288/21092	1.56203e-06	6.19264e-05	4.69709e-05	Smo/Kcnma1/Thrb/Epha7/Ctnnb1/Aifm1/Fgfr3/Hdac4/Pcp4/Trp53/Sncb/Vegfb/Htt/Bdnf/Xrcc2/Sirt1/Slc30a10/Atp7a/Grid2/Rb1/Casp2/Cntfr/Mef2c/Mecp2/Ntrk2/Hdac3/Star/Wfs1/Itga1/Nefl/Ambra1/Nf1/Cit/Fam162a/Alkbh1/Mt1/Prkn/Polb/Foxb1/Kcnip3/Il18/Apoe/Pink1/Gpi1/Prnp/Fbxw7/Cpeb4/Ralbp1/Ppp2r2b/Trp63/Ppargc1a/Chl1/Sod2/Itsn1/Nrp1/Hif1a/Ndnf/Angpt1/Usp53/Arrb1/Stxbp1/Bcl2/Adora2a/Gabra5/Sigmar1/Prdx3/Casp6/Mt3/…	89
Blue	GO:0006893	Golgi to plasma membrane transport	27/3557	60/21092	3.32e-07	1.3e-05	1.04e-05	Exoc6b/Gopc/Rab10/Sys1/D230025D16Rik/Exoc6/Rack1/Optn/Arfgef2/Arf3/Exoc4/Sptbn1/Rab31/Dnm2/Commd1/Vamp2/Vamp3/Kif13a/Arf1/Blzf1/Arf5/Ank3/Golph3l/Arf2/Vamp5/Vamp7/Trim23	27		Yellow	GO:0060997	dendritic spine morphogenesis	13/1373	65/21092	0.000242838	0.00801679	0.00728083	Tiam1/Cux2/Arhgap33/Prmt3/Ephb2/Pak3/Myo5b/Cdk5r1/Sipa1l1/Caprin2/Nlgn3/Cask/Shank2	13		Turquoise	GO:0072329	monocarboxylic acid catabolic process	43/4076	111/21092	1.57485e-06	6.19264e-05	4.69709e-05	Ivd/Lpin2/Decr1/Mtor/Crot/Slc25a17/Abcd2/Ehhadh/Pex13/Echdc1/Phyh/Acads/Hacl1/Hibch/Echs1/Abhd16a/Abhd3/Aldh5a1/Eci2/Abcd3/Hoga1/Lonp2/Acacb/Hadhb/Acadm/Pck2/Cpt1a/Bdh2/Etfb/Acad11/Idua/Echdc2/Etfdh/Ldhd/Abcd1/Acat3/Acox3/Acaa2/Abat/Lpin3/Acox2/Pon3/Eci1	43
Blue	GO:0070646	protein modification by small protein removal	47/3557	136/21092	4.16e-07	1.62e-05	1.29e-05	Cops8/Atxn3/Uchl5/Dnajb2/Vcp/Usp15/Usp30/Usp47/Usp8/Otulin/Usp39/Uspl1/Usp20/Supt3/Park7/Usp22/Cops6/Stambp/Ubxn1/Usp16/Usp18/Otud7b/Josd2/Cops5/Atxn7l3/Taf10/Trim21/Tnip1/Usp9x/Usp7/Kat2a/Spata2/Eny2/Usp25/Babam1/Asxl1/Cops4/Eif3f/Usp48/Otud6b/Nop53/Usp5/Usp1/Otud3/Itch/Cyld/Mindy1	47		Yellow	GO:0007018	microtubule-based movement	33/1373	264/21092	0.00024427	0.00801679	0.00728083	Dnah12/Dnah11/Ak7/Uchl1/Dnah9/Kif11/Cfap298/Pcm1/Kifc1/Kif23/Myo5a/Wdr78/Kif3a/Kif20b/Trim46/Map1b/Gas8/Kif5a/Tmem108/Cenpe/Kif22/Sfpq/Kifc5b/Dnah10/Hap1/Syne2/Rab27b/Kif15/Terf2/Kif2c/Wasf1/Kif14/Ift81	33		Turquoise	GO:0003279	cardiac septum development	48/4076	129/21092	1.57586e-06	6.19264e-05	4.69709e-05	Smo/Luzp1/Hey1/Hey2/Rarb/Gja5/Trp53/Tgfbr1/Pcsk5/Bmp7/Notch1/Kif7/Id2/Heyl/Robo1/Fzd1/Zfpm2/Nfatc1/Robo2/Dhrs3/Nog/Wnt5a/Sall1/Acvr1/Cyr61/Vangl2/Jag1/Cntrl/Sav1/Nrp1/Hes1/Cited2/Ift88/Rbm15/Mdm4/Slit2/Nphp3/Fuz/Cplane1/Mks1/Lrp2/Tgfb2/Fzd2/Lrp1/Parva/Ltbp1/Notch2/Adamts6	48
Blue	GO:1901987	regulation of cell cycle phase transition	83/3557	291/21092	4.27e-07	1.65e-05	1.32e-05	Cdk5rap3/Bub3/Taok1/Rps27l/Cdc6/Foxo4/Taok2/Psme3/Vps4a/Rint1/Anp32b/Cdkn2d/Anapc5/Prkdc/Ercc3/Rad21/Usp47/Lcmt1/Tpr/Kcna5/Fbxo31/Cirbp/Eif4g1/Mad1l1/Fam83d/Cul3/Anapc11/Jade1/Dync1li1/Ik/Mdm2/Psme1/Rpa2/Ccng1/D7Ertd443e/Hacd1/Bid/Cdt1/Hecw2/Ube2e2/Vps4b/Mta3/Ctdsp1/Anapc4/Zfp830/Fbxo7/Cdc45/Tcf3/Men1/Pml/Rpl17/Stil/Blm/Babam1/Cradd/Mre11a/Xrcc3/Gjc2/Rdx/Rpl26/Ctdspl/Tmod3/Ddx3x/Psme2/Ezh2/Ddb1/N…	83		Yellow	GO:0095500	acetylcholine receptor signaling pathway	7/1373	21/21092	0.000252114	0.00806606	0.00732557	Rgs8/Lypd1/Cdk5r1/Ly6h/Chrna4/Chrnb2/Hrh3	7		Turquoise	GO:0048705	skeletal system morphogenesis	81/4076	256/21092	1.62368e-06	6.33965e-05	4.8086e-05	Col14a1/Col12a1/Fmn1/Hoxd9/Ppargc1b/Eya1/Ctnnb1/Fgfr3/Rarb/Tgfbr1/Lrp5/Bmp7/Col27a1/Zfp950/Hoxa5/Por/Hoxb4/Spef2/Hoxb3/Wnt7a/Mef2c/Ror2/Col1a1/Vwa1/Insig1/Glg1/Hoxc4/Wnt9a/Dhrs3/Nog/Hoxa7/Serpinh1/Rflnb/Csgalnact1/Flvcr1/Vit/Hyal2/Alpl/Inppl1/Ryk/Prrx1/Gli3/Hoxb5/Hoxc8/Mmp14/Sox9/Gas1/Pdgfrb/Cited2/Bmpr1b/Fgf18/Schip1/Wdr60/Idua/Med12/Chsy1/Hoxa6/Tiparp/Hoxb8/Ltbp3/Msx1/Fuz/Col7a1/Sh3pxd2b/Cbs/Me…	81
Blue	GO:0048524	positive regulation of viral process	33/3557	82/21092	4.31e-07	1.65e-05	1.32e-05	Dhx9/Ctdp1/Rad23a/Vps4a/Chmp2b/Nucks1/Pabpc1/Ppib/Smc3/Jun/Trim11/Vapb/Chmp2a/Stau1/Vps4b/Hspa8/Trim21/Lgals1/Chmp4b/P4hb/Smarca4/Rab7/Cfl1/Ddx3x/Ddb1/Mvb12b/Snw1/Anxa2/Pde12/Smarcb1/Stom/Ppie/Adar	33		Yellow	GO:1903831	signal transduction involved in cellular response to ammonium ion	7/1373	21/21092	0.000252114	0.00806606	0.00732557	Rgs8/Lypd1/Cdk5r1/Ly6h/Chrna4/Chrnb2/Hrh3	7		Turquoise	GO:0001738	morphogenesis of a polarized epithelium	34/4076	80/21092	1.65855e-06	6.43455e-05	4.88058e-05	Znrf3/Sfrp5/Sec24b/Ttc8/Dlg3/Fzd3/Rpgrip1l/Slc9a3r1/Wnt7b/Ophn1/Traf3ip1/Fat4/Numb/Astn2/Ankrd6/Wnt7a/Ror2/Fzd1/Wnt5a/Sh3bp1/Myo9a/Vangl2/Ryk/Lama5/Trp63/Abl2/Alms1/Dab2/Med12/Fzd6/Fuz/Cplane1/Mks1/Fzd2	34
Blue	GO:2001233	regulation of apoptotic signaling pathway	109/3557	411/21092	4.35e-07	1.65e-05	1.32e-05	Spop/Ybx3/Psen1/Vdac2/Unc5b/Gsn/Bcl10/Pak2/Jak2/Rpl11/Bak1/Dedd2/Hmox1/Sh3glb1/Acsl5/Cdk11b/Mapk8ip1/Psme3/Pih1d1/Gnai2/Pak7/Rack1/Cdkn2d/Mnt/Rrn3/Sod1/Lmna/Nle1/Gclm/Usp47/Faim/Bag5/Rad9a/Ing5/Bax/Fis1/Rps3/Ubb/Ctnna1/Sgk3/Ppp2r1a/Mdm2/Opa1/Park7/Triap1/Map3k7/Dapk3/Arrb2/Fignl1/Tpt1/Siva1/Mal/Ppp1ca/Daxx/Mif/Bid/Hnrnpk/Src/Pdcd5/Serinc3/Gpx1/Rbck1/Creb3/Rela/Nol3/Sept4/Prelid1/Pdcd7/Rffl/Hdac1/…	109		Yellow	GO:1905144	response to acetylcholine	7/1373	21/21092	0.000252114	0.00806606	0.00732557	Rgs8/Lypd1/Cdk5r1/Ly6h/Chrna4/Chrnb2/Hrh3	7		Turquoise	GO:0006119	oxidative phosphorylation	38/4076	94/21092	1.856e-06	7.15498e-05	5.42703e-05	Ndufv2/Uqcrfs1/Mtch2/Bdnf/Coq9/Slc25a33/Atp7a/ND4/Mlxipl/Uqcr10/Ndufaf1/Mecp2/COX2/Uqcc3/ND2/Pink1/Ndufa8/Atp5o/Sdhc/Taz/Ndufc2/Cox7a1/ND4L/ND5/Sdha/COX3/Ndufa10/Slc25a23/Abcd1/Ppif/CYTB/Ndufs1/Afg1l/COX1/Ndufa12/Cyc1/Uqcrc1/Chchd10	38
Blue	GO:0045786	negative regulation of cell cycle	118/3557	454/21092	4.6e-07	1.74e-05	1.39e-05	Cdk5rap3/Ddx39b/Cdk5/Bin1/Heca/Bub3/Taok1/Rps27l/Hras/Cdc6/Abl1/Foxo4/Ptprk/Hpgd/Taok2/Vps4a/Irf1/Smc1a/Rint1/Trim35/Stag2/Cdkn2d/Prkdc/Ptpn11/Chmp1a/Rad21/Nle1/Mybbp1a/Usp47/Prkacb/Lcmt1/Rad9a/Tpr/Fbxo31/Rpl23/Hsp90ab1/Mad1l1/Rhob/Rpl24/Jade1/Nabp2/Dync1li1/Ik/Mdm2/Smc3/Dclre1b/Rpa2/Ccng1/D7Ertd443e/Prox1/Chmp2a/Timeless/Mapk14/Eme2/Map3k20/Pla2g16/Ppp1r13b/Mif/Apbb2/Cdt1/Nsun2/Rps6/Nupr1/Timp2/…	118		Yellow	GO:1905145	cellular response to acetylcholine	7/1373	21/21092	0.000252114	0.00806606	0.00732557	Rgs8/Lypd1/Cdk5r1/Ly6h/Chrna4/Chrnb2/Hrh3	7		Turquoise	GO:0009201	ribonucleoside triphosphate biosynthetic process	48/4076	130/21092	2.03375e-06	7.78071e-05	5.90164e-05	Hdac4/Trp53/Khk/Mtch2/Galt/Mlxipl/Ppara/COX2/Atp5b/Uqcc3/Prkag2/Dhtkd1/Esrrb/Pfkm/Nme5/Adpgk/Prkn/Nme7/Aldob/Tpi1/Atp5k/Atp5o/Gpi1/Taz/Pfkp/Ndufc2/Eno3/Zbtb20/ATP6/Prkaa2/Eno2/Ppargc1a/Atp5a1/Pfkl/Hif1a/Eno1b/Pfkfb2/Ncor1/Ogt/Pid1/Ldhd/Nme6/Atp5g3/Hk1/Aldoc/Cyc1/Atp5j/Chchd10	48
Blue	GO:0032271	regulation of protein polymerization	65/3557	212/21092	4.73e-07	1.78e-05	1.42e-05	Arpc1b/Mapre1/Vdac2/Bin1/Gsn/Actr2/Stmn1/Wipf2/Abl1/Tubb4a/Capza1/Grb2/Gmfb/Camsap1/Tppp/Pik3r2/Rps3/Sptbn1/Arl2/Rhoa/Cdc42ep2/Pak1/Add1/Wipf1/Myo1c/Coro1b/Add3/Trim27/Arpc5l/Arpc3/Arpc4/Dctn1/Arpc5/Coro1a/Tppp3/Arf1/Myadm/Tmod2/Fam206a/Arf6/Iqgap2/Rac1/Tmod1/Tbcd/Washc1/Cfl1/Rdx/Tmod3/Lats1/Brk1/Mapt/Eml2/Cttn/Prune1/Hsp90aa1/Pde4dip/Arpc1a/Tmsb15b1/Camsap2/Clip3/Inpp5j/Actr3/Sgk1/Cdk5rap2/Twf1	65		Yellow	GO:0060078	regulation of postsynaptic membrane potential	18/1373	111/21092	0.000287019	0.00912541	0.00828767	Cux2/Cacnb3/Gabra3/Cbln1/Grik1/Igsf9b/Stx1a/Unc13b/S1pr2/Tmem108/Chrna4/Gabre/Neto1/Grk2/Rims1/Nlgn3/Shank2/Nlgn2	18		Turquoise	GO:0060079	excitatory postsynaptic potential	35/4076	84/21092	2.04386e-06	7.78071e-05	5.90164e-05	Grin2a/Zmynd8/Slc29a1/Npy2r/Rab3gap1/Bdnf/Reln/Grid2/Pten/Lrrk2/Ntn3/Grin2c/Wnt7a/Syne1/Mef2c/Mecp2/Prkn/Ppp1r9a/Rims2/Atxn1/Dlg4/Nrxn1/Grin2b/Rgs4/Dmpk/Nlgn1/Ssh1/Celf4/Adora1/Adora2a/Grik5/P2rx4/Ppp3ca/Gsk3b/Grin1	35
Blue	GO:2001252	positive regulation of chromosome organization	57/3557	178/21092	4.9e-07	1.83e-05	1.46e-05	Jdp2/Zbtb7b/Dkc1/Dnmt1/Cct8/Pih1d1/Rps6ka4/Anapc5/Rad21/Cct2/Lmna/Cct5/Ctbp1/Tpr/Gnl3/Smad4/Cul3/Anapc11/Nabp2/L3mbtl2/Cct3/Mapk3/Rnf40/Cct7/Daxx/Cdt1/Trim28/Anapc4/Becn1/Acd/Cct6a/Kat2b/Men1/Pml/Kat2a/Mre11a/Hnrnpu/Rnf20/Slx4/Ctr9/Slk/Kdm1a/Kat7/Snw1/Hnrnpd/Tnks2/Tnks/Tcp1/Brd7/Suv39h1/Rps6ka5/Rad50/Rif1/Prkcq/Smarcb1/Hnrnpa2b1/Tada2a	57		Yellow	GO:0032886	regulation of microtubule-based process	30/1373	234/21092	0.000296434	0.00936621	0.00850637	Chek1/Cep192/Stmn3/Dnah11/Npm1/Tacc3/Ska1/Tacc2/Ccnf/Kif11/Cfap298/Ska2/Kifc1/Psrc1/Gen1/Ckap2/Cav1/Pkd1/Ska3/2900011O08Rik/Kif3a/Rbm14/Cdk5r1/Trim46/Map1b/Plk1/Hap1/Nin/Nup62/Tpx2	30		Turquoise	GO:0005976	polysaccharide metabolic process	43/4076	112/21092	2.08186e-06	7.87614e-05	5.97402e-05	Ppp1r3c/Gaa/Phkb/Nr1d1/Khk/Pgm2/Ugp2/Ppp1r3g/Mtor/Ppp1r3d/Slc37a4/Nfkb1/Ppp1r2/Adrb1/Epm2a/Prkag2/Sorbs1/Phka1/Esrrb/Pfkm/Ppp1r3b/Gys1/Egf/Csgalnact1/Tcf7l2/Rb1cc1/Inpp5k/Per2/Phkg1/Agl/Ndst2/Stk40/Acadm/Has3/Ndst3/Pygm/B4galt5/Pgm5/Ext1/Pygb/Adra1b/Ppp1r1a/Gsk3b	43
Blue	GO:0071346	cellular response to interferon-gamma	42/3557	117/21092	5.28e-07	1.96e-05	1.57e-05	Ccl5/Cdc37/Gsn/Irgm1/Actr2/Jak2/Stx8/Il12rb1/Cdc42/Gbp6/Irf1/Stat1/Gbp5/Gbp7/Stxbp3/Gbp4/Irf8/Eprs/Cdc42ep2/Actg1/Myo1c/Dapk3/Irgm2/Parp9/Vamp3/Stxbp2/Ccl2/Nmi/Socs1/H2-Q7/Rpl13a/Gbp3/Flnb/Gbp2/Zyx/Myo18a/Actr3/Nlrc5/Gbp9/Pde12/Vps26b/Parp14	42		Yellow	GO:0000018	regulation of DNA recombination	17/1373	102/21092	0.000300318	0.00943036	0.00856463	Chek1/Ung/Rmi2/Hist1h1b/Rad18/Ndfip1/Polq/Nsd2/Hist1h1d/Rad51ap1/Ankle1/H1fx/Tex15/Atad5/Terf2/Aplf/Msh2	17		Turquoise	GO:0016055	Wnt signaling pathway	121/4076	423/21092	2.11887e-06	7.96472e-05	6.04121e-05	Bambi/Amer1/Arl6/Znrf3/Sfrp5/Wnt8b/Mad2l2/Fgf10/Tle2/Usp34/Lgr4/Ctnnb1/Tmem64/Tle4/Fgfr3/Tmem198/Wwtr1/Fzd3/Wnk2/Myh6/Ldb1/Tcf7l1/Fzd4/Cpe/Lrp5/Ccdc88c/Notch1/Slc9a3r1/Wnt7b/Bcl9l/Cdh2/Lrp4/Fzd8/Nfkb1/Tnik/Pten/Wls/Lrrk2/Ankrd6/Wnt7a/Tle1/Fzd10/Kremen1/Nxn/Dab2ip/Lgr6/Chd8/Ror2/Apc2/Fzd1/Fgf9/Col1a1/Arntl/Wnt9a/Nog/Cxxc4/Senp2/Wnt5a/Sall1/Prkn/Tbl1x/Gli1/Egf/Spin1/Bcl9/Rbms3/Apoe/Tcf7l2/Vangl2/Pl…	121
Blue	GO:0072659	protein localization to plasma membrane	78/3557	271/21092	6.34e-07	2.34e-05	1.87e-05	Stx7/Gopc/Rab10/Cdk5/Cdh1/Nfasc/Sys1/Tspan5/D230025D16Rik/Stx8/Flot2/Vps4a/Rack1/Pacs2/Optn/Gripap1/Prkcz/Rilpl1/Vti1b/Rhog/Flot1/Gak/Epb41l3/Pik3r2/Sptbn1/Pls1/Rap2a/Rab31/Ehd2/Commd1/Ehd3/Sytl2/Cltc/Vamp2/Vamp3/Kif13a/Ramp3/Akt2/Ldlrap1/Pik3r1/Rab3d/Rab8a/Pacsin1/Myadm/Arf6/Hectd1/Sqstm1/Rac1/Vps35/Flna/Map7/Myl12a/Blzf1/Washc1/Tmbim1/Rdx/Ank3/Rab3b/Golph3l/Scrib/Tspan15/Plekhf1/Anxa2/Grasp/Vam…	78		Yellow	GO:0031646	positive regulation of neurological system process	14/1373	75/21092	0.000303327	0.00946641	0.00859737	Cux2/Cacnb3/Oprl1/Igsf9b/Stx1a/Unc13b/S100b/Neto1/Grk2/Tnr/Rims1/Nlgn3/Shank2/Nlgn2	14		Turquoise	GO:0009185	ribonucleoside diphosphate metabolic process	37/4076	91/21092	2.14132e-06	7.96472e-05	6.04121e-05	Hdac4/Trp53/Khk/Mtch2/Galt/Mlxipl/Ppara/Prkag2/Dhtkd1/Esrrb/Pfkm/Adpgk/Entpd2/Cant1/Aldob/Tpi1/Nudt5/Ak1/Gpi1/Pfkp/Eno3/Ampd3/Zbtb20/Nudt9/Prkaa2/Eno2/Ppargc1a/Pfkl/Hif1a/Eno1b/Pfkfb2/Ncor1/Nudt18/Ogt/Ldha/Hk1/Aldoc	37
Blue	GO:1901991	negative regulation of mitotic cell cycle phase transition	49/3557	146/21092	6.49e-07	2.37e-05	1.9e-05	Cdk5rap3/Bub3/Taok1/Rps27l/Cdc6/Foxo4/Taok2/Vps4a/Rint1/Prkdc/Rad21/Usp47/Lcmt1/Tpr/Fbxo31/Mad1l1/Jade1/Dync1li1/Ik/Mdm2/Rpa2/Ccng1/D7Ertd443e/Cdt1/Ctdsp1/Zfp830/Fbxo7/Pml/Stil/Blm/Cradd/Mre11a/Xrcc3/Gjc2/Rpl26/Ctdspl/Ezh2/Nop53/Brd7/Msh6/Syf2/Taok3/Anapc15/Zfyve19/Rbl1/Cdk5rap2/Cacnb4/Mtbp/Zfp655	49		Yellow	GO:2000463	positive regulation of excitatory postsynaptic potential	9/1373	35/21092	0.000307797	0.00954735	0.00867088	Cux2/Cacnb3/Stx1a/Neto1/Grk2/Rims1/Nlgn3/Shank2/Nlgn2	9		Turquoise	GO:0043010	camera-type eye development	99/4076	331/21092	2.1445e-06	7.96472e-05	6.04121e-05	Aldh1a1/Arl6/Tspan12/Thrb/Fgf10/Ttc8/Ctnnb1/Cep290/Fgfr3/Gdf11/Rarb/Ift122/Tgfbr1/Fzd4/Slc4a5/Lrp5/Bmp7/Rab3gap1/Rpgrip1l/Slc4a7/Vhl/Sox1/Rorb/Traf3ip1/Clcn2/Sdk2/Inhba/Gja1/Fat3/Rs1/Sdhaf4/Ntrk2/Nhs/Ring1/Rpgr/Maf/Rdh13/Nf1/Pou2f1/Cc2d2a/Ntrk3/Kmt2c/Aqp5/Rxra/Gpm6a/Nectin3/Sox8/Jag1/Gpd2/Sox2/Irx5/Gli3/Mab21l1/Sox9/Ndp/Nrp1/Gas1/Pdgfrb/Cited2/Bmpr1b/Cyp1b1/Hif1a/Hes5/Sp3/Thy1/Ptn/Rom1/Meis1/Pax6…	99
Blue	GO:0051656	establishment of organelle localization	122/3557	476/21092	6.52e-07	2.37e-05	1.9e-05	Cyth1/Chmp6/Pla2g3/Cdk5/Psen1/Actr2/Syt9/Rap1b/Dctn4/Hmox1/Cdc42/Eipr1/Eif6/Cep120/Cadps/Vps4a/Gipc1/Kit/Ubxn2b/Gripap1/Prkcz/Chmp1a/Gosr1/Insc/Chmp2b/Napa/Bloc1s5/Gbf1/Cplx3/Ltv1/Sec16a/Ap3b2/Ubb/Pibf1/Bccip/Mad1l1/Fam83d/Cul3/Pa2g4/Dnm2/Myo1c/Pafah1b1/Arfgap2/Spice1/Dnm3/Nppa/Vamp2/Grm7/Chmp2a/Stxbp2/Kif13a/Snap29/Dgki/Dctn1/Prkca/Ywhaz/Map6/Cdt1/Ptk2/Dync1h1/Vps4b/Wipi1/Arf1/Bace1/Becn1/Sept1/…	122		Yellow	GO:0009416	response to light stimulus	35/1373	290/21092	0.000316833	0.00976805	0.00887132	Chek1/Hmgn1/Npm1/Hus1/Pbk/Sema5b/Pclaf/Gucy2f/Ppid/Rad18/Opn3/Gen1/Dtl/Ercc4/Cul4b/Rbm4/Brca2/Parp1/Casp3/Ccnd1/Irx6/Tipin/Itgb1/Neto1/Aurkb/Cacna2d4/Crip1/Chrnb2/Sema5a/Akt1/Ruvbl2/Nlgn3/Msh2/Ddias/B4galt2	35		Turquoise	GO:0048562	embryonic organ morphogenesis	95/4076	315/21092	2.30519e-06	8.50965e-05	6.45453e-05	Aldh1a1/Smo/Fgf10/Hoxd9/Sec24b/Crb2/Eya1/Ctnnb1/Rarb/Fzd3/Tgfbr1/Pkd2/Bmp7/Notch1/Slc9a3r1/Spry2/Hoxa5/Tshz1/Hoxb4/Gja1/Hoxb3/Lrig3/Mef2c/Id2/Ror2/Pou3f4/Ripor2/Gjb6/Fgf9/Mib1/Insig1/Hoxc4/Wnt9a/Tmie/Nog/Wnt5a/Fgfr1/Sall1/Hoxa7/Ift57/Gli1/Acvr1/Tcf7l2/Vangl2/Flvcr1/Whrn/Sox2/Ccdc39/Yap1/Prrx1/Gli3/Hoxb5/Edn1/Tead1/Mmp14/Sox9/Gas1/Hes1/Cited2/Hif1a/Myo6/Sp3/Sobp/Wdr60/Med12/Fzd6/Hoxa6/Hoxb8/Lrig1/…	95
Blue	GO:0051168	nuclear export	48/3557	142/21092	6.63e-07	2.4e-05	1.92e-05	Nup155/Ddx39b/Cdk5/Supt6/Ddx39/Rangap1/Dhx9/Eif6/Srsf3/Ranbp3/Ptpn11/Thoc3/Rbm22/Nemf/Ltv1/Tpr/Ifi27/Bccip/Pa2g4/Poldip3/Mdm2/Park7/Wipf1/Iws1/Rbmx2/Xpo7/Ppm1a/Rps15/Rpsa/Nup88/Eny2/Ncbp1/Lsg1/Nol6/Ran/Phax/Polr2d/Xpo5/Thoc6/Zfp593/Nutf2/Hspa9/Ywhae/Hnrnpa2b1/Khdrbs1/Prkaca/Eif5a/Adar	48		Yellow	GO:0010769	regulation of cell morphogenesis involved in differentiation	39/1373	336/21092	0.000332004	0.0101741	0.00924012	Sema3b/Tiam1/Cux2/Lpar3/L1cam/Wdr36/Sema5b/Dscam/Olfm1/Arhgap33/Fxn/Sema3d/Mgll/Ephb2/Pak3/Rcc2/Ptprs/Dcx/Myo5b/Sema6b/Cdk5r1/Sema4f/Trim46/Map1b/Sipa1l1/Has2/Arhgap35/Caprin2/Plxna2/Nin/Chrnb2/Sema5a/Tnr/Nlgn3/Cask/Rac3/Plxna3/Ust/Sarm1	39		Turquoise	GO:0009896	positive regulation of catabolic process	117/4076	407/21092	2.38679e-06	8.75781e-05	6.64276e-05	Rbm24/Amer1/Sesn1/Fam122a/Sgsm3/Hspa1a/Nedd4l/Rnf144a/Ndufa13/Ythdf3/Pttg1ip/Sorl1/Ticam1/Cpeb3/Rab3gap1/Htt/Cop1/Abcd2/Sirt1/Angptl3/Lrsam1/Smurf2/Gja1/Trim8/Pten/Lrrk2/Mlxipl/Tob1/Pias1/Bcap31/Tbk1/Ldlr/Bag2/Ythdf2/Epm2a/Dab2ip/Pnpt1/Bbs7/Apc2/Vps13c/Xbp1/Ambra1/Pim2/Esrrb/Mtdh/Cd81/Wnt5a/Rnf139/Rhbdd3/Prkn/Trp53inp2/Egf/Rilp/Tnrc6a/Apoe/Zfp36l1/Hsf1/Mid2/Mov10/Mapk9/Adra2a/Clu/Pink1/Zfp36l2/Fb…	117
Blue	GO:0051348	negative regulation of transferase activity	73/3557	249/21092	6.67e-07	2.4e-05	1.92e-05	Cdk5rap3/Dusp26/Chmp6/Psen1/Cbl/Mvp/Itgb1bp1/Rpl11/Gstp1/Abl1/Mapk8ip1/Smcr8/Wnk1/Socs5/Zgpat/Gadd45g/Srcin1/Zfyve28/Sh3bp5/Bag5/Nf2/Dbndd2/Fem1a/Pif1/Rpl23/Trib3/Inka1/Fam72a/Park7/Dusp10/Trim27/Irs2/Dnajc3/Prkca/Sh3bp5l/Src/Cln8/Irak3/Wars/Vps25/Akt1s1/Kat2b/Fbxo7/Ubash3b/Smyd3/Dusp3/Men1/Tigar/Pml/Hipk3/Gsk3a/Rps7/Dusp19/Coro1c/Washc1/Hnrnpu/Sfrp1/Trib1/Setd7/Lats1/Aida/Tesk1/Mapt/Rpl5/Parp3/G…	73		Yellow	GO:0051225	spindle assembly	17/1373	103/21092	0.000338241	0.0103032	0.00935734	Haus7/Cep192/Csnk1d/Aspm/Kif11/Kifc1/Fbxo5/Racgap1/Kif23/Tubb5/Aurka/Plk1/Kifc5b/Aurkb/Chek2/Cdc20/Tpx2	17		Turquoise	GO:0001558	regulation of cell growth	125/4076	441/21092	2.40934e-06	8.7876e-05	6.66536e-05	Crlf3/Cth/Col14a1/Sesn1/Acvr1b/Fam122a/Mad2l2/Epha7/Lgi1/Nedd4l/Derl2/Ndufa13/Kazald1/Minar1/Syt2/Trp53/Unc13a/Tgfbr1/Igfbp2/Mtor/Fhl1/Osgin2/Bdnf/Cdkl5/Rbbp7/Sirt1/Ptprj/Fdps/Ep300/Slc25a33/Inhba/Gja1/Clstn1/Rb1/Adrb1/Ppara/Htra1/Rnf6/Rptor/Mecp2/Pttg1/Dab2ip/Igfbp4/Sema4a/Naif1/Crim1/Slc9a1/Pot1b/Efna5/Cd38/Xbp1/Cd81/Cda/Wnt5a/Atad3a/Wfdc1/Prkn/Plxna4/Igfbp5/Ntrk3/Sema4g/Ndel1/Cyr61/Apoe/Hyal2/…	125
Blue	GO:0043414	macromolecule methylation	80/3557	281/21092	7.42e-07	2.66e-05	2.13e-05	Hist1h1c/Gspt1/Mettl1/Supt6/Dnmt1/Tet3/Trmt5/Smyd2/Pih1d1/Tgs1/Icmt/Ndufaf7/Snrpb/Mettl14/Lmna/Prmt1/Lcmt1/Mettl15/Pygo2/Mettl16/Smad4/Ppm1d/Iws1/Setd1b/Mettl22/Ftsj3/L3mbtl2/Fam173b/Kdm4a/Zfp57/Fbl/Zmpste24/Fam98a/Pwp1/Nsun2/Rab3d/Wdr4/Kmt5a/Trim28/Hist1h1e/Mllt6/Setd1a/Prmt6/Smyd3/Men1/Mrm2/Ntmt1/Gsk3a/Smarca4/Rnf20/Setd7/Ctr9/Ehmt2/Setdb2/Ezh2/Arid4b/Rab3b/Wt1/Kdm1a/Hsd17b10/Etf1/H19/Snw1/Trmt…	80		Yellow	GO:0072010	glomerular epithelium development	6/1373	16/21092	0.000341592	0.0103433	0.00939378	Ptpro/Basp1/Bmp4/Foxc1/Prom1/Nup93	6		Turquoise	GO:0021575	hindbrain morphogenesis	26/4076	55/21092	2.49296e-06	9.03847e-05	6.85564e-05	Smo/Ldb1/Dlc1/Ophn1/Pantr2/Atp7a/Grid2/Wnt7a/Atxn2/Herc1/Gli1/Rfx4/Whrn/Abl2/Trnp1/Gas1/Hes1/Rora/Nrxn1/Dab1/Cbs/Serpine2/Atp2b2/Pcnt/Gli2/Ulk1	26
Blue	GO:0034502	protein localization to chromosome	33/3557	84/21092	8.29e-07	2.95e-05	2.36e-05	Dkc1/Bub3/Tinf2/Cct8/Pih1d1/Rad21/Cct2/Esco2/Cct5/Gnl3/Nabp2/Ik/Spidr/Cct3/Rpa2/Cct7/Wrap53/Daxx/Cdt1/Acd/Wapl/Cct6a/Pml/Terf2ip/Ezh2/Tnks2/Tnks/Tcp1/Parp3/Chmp7/Ctcf/Rpa1/Mtbp	33		Yellow	GO:0051053	negative regulation of DNA metabolic process	22/1373	152/21092	0.000346185	0.0103536	0.00940309	Chek1/Hus1/Rmi2/Kcnk2/Hist1h1b/Fbxo5/Rad18/Ndfip1/Polq/Ercc4/Stn1/Hist1h1d/Ankle1/Gnl3l/Brca2/H1fx/Parp1/Tipin/Aunip/Chek2/Terf2/Msh2	22		Turquoise	GO:0030111	regulation of Wnt signaling pathway	88/4076	287/21092	2.5481e-06	9.15482e-05	6.94389e-05	Bambi/Amer1/Znrf3/Sfrp5/Mad2l2/Fgf10/Tle2/Usp34/Lgr4/Tmem64/Tle4/Fgfr3/Tmem198/Wwtr1/Wnk2/Notch1/Slc9a3r1/Cdh2/Lrp4/Nfkb1/Wls/Lrrk2/Ankrd6/Tle1/Kremen1/Nxn/Dab2ip/Lgr6/Chd8/Ror2/Apc2/Fzd1/Fgf9/Col1a1/Arntl/Nog/Cxxc4/Wnt5a/Sall1/Prkn/Tbl1x/Gli1/Egf/Spin1/Rbms3/Apoe/Tcf7l2/Vangl2/Plpp3/Mcc/Eda/Sox2/Yap1/Gli3/Amer2/Foxo1/Abl2/Sox9/Sulf1/Zranb1/Lgr5/Ctnnd2/Ubr5/Dab2/Shisa6/Med12/Fzd6/Stk11/Nphp3/Fuz/…	88
Blue	GO:1902903	regulation of supramolecular fiber organization	94/3557	346/21092	8.5e-07	3.01e-05	2.41e-05	Arpc1b/Mapre1/Wdr1/Psen1/Bin1/Sorbs3/Gsn/Actr2/Stmn1/Dstn/Wipf2/Taok1/Itgb1bp1/Abl1/Tubb4a/Plekhh2/Rhoc/Capza1/Hdgfl3/Grb2/Gmfb/Camsap1/Tgfb3/Nf2/Pik3r2/Specc1l/Rps3/Sptbn1/Map1a/Arl2/Smad4/Rhoa/Cdc42ep2/Pak1/Add1/Wipf1/Myo1c/Coro1b/Add3/Ssh3/Trim27/Arpc5l/Prox1/Arpc3/Arpc4/Dctn1/Arpc5/Ssh2/Limch1/Coro1a/Pik3r1/Hspa8/Arhgef10/Arf1/Myadm/Tmod2/Fam206a/Arf6/Iqgap2/Rac1/Flna/Tmod1/Tbcd/Washc1/Tmeff2…	94		Yellow	GO:0006301	postreplication repair	7/1373	22/21092	0.000349093	0.0103536	0.00940309	Ube2n/Pclaf/Rad18/Dtl/Pole2/Brca1/Msh2	7		Turquoise	GO:0009156	ribonucleoside monophosphate biosynthetic process	51/4076	142/21092	2.55511e-06	9.15482e-05	6.94389e-05	Adss/Hdac4/Ampd2/Trp53/Khk/Pfas/Mtch2/Galt/Mlxipl/Ppara/COX2/Atp5b/Uqcc3/Prkag2/Dhtkd1/Esrrb/Pfkm/Adpgk/Prkn/Adsl/Aldob/Tpi1/Atp5k/Ak1/Atp5o/Gpi1/Taz/Pfkp/Ndufc2/Eno3/Ampd3/Zbtb20/ATP6/Prkaa2/Eno2/Ppargc1a/Atp5a1/Pfkl/Hif1a/Eno1b/Pfkfb2/Ncor1/Ogt/Pid1/Ldhd/Atp5g3/Hk1/Aldoc/Cyc1/Atp5j/Chchd10	51
Blue	GO:0060491	regulation of cell projection assembly	58/3557	185/21092	8.56e-07	3.01e-05	2.41e-05	Bin3/Rab3ip/Dynll1/Fscn1/Hras/Cdc42/Cep120/Kit/Sept7/Def8/Eps8l2/Tgfb3/P2ry12/Rhog/Ccp110/Cobl/Atg3/Srf/Cdc42ep2/Dnm2/Dnm3/Ssh3/Akirin1/Ssh2/Plxnb3/Fam98a/Src/Pld1/Fam206a/Arf6/Plekhm1/Pqbp1/Podxl/Rac1/Cenpj/Dcdc2a/Coro1c/Washc1/Kctd17/Cfl1/Anln/Rdx/Brk1/Wrap73/Ift46/P2rx7/Hsp90aa1/Atp8b1/Crocc/Wasf2/Prkcq/Actr3/Mien1/Rab5a/Twf1/Ift140/Cyld/Rala	58		Yellow	GO:0042391	regulation of membrane potential	47/1373	430/21092	0.000349595	0.0103536	0.00940309	Scn3b/Cdkn2a/Cux2/Cacnb3/Fgf12/Scn3a/Gabra3/Piezo2/Mllt11/Ppid/Kcnk2/Kcnmb4/Cbln1/Grik1/Stoml2/Rims4/Cav1/Igsf9b/Kcnt2/Cxadr/Stx1a/Bves/Grik3/Unc13b/S1pr2/Gpd1l/Bnip3/Parp1/Tmem108/Atpif1/Chrna4/Pycr1/Hcn1/Gabre/Nalcn/Kcnip1/Neto1/Grk2/Chrnb2/Akt1/Bok/Clic1/Rims1/Nlgn3/Kcnh8/Shank2/Nlgn2	47		Turquoise	GO:0198738	cell-cell signaling by wnt	121/4076	425/21092	2.73497e-06	9.74193e-05	7.38922e-05	Bambi/Amer1/Arl6/Znrf3/Sfrp5/Wnt8b/Mad2l2/Fgf10/Tle2/Usp34/Lgr4/Ctnnb1/Tmem64/Tle4/Fgfr3/Tmem198/Wwtr1/Fzd3/Wnk2/Myh6/Ldb1/Tcf7l1/Fzd4/Cpe/Lrp5/Ccdc88c/Notch1/Slc9a3r1/Wnt7b/Bcl9l/Cdh2/Lrp4/Fzd8/Nfkb1/Tnik/Pten/Wls/Lrrk2/Ankrd6/Wnt7a/Tle1/Fzd10/Kremen1/Nxn/Dab2ip/Lgr6/Chd8/Ror2/Apc2/Fzd1/Fgf9/Col1a1/Arntl/Wnt9a/Nog/Cxxc4/Senp2/Wnt5a/Sall1/Prkn/Tbl1x/Gli1/Egf/Spin1/Bcl9/Rbms3/Apoe/Tcf7l2/Vangl2/Pl…	121
Blue	GO:0070202	regulation of establishment of protein localization to chromosome	1957-10-01	12/21092	8.72e-07	3.03e-05	2.43e-05	Dkc1/Cct8/Cct2/Cct5/Spidr/Cct3/Cct7/Wrap53/Cct6a/Tcp1	10		Yellow	GO:0099565	chemical synaptic transmission, postsynaptic	16/1373	94/21092	0.000350072	0.0103536	0.00940309	Cux2/Cacnb3/Cbln1/Grik1/Igsf9b/Stx1a/Unc13b/S1pr2/Tmem108/Chrna4/Neto1/Grk2/Rims1/Nlgn3/Shank2/Nlgn2	16		Turquoise	GO:0060419	heart growth	42/4076	110/21092	3.21404e-06	0.000113717	8.62538e-05	Col14a1/Ctnnb1/Ncam1/Hey2/Myh6/Tgfbr1/Mtor/Notch1/S1pr1/Sirt1/Fdps/1190002N15Rik/Ep300/Gja1/Pten/Adrb1/Ppara/Mef2c/Zfpm2/Fgf9/Nog/Fgfr1/Adra1a/Gli1/Rxra/Arid2/Acacb/Yap1/Ttn/Sav1/Edn1/Cited2/Erbb4/Rgs4/Trip10/Meis1/Camk2d/Tenm4/Tgfb2/Dusp6/Adra1b/Agt	42
Blue	GO:1902850	microtubule cytoskeleton organization involved in mitosis	45/3557	131/21092	8.81e-07	3.03e-05	2.43e-05	Msto1/Ccsap/Stmn1/Vcp/Smc1a/Stag2/Ubxn2b/Chmp1a/Insc/Chmp2b/Gnai1/Tpr/Pibf1/Bccip/Kif2a/Ptpa/Rhoa/Tubgcp2/Poc1a/Smc3/Pafah1b1/Spice1/Cltc/Chmp2a/Dctn1/Golga2/Dync1h1/Vps4b/Arhgef10/Dctn2/Flna/Stil/Chmp4b/Hnrnpu/Kpnb1/Map10/Spast/Wrap73/Chmp1b/Eml1/Nde1/Parp3/Arhgef2/Tubg1/Cdk5rap2	45		Yellow	GO:0045666	positive regulation of neuron differentiation	49/1373	454/21092	0.000354633	0.0104278	0.00947054	Sox11/Plppr5/Tiam1/Ascl1/Cux2/Lpar3/L1cam/Csnk1d/Ect2/Dscam/Trim67/Arsb/Fyn/Fxn/Enc1/Ptpn5/Neurl1a/Pak3/Prpf19/Bmp4/Cacng7/Dcx/Elavl4/Myo5b/Lrrc7/Map1b/Rnf112/Adra2c/Tcf12/Arhgap35/Caprin2/Vwc2/Dpysl3/Hap1/Cdon/Vwc2l/Plxna2/Nin/Itgb1/Sema5a/Lpar1/Rims1/Nlgn3/Cask/Shank2/Plxna3/Cntn1/Syt4/Nlgn2	49		Turquoise	GO:0021537	telencephalon development	78/4076	248/21092	3.22985e-06	0.000113717	8.62538e-05	Id4/Smo/Nr2f1/Slc1a2/Ttc8/Ctnnb1/Rarb/Dnah5/Lrp8/Ccdc141/Rpgrip1l/Htt/Cdh2/Fat4/Reln/Numb/Inhba/Bcan/Sun2/Pten/Lrrk2/Pex13/Id2/Ntrk2/Robo1/Dab2ip/Pou3f3/Tctn1/Bbs1/Tacc1/Mkks/Epha5/Robo2/Neurod6/Nf1/Bbs2/Mfsd2a/Kirrel3/Wnt5a/Fgfr1/Sall3/Sall1/Plxna4/Nfib/Foxb1/Ndel1/Socs7/Jakmip1/Adgrg1/Rfx4/Sun1/Sox2/Slc7a11/Ryk/Gli3/Mboat7/Nrp1/Plcb1/Hes1/Ift88/Hif1a/Hes5/Erbb4/Efhc1/Slit2/Pax6/Dab1/Ephb3/Secis…	78
Blue	GO:1901988	negative regulation of cell cycle phase transition	53/3557	164/21092	8.85e-07	3.03e-05	2.43e-05	Cdk5rap3/Bub3/Taok1/Rps27l/Cdc6/Foxo4/Taok2/Vps4a/Rint1/Cdkn2d/Prkdc/Rad21/Usp47/Lcmt1/Tpr/Fbxo31/Mad1l1/Jade1/Dync1li1/Ik/Mdm2/Rpa2/Ccng1/D7Ertd443e/Cdt1/Ctdsp1/Zfp830/Fbxo7/Men1/Pml/Stil/Blm/Babam1/Cradd/Mre11a/Xrcc3/Gjc2/Rpl26/Ctdspl/Ezh2/Nop53/Brd7/Msh6/Syf2/Taok3/Atf5/Anapc15/Zfyve19/Rbl1/Cdk5rap2/Cacnb4/Mtbp/Zfp655	53		Yellow	GO:0008038	neuron recognition	11/1373	51/21092	0.000362757	0.0106054	0.00963183	L1cam/Dscam/Tnfrsf21/Ephb2/Ndn/Cdk5r1/Casp3/Arhgap35/Crtac1/Sema5a/Gap43	11		Turquoise	GO:0060271	cilium assembly	91/4076	301/21092	3.33154e-06	0.000116623	8.84582e-05	Arl6/Ttc8/Cep290/Wwtr1/Dnah5/Tekt1/Ift122/Dnal1/Unc119b/Cdk10/Rab29/Rpgrip1l/Htt/Atp6v1d/Cdkl5/Iqub/Traf3ip1/Wdr35/Ocrl/Vdac3/Spef2/Zmynd10/Dnah7b/Syne1/Sclt1/Nek1/Dync2h1/Tctn1/Bbs7/Bbs1/Arl3/Rpgr/Mkks/Fnbp1l/Dzip1l/Hyls1/Nme5/Bbs2/Cc2d2a/Ablim1/Ift57/Dzip1/Rilp/Vangl2/Tmem107/Rfx4/Ttll3/Stk36/Tmem138/Sept10/Lrrc49/Tctn3/Rsph9/Fbf1/Ccdc39/Tchp/Iqcb1/Tctn2/Lama5/Cfap20/Cep70/Alms1/Tmem216/Asap1/I…	91
Blue	GO:0048284	organelle fusion	42/3557	119/21092	8.9e-07	3.03e-05	2.43e-05	Stx7/Rcc1l/Sec22b/Stx12/Syt9/Bak1/Stx8/Vps4a/Gosr1/Vti1b/Vps8/Usp30/Cplx3/Bax/Fis1/Uvrag/Vti1a/Opa1/Samd9l/Stx17/Vamp2/Vps41/Vamp3/Snap29/Akt2/Uso1/Coro1a/Gosr2/Rab8a/Snapin/Pla2g4a/Stx2/Ankrd27/Afg3l1/Rab7/Snap23/Gdap1/Anxa2/Stx6/Tgfbrap1/Vamp7/Ankfy1	42		Yellow	GO:0048168	regulation of neuronal synaptic plasticity	13/1373	68/21092	0.000386809	0.011244	0.0102118	Shisa8/Ephb2/Neurl1a/Grik1/Syn1/Unc13b/Slc8a2/S100b/Vgf/Shisa7/Neto1/Rims1/Syt4	13		Turquoise	GO:0046365	monosaccharide catabolic process	17/4076	29/21092	3.35366e-06	0.000116727	8.85367e-05	Trp53/Khk/Pgm2/Lrp5/Galt/Galm/Pfkm/Glb1/Aldob/Nudt5/Gpi1/Pfkp/Pfkl/Pfkfb2/Ldha/Pgm5/Hk1	17
Blue	GO:0006888	ER to Golgi vesicle-mediated transport	43/3557	123/21092	8.92e-07	3.03e-05	2.43e-05	Sec22b/Trappc2l/Cope/Trappc1/Vcp/Scfd1/Rint1/Trappc6a/Trappc8/Gosr1/Vti1b/Copa/Sec24d/Sec22a/Sec16a/Vti1a/Stx18/Cul3/Sec31a/Arfgap2/Stx17/Vapb/Yif1a/Golga2/Uso1/Use1/Gosr2/Arf1/Trappc3/Arfgap3/Tmed10/Mia3/Tex261/Copb2/Spast/Sar1a/Pgap1/Rab33b/Rab1b/Trappc4/Ykt6/Vamp7/Nrbp2	43		Yellow	GO:0022613	ribonucleoprotein complex biogenesis	45/1373	409/21092	0.000400741	0.011565	0.0105033	Cdkn2a/C1d/Npm1/Wdr36/Fbll1/Exosc8/Nop10/Fastkd2/Snrpe/Dimt1/Rbmx/Heatr1/Rrp15/Rpl10a/Mdn1/Prpf19/Celf1/Sart3/Nvl/Rpl3/Rpl23a/Utp14a/Naf1/Gnl3l/Mrps7/Celf3/Brix1/Prmt5/Rpf2/Riok1/Lyar/Utp4/Snrpd1/Nufip1/Wdr12/Ipo4/Nol9/Prpf8/Limd1/Shq1/Ruvbl2/Rbfa/Prmt7/Nsun3/Ruvbl1	45		Turquoise	GO:0006112	energy reserve metabolic process	36/4076	89/21092	3.37497e-06	0.000116801	8.85929e-05	Ppp1r3c/Gaa/Phkb/Nr1d1/Khk/Pgm2/Ugp2/Ppp1r3g/Mtor/Ppp1r3d/Slc37a4/Ppp1r2/Adrb1/Epm2a/Prkag2/Sorbs1/Phka1/Esrrb/Pfkm/Ppp1r3b/Gys1/Tcf7l2/Rb1cc1/Inpp5k/Per2/Phkg1/Agl/Stk40/Acadm/Pygm/Mt3/Pgm5/Pygb/Adra1b/Ppp1r1a/Gsk3b	36
Blue	GO:2000779	regulation of double-strand break repair	28/3557	66/21092	8.93e-07	3.03e-05	2.43e-05	Shld2/Actr2/Rad51/Shld1/Fign/Ppp4r2/Spidr/Fignl1/Cyren/Parp9/Nudt16l1/Rpa2/Parpbp/Nudt16/Zfp365/Timeless/Wrap53/Pml/Fancb/Blm/Dek/Terf2ip/Trip12/Kdm1a/Rif1/Dtx3l/Mgmt/Ogg1	28		Yellow	GO:0032465	regulation of cytokinesis	14/1373	77/21092	0.000402401	0.011565	0.0105033	Ect2/Prc1/Racgap1/Kif23/E2f7/Kif20b/Brca2/Aurka/Plk1/Nup62/Aurkb/Incenp/Plk3/Kif14	14		Turquoise	GO:0043502	regulation of muscle adaptation	38/4076	96/21092	3.40011e-06	0.000117006	8.87487e-05	Col14a1/Hdac4/Selenon/Gtf2ird2/Mtor/Notch1/Sirt1/Fdps/Ep300/Adrb1/Ppara/Mef2c/Slc9a1/Nfatc1/Mlip/Cdk9/Igfbp5/Adra1a/Foxo1/Edn1/Tead1/Atp2a2/Ece1/Rgs4/Pde9a/Trip10/Adk/Cmya5/Mtpn/Camk2d/P2rx4/Tnfrsf1a/Smad3/Agt/Ppp3ca/Gsk3b/Gtf2ird1/Tnnt1	38
Blue	GO:0031334	positive regulation of protein complex assembly	71/3557	242/21092	9.14e-07	3.09e-05	2.47e-05	Arpc1b/Mapre1/Bin1/Psmc6/Gsn/Actr2/Wipf2/Psmc4/Psmc2/Fscn1/Sh3glb1/Vcp/Pih1d1/Rhoc/Rack1/Grb2/Gmfb/Gbp5/P2ry12/Tppp/Sub1/Bax/Rps3/Srf/Irf8/Arl2/Eif4g1/Rhoa/Cdc42ep2/Setx/Pak1/Wipf1/Myo1c/Coro1b/Spidr/Jun/Trim27/Arpc5l/Fnip2/Arpc3/Arpc4/Dctn1/Arpc5/Msn/Bid/Cdt1/Coro1a/Src/Tppp3/Wars/Arf1/Gtf2f2/Arf6/Iqgap2/Psmc5/Rac1/Washc1/Ppp2r5b/Nr1h2/Brk1/Mapt/Bik/Cttn/Creb1/Hsp90aa1/Pde4dip/Arpc1a/Aim2/Psmc3/…	71		Yellow	GO:0071156	regulation of cell cycle arrest	12/1373	60/21092	0.000416869	0.0119136	0.0108199	Cdkn2a/Zbtb17/Brca1/Pidd1/Foxm1/Uhrf2/Cdk5r1/Rnf112/Cdk4/Ccnd1/Chek2/Sox4	12		Turquoise	GO:0097164	ammonium ion metabolic process	57/4076	166/21092	3.48385e-06	0.000119214	9.04235e-05	Lrat/Grin2a/Pde1b/Pla2g15/Smpd4/Sncb/Pla2g7/Crot/Smox/Smpdl3a/Chka/Gpr37/Atp7a/Crat/Slc22a4/Sncaip/Sat1/Ldlr/Tmlhe/Mecp2/Acsl3/Kdsr/Cept1/Pnpla6/Abhd3/Prkn/Scarb1/Smpdl3b/Chkb/Maoa/Lcat/Maob/Dao/Pnpla8/Slc27a1/Sgpp2/Acadm/Hnmt/Cpt1a/Slc22a5/Dhps/Epas1/Cyp2d22/Prkcd/Chat/Bbox1/Acer3/Tgfb2/Chpt1/Smpd1/Atp2b2/Chdh/Cbr4/Sgms1/Abat/Plpp1/Pnkd	57
Blue	GO:1904851	positive regulation of establishment of protein localization to telomere	1957-09-01	10/21092	9.28e-07	3.12e-05	2.5e-05	Dkc1/Cct8/Cct2/Cct5/Cct3/Cct7/Wrap53/Cct6a/Tcp1	9		Yellow	GO:0043393	regulation of protein binding	30/1373	239/21092	0.000426093	0.0121091	0.0109975	Cald1/Dut/Tiam1/Cdkn2a/Hopx/Fam192a/Bmp4/Nvl/Epb41/Cav1/Pkd1/Pacs1/Hdac5/Gnl3l/Ica1/Traf4/Cthrc1/Aurka/Gas8/Plk1/Caprin2/Tgfbr3/Crtac1/Dact1/Cdon/Arhgef7/Aurkb/Akt1/Ruvbl2/Pcbd1	30		Turquoise	GO:1905330	regulation of morphogenesis of an epithelium	43/4076	114/21092	3.57953e-06	0.000121804	9.23878e-05	Smo/Etv5/Znrf3/Sfrp5/Fgf10/Sec24b/Lgr4/Ctnnb1/Fzd3/Bmp7/Mtor/Wnt7b/Numb/Pten/Etv4/Ankrd6/Wnt7a/Ror2/Fzd1/Nog/Wnt5a/Fgfr1/Sall1/Rxra/Vangl2/Sox8/Ryk/Abl2/Sox9/Sulf1/Rreb1/Dab2/Med12/Fzd6/Mks1/Hoxb7/Phldb2/Fzd2/Clasp1/Cited1/Btbd7/Agt/Vegfa	43
Blue	GO:2000060	positive regulation of ubiquitin-dependent protein catabolic process	35/3557	92/21092	9.58e-07	3.2e-05	2.56e-05	Psen1/Dnajb2/Zfand2a/Vcp/Rad23a/Rack1/Csnk1e/Axin1/Socs5/Taf1/Trib3/Rnf19b/Nub1/Mdm2/Arih2/E330034G19Rik/Sumo3/Ptk2/Sgta/Il33/Gsk3a/Fbxw8/Klhl40/Trib1/Rnf14/Nop53/Usp5/Chfr/Sirt2/Rnf19a/Ankib1/Ddrgk1/Ubqln1/Hspbp1/Smad7	35		Yellow	GO:0051961	negative regulation of nervous system development	40/1373	352/21092	0.000432169	0.0122136	0.0110923	Sema3b/Sox11/Ascl1/Aspm/Sema5b/Nrg3/Olfm1/Pcm1/Dll1/Sema3d/Cntn4/Tnfrsf21/Ephb2/Prpf19/Bmp4/Cav1/Ptprs/Dll3/Gpr161/2900011O08Rik/Sema6b/Cdk5r1/Sema4f/Trim46/Lsm1/Mdga1/Hdac2/Dpysl3/Itgb1/Cspg4/Sema5a/Lpar1/Tnr/Nlgn3/Nexmif/Plxna3/Rap1gap/Cdkn2b/Syt4/Bex1	40		Turquoise	GO:0051216	cartilage development	67/4076	205/21092	3.66148e-06	0.0001239	9.3978e-05	Col14a1/Col12a1/Thrb/Trps1/Ctnnb1/Fgfr3/Rarb/Tgfbr1/Bmp7/Col27a1/Wnt7b/Hoxa5/Pth1r/Ep300/Por/Atp7a/Hoxb3/Wnt7a/Mef2c/Ror2/Bbs1/Mkks/Maf/Fgf9/Col1a1/Vwa1/Glg1/Hoxc4/Wnt9a/Bbs2/Nog/Wnt5a/Fgfr1/Esrra/Chadl/Serpinh1/Nfib/Lnpk/Cyr61/Rflnb/Zfp219/Csgalnact1/Vit/Prrx1/Gli3/Edn1/Smad9/Sox9/Sulf1/Bmpr1b/Hif1a/Hes5/Fgf18/Gpld1/Smad5/Sox5/Idua/Chsy1/Ltbp3/Msx1/Col7a1/Itgb8/Cbs/Hoxa3/Tgfb2/Smad3/Gli2	67
Blue	GO:0007032	endosome organization	23/3557	49/21092	9.79e-07	3.25e-05	2.6e-05	Lamtor1/Vps4a/Snx33/Arfgef2/Chmp2b/Usp8/Rab5c/Vps33b/Vps4b/Pi4k2b/Sqstm1/Exoc8/Aktip/Pik3c3/Washc1/Snx10/Tmem127/Dnajc13/Washc4/Plekhf1/Plekhj1/Stx6/Rab5a	23		Yellow	GO:0060080	inhibitory postsynaptic potential	7/1373	23/21092	0.000473795	0.013316	0.0120936	Grik1/Igsf9b/Unc13b/Chrna4/Rims1/Nlgn3/Nlgn2	7		Turquoise	GO:0006664	glycolipid metabolic process	33/4076	79/21092	3.71026e-06	0.000124857	9.47038e-05	Hexa/Ndufab1/Ugcg/Pyurf/Pigx/Naga/B4galt6/Pigg/Neu2/Pigo/Pigf/Cln6/Pigl/Gm2a/Mppe1/Aldh5a1/Pigv/St3gal4/Neu1/Gba2/Gpld1/Prkcd/Pigp/Pigm/Itgb8/Pigs/St6galnac6/Dpm1/Neu3/B3galt1/B3galt2/Gpaa1/Pigb	33
Blue	GO:1990778	protein localization to cell periphery	92/3557	338/21092	1.01e-06	3.35e-05	2.68e-05	Stx7/Gopc/Rab10/Cdk5/Cdh1/Nfasc/Sys1/Tspan5/D230025D16Rik/Hras/Stx8/Flot2/Efcab7/Vps4a/Nptx2/Rack1/Pacs2/Optn/Gripap1/Prkcz/Rilpl1/Vti1b/Rhog/Gnai1/Flot1/Gak/Epb41l3/Pik3r2/Sptbn1/Pls1/Rap2a/Rab31/Adam10/Ehd2/Commd1/Ehd3/Sytl2/Cltc/Vamp2/Vamp3/Kif13a/Ramp3/Mal/Akt2/Ldlrap1/Pik3r1/Rab3d/Rab8a/Pacsin1/Myadm/Arf6/Hectd1/Sqstm1/Rac1/Vps35/Flna/Kif1b/Bbip1/Map7/Myl12a/Blzf1/Washc1/Snap23/Git1/Anln/Tmb…	92		Yellow	GO:0099640	axo-dendritic protein transport	6/1373	17/21092	0.000498946	0.0139458	0.0126655	Myo5a/Kif3a/Kif5a/Sfpq/Rab27b/Terf2	6		Turquoise	GO:0009132	nucleoside diphosphate metabolic process	41/4076	107/21092	3.77146e-06	0.000126219	9.5737e-05	Hdac4/Trp53/Khk/Mtch2/Galt/Mlxipl/Ppara/Prkag2/Dhtkd1/Esrrb/Pfkm/Nme5/Adpgk/Entpd2/Cant1/Nme7/Aldob/Tpi1/Nudt5/Ak1/Gpi1/Ak4/Pfkp/Eno3/Ampd3/Zbtb20/Nudt9/Prkaa2/Eno2/Ppargc1a/Pfkl/Hif1a/Eno1b/Pfkfb2/Ncor1/Nudt18/Ogt/Ldha/Nme6/Hk1/Aldoc	41
Blue	GO:0006260	DNA replication	71/3557	243/21092	1.08e-06	3.55e-05	2.84e-05	Pold2/Pcna/Map2k4/Rfc4/Hras/Cdc6/Dhx9/Cdc42/Chtf8/Rad51/Tonsl/Smc1a/Zbtb38/Stag2/Rfc2/Pola2/Nfic/Dnajc2/Esco2/Rfc5/Tk2/Nucks1/Ing5/Pif1/Primpol/Chaf1a/Smc3/Jun/Rpa2/Sde2/Cacybp/Bod1l/Zfp365/Timeless/Rbbp4/Supt16/Eme2/Rnaseh2a/Zmpste24/Gins4/Cdt1/Prim1/Acd/Wapl/Wrnip1/Zfp830/Rac1/Cdc45/Ssrp1/Polg2/Rmi1/Blm/Mre11a/Ilkap/Slx4/Mcm7/Ehmt2/Grwd1/Lig3/Kat7/Zpr1/Nfix/Msh6/Gins2/Gtpbp4/Pole/Pola1/Rtf2/Rpa…	71		Yellow	GO:0016358	dendrite development	34/1373	286/21092	0.000504689	0.0140293	0.0127413	Tiam1/Cux2/Dscam/Slitrk5/Abi2/Arhgap33/Fyn/Prmt3/Sdk1/Ephb2/Neurl1a/Pak3/Ptprs/Dcx/Elavl4/Myo5b/Cdk5r1/Igsf9/Map1b/Sipa1l1/Prkg1/Caprin2/Hdac2/Dact1/Itgb1/Chrnb2/Lpar1/Nlgn3/Cask/Pak4/Shank2/Cdc20/Nlgn2/Sarm1	34		Turquoise	GO:0009062	fatty acid catabolic process	37/4076	93/21092	3.95153e-06	0.000131523	9.97598e-05	Ivd/Lpin2/Decr1/Mtor/Crot/Slc25a17/Abcd2/Ehhadh/Pex13/Echdc1/Phyh/Acads/Hacl1/Hibch/Echs1/Abhd16a/Abhd3/Eci2/Abcd3/Lonp2/Acacb/Hadhb/Acadm/Pck2/Cpt1a/Bdh2/Etfb/Acad11/Echdc2/Etfdh/Abcd1/Acat3/Acox3/Acaa2/Lpin3/Acox2/Eci1	37
Blue	GO:0051495	positive regulation of cytoskeleton organization	65/3557	217/21092	1.18e-06	3.85e-05	3.08e-05	Katnbl1/Arpc1b/Mapre1/Wdr1/Bin1/Ranbp1/Sorbs3/Gsn/Actr2/Dstn/Wipf2/Itgb1bp1/Hras/Abl1/Cep120/Rhoc/Grb2/Ubxn2b/Gmfb/Tgfb3/Nf2/Rps3/Arl2/Rhoa/Cdc42ep2/Pak1/Wipf1/Poc1a/Myo1c/Coro1b/Trim27/Arpc5l/Prox1/Arpc3/Arpc4/Dctn1/Arpc5/Limch1/Coro1a/Dync1h1/Vps4b/Arhgef10/Arf1/Arf6/Iqgap2/Rac1/Cenpj/Flna/Washc1/Cfl1/Trpv4/Cep295/Tesk1/Brk1/Mapt/Cttn/Pde4dip/Arpc1a/Cfl2/Prkcq/Actr3/Rock2/Cdk5rap2/Pfdn2/Synpo	65		Yellow	GO:0045910	negative regulation of DNA recombination	10/1373	45/21092	0.000517441	0.0143055	0.0129923	Rmi2/Hist1h1b/Rad18/Ndfip1/Polq/Hist1h1d/Ankle1/H1fx/Terf2/Msh2	10		Turquoise	GO:0008654	phospholipid biosynthetic process	55/4076	159/21092	3.97976e-06	0.000131743	9.99265e-05	Ndufab1/Pla2g6/Hdhd5/Selenoi/Pisd/Dpagt1/Pyurf/Pigx/Acsl6/Cdipt/Chka/Fdps/Pigg/Pcx/Etnk2/Acsl3/Pigo/Cds2/Ptpmt1/Pigf/Cept1/Pigl/Mppe1/Etnk1/Mboat2/Ptdss2/Mvd/Chkb/Taz/Lcat/Inppl1/Fitm2/Pigv/Slc27a1/Ptdss1/Mboat7/Agpat5/Pld2/Serinc1/Agpat3/Dolk/Pigp/Pigm/Pigs/Pi4k2a/Idh1/Dpm1/Lpcat3/Chpt1/Gpam/Sgms1/Pip5k1c/Lclat1/Gpaa1/Pigb	55
Blue	GO:1902410	mitotic cytokinetic process	14/3557	22/21092	1.21e-06	3.93e-05	3.14e-05	Chmp6/Bin3/Kif20a/Vps4a/Chmp1a/Chmp2b/Rhoa/Chmp2a/Vps4b/Arf1/Chmp4b/Chmp1b/Mitd1/Chmp7	14		Yellow	GO:0044843	cell cycle G1/S phase transition	25/1373	188/21092	0.000529859	0.0145697	0.0132321	Mnat1/Cdkn2a/Myb/Phb2/Nasp/Ccna2/E2f7/Cul4b/Pidd1/Tcf19/Prmt2/Rbbp8/Cdk4/Ccnd1/Dact1/Dbf4/Ccne1/Itgb1/Iqgap3/Sox4/Apex1/Plk3/Kif14/Cdkn2b/Cdkn2c	25		Turquoise	GO:0009081	branched-chain amino acid metabolic process	13/4076	19/21092	4.30501e-06	0.000141739	0.000107509	Ivd/Acad8/Stat5a/Bckdhb/Hibch/Bcat2/Bckdha/Ghr/Dao/Hibadh/Hmgcll1/Aldh6a1/Stat5b	13
Blue	GO:1901799	negative regulation of proteasomal protein catabolic process	24/3557	53/21092	1.29e-06	4.17e-05	3.34e-05	Uchl5/Smarcc1/Rpl11/N4bp1/Os9/Gipc1/Rybp/Bag6/Bag5/Svip/Map1a/Hsp90ab1/Park7/Ubxn1/Sgta/Usp7/Ube2j1/Usp25/Klhl40/Gabarapl2/Nop53/Ddrgk1/Taf9/Ccar2	24		Yellow	GO:0050673	epithelial cell proliferation	45/1373	416/21092	0.000576806	0.0157753	0.0143271	Sox11/Cdkn2a/Hmgn1/Npm1/Mki67/Ptprn/Mtss1/Gpc3/Loxl2/Igf2/Cnmd/Phb2/Prkx/Bmp4/Cav1/Birc5/Cxadr/Btrc/Lims2/Kif3a/Hmgb2/Igfbp3/Brca2/Snai2/Tcf19/Has2/Atpif1/Esrp1/Ccnd1/Irf6/Tgfbr3/Cav2/Iqgap3/Sema5a/Akt1/Atoh8/Egfl7/Cask/Hrh3/Maged1/Rap1gap/Cdh13/Cdkn2b/Hmgb1/Agap2	45		Turquoise	GO:0009100	glycoprotein metabolic process	92/4076	308/21092	5.12081e-06	0.000167693	0.000127194	B4gat1/Dpy19l3/B3galnt2/Necab3/St6galnac4/Ctnnb1/Gorasp1/Dpagt1/Chst12/Itm2c/Uggt2/Vegfb/Erp44/B4galt7/Ramp1/Tet2/Ep300/Atp7a/Alg6/Tmem165/Fut9/Dpy19l4/Pomt1/St8sia5/Slc35c2/Pomgnt2/Pmm1/Eogt/Mgat5/Hs6st1/Fut8/Pomt2/Mogs/Chst14/Cant1/Mgat1/Ngly1/Csgalnact1/St3gal1/Syvn1/Tcf7l2/Vangl2/Stt3b/Hbegf/Ndst2/Cst3/Soat1/Galnt18/Trak2/Pofut1/Xylt1/Tmem59/St3gal4/Galnt10/Plcb1/Galnt16/Sulf1/Hif1a/Ndnf/Fkrp…	92
Blue	GO:0120032	regulation of plasma membrane bounded cell projection assembly	57/3557	183/21092	1.34e-06	4.3e-05	3.44e-05	Bin3/Rab3ip/Dynll1/Fscn1/Hras/Cdc42/Cep120/Kit/Sept7/Def8/Eps8l2/Tgfb3/P2ry12/Rhog/Ccp110/Cobl/Atg3/Srf/Cdc42ep2/Dnm2/Dnm3/Ssh3/Akirin1/Ssh2/Plxnb3/Fam98a/Pld1/Fam206a/Arf6/Plekhm1/Pqbp1/Podxl/Rac1/Cenpj/Dcdc2a/Coro1c/Washc1/Kctd17/Cfl1/Anln/Rdx/Brk1/Wrap73/Ift46/P2rx7/Hsp90aa1/Atp8b1/Crocc/Wasf2/Prkcq/Actr3/Mien1/Rab5a/Twf1/Ift140/Cyld/Rala	57		Yellow	GO:0030900	forebrain development	42/1373	381/21092	0.000591212	0.0160829	0.0146064	Emx2/Ascl1/Tacc3/Tacc2/Aspm/Nrg3/Slitrk5/Pcm1/Fyn/Ephb2/Bmp4/Ptprs/Dcx/Pfdn1/Top2b/2900011O08Rik/Kif3a/Prdm8/Cdk5r1/Myh10/Lamb1/Mdga1/Bhlhe22/Tmem108/Arhgap35/Prkg1/Hdac2/Crtac1/Hap1/Cdon/Nin/Syne2/Dct/Gsx1/Chrnb2/Sema5a/Tnr/Rac3/Plxna3/Kif14/Pebp1/Sox3	42		Turquoise	GO:1903509	liposaccharide metabolic process	33/4076	80/21092	5.15082e-06	0.000167773	0.000127255	Hexa/Ndufab1/Ugcg/Pyurf/Pigx/Naga/B4galt6/Pigg/Neu2/Pigo/Pigf/Cln6/Pigl/Gm2a/Mppe1/Aldh5a1/Pigv/St3gal4/Neu1/Gba2/Gpld1/Prkcd/Pigp/Pigm/Itgb8/Pigs/St6galnac6/Dpm1/Neu3/B3galt1/B3galt2/Gpaa1/Pigb	33
Blue	GO:0000028	ribosomal small subunit assembly	1957-12-01	17/21092	1.39e-06	4.44e-05	3.55e-05	Rps27l/Rps19/Rps10/Abt1/Rps25/Rps14/Rps15/Rpsa/Rrp7a/Rps5/Rps28/Rpl38	12		Yellow	GO:0031055	chromatin remodeling at centromere	5/1373	12/21092	0.00062433	0.016794	0.0152523	Cenpp/Nasp/Hells/Mis18a/Itgb3bp	5		Turquoise	GO:0001736	establishment of planar polarity	27/4076	60/21092	5.21126e-06	0.000168839	0.000128064	Znrf3/Sfrp5/Sec24b/Ttc8/Dlg3/Fzd3/Rpgrip1l/Wnt7b/Fat4/Astn2/Ankrd6/Wnt7a/Ror2/Fzd1/Wnt5a/Vangl2/Ryk/Trp63/Abl2/Alms1/Dab2/Med12/Fzd6/Fuz/Cplane1/Mks1/Fzd2	27
Blue	GO:0016241	regulation of macroautophagy	37/3557	101/21092	1.4e-06	4.44e-05	3.55e-05	Nprl3/Cdc37/Irgm1/Sec22b/Npc1/Hmox1/Sh3glb1/Scfd1/Smcr8/Optn/Tbc1d14/Usp30/Sesn2/Map3k7/Irgm2/Qsox1/Mapk3/Sptlc2/Pip4k2c/Becn1/Poldip2/Pip4k2a/Fez1/Tigar/Chmp4b/Nod1/Ehmt2/Fez2/Ikbkg/Sptlc1/Pafah1b2/Rnf5/Kdr/Bnip3l/Rab1b/Pikfyve/Tomm7	37		Yellow	GO:0034969	histone arginine methylation	5/1373	12/21092	0.00062433	0.016794	0.0152523	Prmt3/Prmt5/Prmt2/Coprs/Prmt7	5		Turquoise	GO:0009135	purine nucleoside diphosphate metabolic process	35/4076	87/21092	5.31242e-06	0.000170305	0.000129176	Hdac4/Trp53/Khk/Mtch2/Galt/Mlxipl/Ppara/Prkag2/Dhtkd1/Esrrb/Pfkm/Adpgk/Entpd2/Aldob/Tpi1/Ak1/Gpi1/Pfkp/Eno3/Ampd3/Zbtb20/Nudt9/Prkaa2/Eno2/Ppargc1a/Pfkl/Hif1a/Eno1b/Pfkfb2/Ncor1/Nudt18/Ogt/Ldha/Hk1/Aldoc	35
Blue	GO:0007052	mitotic spindle organization	39/3557	109/21092	1.46e-06	4.58e-05	3.67e-05	Msto1/Ccsap/Stmn1/Vcp/Smc1a/Stag2/Chmp1a/Chmp2b/Gnai1/Tpr/Pibf1/Bccip/Kif2a/Ptpa/Rhoa/Tubgcp2/Poc1a/Smc3/Spice1/Cltc/Chmp2a/Dctn1/Golga2/Dync1h1/Vps4b/Arhgef10/Dctn2/Flna/Stil/Chmp4b/Hnrnpu/Kpnb1/Map10/Spast/Wrap73/Chmp1b/Eml1/Parp3/Tubg1	39		Yellow	GO:0007416	synapse assembly	23/1373	169/21092	0.000627259	0.016794	0.0152523	Cux2/Lrrtm4/Slitrk4/Slitrk3/Slitrk5/Lrfn5/Lhfpl4/Lingo4/Sdk1/Cbln1/Ephb2/Ptprs/Lrrn3/Vstm5/Sipa1l1/Mdga1/Nptxr/Chrnb2/Nlgn3/Shank2/Lrrtm1/Nlgn2/Gap43	23		Turquoise	GO:0009179	purine ribonucleoside diphosphate metabolic process	35/4076	87/21092	5.31242e-06	0.000170305	0.000129176	Hdac4/Trp53/Khk/Mtch2/Galt/Mlxipl/Ppara/Prkag2/Dhtkd1/Esrrb/Pfkm/Adpgk/Entpd2/Aldob/Tpi1/Ak1/Gpi1/Pfkp/Eno3/Ampd3/Zbtb20/Nudt9/Prkaa2/Eno2/Ppargc1a/Pfkl/Hif1a/Eno1b/Pfkfb2/Ncor1/Nudt18/Ogt/Ldha/Hk1/Aldoc	35
Blue	GO:0051028	mRNA transport	39/3557	109/21092	1.46e-06	4.58e-05	3.67e-05	Nxt2/Nup155/Ddx39b/Nup210/Supt6/Ddx39/Igf2bp2/Ddx19a/Dhx9/Srsf3/Nup188/Thoc3/Alyref/Hnrnpa1/Tpr/G3bp2/Pom121/Poldip3/Ncbp2/Iws1/Myo1c/Rbmx2/Xpo7/Casc3/Cpeb1/Lrpprc/Nup88/Eny2/Ncbp1/Mcm3ap/Polr2d/Thoc6/Qk/Tnks/Parp11/Aaas/Arc/Hnrnpa2b1/Eif5a	39		Yellow	GO:0030330	DNA damage response, signal transduction by p53 class mediator	12/1373	63/21092	0.000663676	0.017676	0.0160533	Cdkn2a/Npm1/Rps6ka6/Usp10/E2f7/Pidd1/Eef1e1/Foxm1/Brca2/Snai2/Chek2/Sox4	12		Turquoise	GO:0009124	nucleoside monophosphate biosynthetic process	52/4076	149/21092	5.38081e-06	0.000171594	0.000130154	Adss/Hdac4/Ampd2/Trp53/Khk/Pfas/Mtch2/Galt/Mlxipl/Ppara/COX2/Atp5b/Uqcc3/Prkag2/Dhtkd1/Esrrb/Pfkm/Adpgk/Prkn/Adsl/Aldob/Hddc2/Tpi1/Atp5k/Ak1/Atp5o/Gpi1/Taz/Pfkp/Ndufc2/Eno3/Ampd3/Zbtb20/ATP6/Prkaa2/Eno2/Ppargc1a/Atp5a1/Pfkl/Hif1a/Eno1b/Pfkfb2/Ncor1/Ogt/Pid1/Ldhd/Atp5g3/Hk1/Aldoc/Cyc1/Atp5j/Chchd10	52
Blue	GO:0006997	nucleus organization	42/3557	121/21092	1.47e-06	4.61e-05	3.69e-05	Chmp6/Aff2/Nup155/Gopc/Bin1/Nol12/Rps19/Vps4a/Ubxn2b/Rrn3/Chmp1a/Agap3/Chmp2b/Lmna/Pygo2/Reep3/Pom121/Uspl1/Neat1/Pafah1b1/Chmp2a/Dctn1/Zmpste24/Wrap53/Daxx/Polr1b/Vps4b/Nolc1/Pml/Chmp4b/Map7/Pes1/Rtn4/Spast/Chmp1b/Zpr1/Parp11/Tmf1/Chmp7/Tbpl1/H3f3b/Ctdnep1	42		Yellow	GO:0006364	rRNA processing	24/1373	181/21092	0.00070655	0.0185493	0.0168464	Cdkn2a/C1d/Npm1/Wdr36/Fbll1/Exosc8/Nop10/Dimt1/Heatr1/Rrp15/Rpl10a/Mdn1/Nvl/Utp14a/Naf1/Rpf2/Riok1/Lyar/Utp4/Wdr12/Nol9/Shq1/Rbfa/Nsun3	24		Turquoise	GO:0007632	visual behavior	30/4076	70/21092	5.43009e-06	0.000172264	0.000130662	Slc1a2/Cck/Grin2a/Pde1b/Mtor/Hrh1/Htt/Pias1/Mecp2/Ndrg4/Nf1/Nog/Foxb1/Atp1a3/Slc7a11/Atxn1/Meis2/Kmt2a/Abl2/Ppp1r1b/Rgs14/Hif1a/Atp1a2/Idua/Syngap1/Hmgcr/Adra1b/Ctns/Nts/Grin1	30
Blue	GO:0006479	protein methylation	55/3557	175/21092	1.49e-06	4.62e-05	3.7e-05	Hist1h1c/Gspt1/Supt6/Dnmt1/Tet3/Smyd2/Pih1d1/Icmt/Ndufaf7/Snrpb/Lmna/Prmt1/Lcmt1/Pygo2/Smad4/Iws1/Setd1b/Mettl22/L3mbtl2/Fam173b/Kdm4a/Fbl/Fam98a/Pwp1/Rab3d/Kmt5a/Hist1h1e/Mllt6/Setd1a/Prmt6/Smyd3/Men1/Ntmt1/Rnf20/Setd7/Ctr9/Ehmt2/Setdb2/Ezh2/Arid4b/Rab3b/Kdm1a/Etf1/Snw1/Ilf3/Cxxc1/Suv39h1/Snrpd3/Rbbp5/Setmar/Rif1/Setd3/Smarcb1/Ctcf/Ncoa6	55		Yellow	GO:0099150	regulation of postsynaptic specialization assembly	6/1373	18/21092	0.000707404	0.0185493	0.0168464	Cbln1/Ptprs/Sipa1l1/Nptxr/Lrrtm1/Gap43	6		Turquoise	GO:0006635	fatty acid beta-oxidation	29/4076	67/21092	6.11538e-06	0.000192004	0.000145634	Ivd/Decr1/Mtor/Crot/Slc25a17/Abcd2/Ehhadh/Echdc1/Acads/Hibch/Echs1/Eci2/Abcd3/Lonp2/Acacb/Hadhb/Acadm/Cpt1a/Bdh2/Etfb/Acad11/Echdc2/Etfdh/Abcd1/Acat3/Acox3/Acaa2/Acox2/Eci1	29
Blue	GO:0008213	protein alkylation	55/3557	175/21092	1.49e-06	4.62e-05	3.7e-05	Hist1h1c/Gspt1/Supt6/Dnmt1/Tet3/Smyd2/Pih1d1/Icmt/Ndufaf7/Snrpb/Lmna/Prmt1/Lcmt1/Pygo2/Smad4/Iws1/Setd1b/Mettl22/L3mbtl2/Fam173b/Kdm4a/Fbl/Fam98a/Pwp1/Rab3d/Kmt5a/Hist1h1e/Mllt6/Setd1a/Prmt6/Smyd3/Men1/Ntmt1/Rnf20/Setd7/Ctr9/Ehmt2/Setdb2/Ezh2/Arid4b/Rab3b/Kdm1a/Etf1/Snw1/Ilf3/Cxxc1/Suv39h1/Snrpd3/Rbbp5/Setmar/Rif1/Setd3/Smarcb1/Ctcf/Ncoa6	55		Yellow	GO:0150052	regulation of postsynapse assembly	6/1373	18/21092	0.000707404	0.0185493	0.0168464	Cbln1/Ptprs/Sipa1l1/Nptxr/Lrrtm1/Gap43	6		Turquoise	GO:0008542	visual learning	29/4076	67/21092	6.11538e-06	0.000192004	0.000145634	Cck/Grin2a/Pde1b/Mtor/Hrh1/Htt/Pias1/Mecp2/Ndrg4/Nf1/Nog/Foxb1/Atp1a3/Slc7a11/Atxn1/Meis2/Kmt2a/Abl2/Ppp1r1b/Rgs14/Hif1a/Atp1a2/Idua/Syngap1/Hmgcr/Adra1b/Ctns/Nts/Grin1	29
Blue	GO:0032506	cytokinetic process	19/3557	37/21092	1.55e-06	4.78e-05	3.82e-05	Chmp6/Bin3/Kif20a/Vps4a/Snx33/Chmp1a/Chmp2b/Alkbh4/Rhoa/Chmp2a/Vps4b/Arf1/Chmp4b/Anln/Rtkn/Spast/Chmp1b/Mitd1/Chmp7	19		Yellow	GO:0051899	membrane depolarization	14/1373	82/21092	0.000777482	0.0202823	0.0184204	Scn3b/Cdkn2a/Fgf12/Scn3a/Mllt11/Grik1/Cav1/Gpd1l/Parp1/Atpif1/Chrna4/Hcn1/Chrnb2/Bok	14		Turquoise	GO:0003184	pulmonary valve morphogenesis	4076-12-01	17/21092	6.23644e-06	0.000194801	0.000147756	Hey1/Hey2/Gja5/Notch1/Heyl/Robo1/Nfatc1/Robo2/Jag1/Slit2/Tgfb2/Notch2	12
Blue	GO:0019076	viral release from host cell	18/3557	34/21092	1.64e-06	4.92e-05	3.94e-05	Trim56/Vps4a/Trim35/Chmp2b/Smc3/Trim11/Vapb/Trim27/Chmp2a/Trim25/Vps4b/Trim28/Trim21/Trim26/Pml/Chmp4b/Rab7/Ddb1	18		Yellow	GO:0021537	telencephalon development	30/1373	248/21092	0.000789264	0.0204846	0.0186041	Emx2/Ascl1/Tacc3/Tacc2/Aspm/Nrg3/Slitrk5/Ephb2/Bmp4/Ptprs/Dcx/Pfdn1/2900011O08Rik/Kif3a/Prdm8/Cdk5r1/Myh10/Lamb1/Mdga1/Bhlhe22/Tmem108/Hdac2/Crtac1/Cdon/Nin/Syne2/Tnr/Plxna3/Kif14/Pebp1	30		Turquoise	GO:0006575	cellular modified amino acid metabolic process	56/4076	165/21092	6.31107e-06	0.000196126	0.000148761	Cth/Prdx4/Oplah/Crot/Nat8/Stat5a/Asl/Dio2/Reln/Pipox/Sardh/Crat/Gstt1/Slc22a4/Slco4a1/Folh1/Tmlhe/Gstm1/Plod2/Gstk1/Ggt1/Plod1/P4ha2/Gstt3/P4ha1/Cpq/Aldh5a1/Ptdss2/Hoga1/Fpgs/Mthfd2l/Ghr/Slc7a11/Gstt2/Slc27a1/Ptdss1/Acadm/Cpt1a/Slc22a5/Sod2/Mthfd1/P4ha3/Mthfr/Gcnt4/Serinc1/Mgst1/Kyat1/Ggh/Txnrd3/Stat5b/Idh1/Bbox1/Aldh1l1/Chdh/Ctns/Gstm5	56
Blue	GO:0035890	exit from host	18/3557	34/21092	1.64e-06	4.92e-05	3.94e-05	Trim56/Vps4a/Trim35/Chmp2b/Smc3/Trim11/Vapb/Trim27/Chmp2a/Trim25/Vps4b/Trim28/Trim21/Trim26/Pml/Chmp4b/Rab7/Ddb1	18		Yellow	GO:0050768	negative regulation of neurogenesis	37/1373	329/21092	0.000843406	0.0217787	0.0197794	Sema3b/Sox11/Ascl1/Aspm/Sema5b/Nrg3/Olfm1/Pcm1/Dll1/Sema3d/Cntn4/Ephb2/Prpf19/Bmp4/Cav1/Ptprs/Dll3/2900011O08Rik/Sema6b/Cdk5r1/Sema4f/Trim46/Lsm1/Hdac2/Dpysl3/Itgb1/Cspg4/Sema5a/Lpar1/Tnr/Nlgn3/Nexmif/Plxna3/Rap1gap/Cdkn2b/Syt4/Bex1	37		Turquoise	GO:0043583	ear development	74/4076	236/21092	6.42837e-06	0.000198687	0.000150703	Hey1/Kcnma1/Fgf10/Sec24b/Ttc8/Eya1/Fgfr3/Hey2/Fzd3/Notch1/Rpgrip1l/Slc9a3r1/Slc4a7/Spry2/Bdnf/Fat4/Tshz1/Cys1/Lrig3/Ror2/Pou3f4/Maf/Ripor2/Gjb6/Fgf9/Frem2/Esrrb/Insig1/Cecr2/Tmie/Nog/Wnt5a/Fgfr1/Lrp10/Sall1/Vangl2/Whrn/Jag1/Sox2/Ift27/Cxcl14/Prrx1/Gli3/Edn1/Sox9/Alms1/Gas1/Hes1/Plppr4/Ift88/Lgr5/Myo6/Sdc4/Hes5/Ece1/Sobp/Fzd6/Lrig1/Msx1/Mks1/Atg5/Bcl2/Gabra5/Insig2/Tgfb2/Fzd2/Rdh10/Atp2b2/Prkra/Ab…	74
Blue	GO:0035891	exit from host cell	18/3557	34/21092	1.64e-06	4.92e-05	3.94e-05	Trim56/Vps4a/Trim35/Chmp2b/Smc3/Trim11/Vapb/Trim27/Chmp2a/Trim25/Vps4b/Trim28/Trim21/Trim26/Pml/Chmp4b/Rab7/Ddb1	18		Yellow	GO:0016072	rRNA metabolic process	27/1373	216/21092	0.000858411	0.0220542	0.0200296	Cdkn2a/C1d/Npm1/Wdr36/Fbll1/Tcof1/Exosc8/Nop10/Dimt1/Heatr1/Rrp15/Top1/Rpl10a/Mdn1/Nvl/Utp14a/Naf1/H2afy2/Rpf2/Riok1/Lyar/Utp4/Wdr12/Nol9/Shq1/Rbfa/Nsun3	27		Turquoise	GO:0099504	synaptic vesicle cycle	72/4076	228/21092	6.45872e-06	0.000198687	0.000150703	Ncs1/Magi2/Ston2/Syt5/Grin3a/Slc32a1/Syt12/Ctnnb1/Dnm1l/Syt2/Unc13a/Sncb/Rab3gap1/Cdh2/Pls3/Ophn1/Syt7/Dennd1a/Nrxn3/Pten/Lrrk2/Snap25/Rapgef4/Wnt7a/Synj1/Fbxl20/Cplx1/Slc17a8/Vps18/Syn2/P2ry1/Syndig1/Adra1a/Adra2a/Pcdh17/Slc2a4/Vamp1/Cyfip1/Rims2/Adora2b/Nr3c2/Syt13/Itsn1/Atp2a2/Syt17/Cplx2/Napb/Myo6/Nrxn1/Kcnh1/Erc2/Pclo/Rab3a/Nlgn1/Apba2/Stxbp1/Adora2a/Grik5/4932438A13Rik/Syt3/Ctbp2/Sh3gl2/Unc…	72
Blue	GO:0052126	movement in host environment	18/3557	34/21092	1.64e-06	4.92e-05	3.94e-05	Trim56/Vps4a/Trim35/Chmp2b/Smc3/Trim11/Vapb/Trim27/Chmp2a/Trim25/Vps4b/Trim28/Trim21/Trim26/Pml/Chmp4b/Rab7/Ddb1	18		Yellow	GO:0071478	cellular response to radiation	21/1373	152/21092	0.000869378	0.0221371	0.0201049	Chek1/Npm1/H2afx/Hus1/Ect2/Pbk/Ppid/Kdm4d/Bbc3/Opn3/Gen1/Ercc4/Rad51ap1/Cul4b/Snai2/Parp1/Aurkb/Crip1/Chek2/Ruvbl2/Ddias	21		Turquoise	GO:0021587	cerebellum morphogenesis	24/4076	51/21092	6.65817e-06	0.000203793	0.000154577	Smo/Ldb1/Ophn1/Pantr2/Atp7a/Grid2/Wnt7a/Atxn2/Herc1/Gli1/Rfx4/Whrn/Abl2/Trnp1/Gas1/Rora/Nrxn1/Dab1/Cbs/Serpine2/Atp2b2/Pcnt/Gli2/Ulk1	24
Blue	GO:0052192	movement in environment of other organism involved in symbiotic interaction	18/3557	34/21092	1.64e-06	4.92e-05	3.94e-05	Trim56/Vps4a/Trim35/Chmp2b/Smc3/Trim11/Vapb/Trim27/Chmp2a/Trim25/Vps4b/Trim28/Trim21/Trim26/Pml/Chmp4b/Rab7/Ddb1	18		Yellow	GO:0000082	G1/S transition of mitotic cell cycle	23/1373	173/21092	0.000870341	0.0221371	0.0201049	Mnat1/Cdkn2a/Myb/Nasp/E2f7/Cul4b/Pidd1/Tcf19/Prmt2/Rbbp8/Cdk4/Ccnd1/Dact1/Dbf4/Ccne1/Itgb1/Iqgap3/Sox4/Apex1/Plk3/Kif14/Cdkn2b/Cdkn2c	23		Turquoise	GO:0045598	regulation of fat cell differentiation	48/4076	135/21092	6.82583e-06	0.000207162	0.000157132	Id4/Rarres2/Tmem64/Nr1d1/Zfp385a/Wwtr1/Crebl2/Lrp5/Mtor/Sirt1/Trio/Fndc5/Id2/Zfpm2/Xbp1/Arntl/Insig1/Mecom/Wnt5a/Zfp36l1/Tcf7l2/Zfp36l2/Jag1/Fndc3b/Metrnl/Wdfy2/Runx1t1/Sav1/Foxo1/Prdm16/Alms1/Sod2/Hes1/Rora/Ift88/Noct/Trib2/Rorc/Mmp11/Sh3pxd2b/Trpm4/Smad3/Ccdc85b/Cmklr1/Zadh2/Hdac6/Taf8/Vegfa	48
Blue	GO:0031098	stress-activated protein kinase signaling cascade	81/3557	291/21092	1.7e-06	5.09e-05	4.07e-05	Map4k5/Cdc42se1/Arl6ip5/Pak2/Taok1/Map2k4/Gstp1/Hras/Taok2/Cdc42/Prdx1/Mapk8ip1/Dusp15/Pak7/Axin1/Zeb2/Gadd45g/Prmt1/Grik2/Pja2/Fzd5/Map3k2/Map3k11/Rps3/Dixdc1/Trf/Irak4/Rapgef1/Rap2a/Per1/Map4k4/Rhoa/Pak1/Map3k7/Dusp10/Pafah1b1/Mapk3/Mapk14/Map3k20/Zmpste24/Klhdc10/Ptk2/Map2k2/Fcgr2b/Cops5/Mink1/Ephb1/Dusp3/Men1/Map3k13/Hsph1/Stk39/Mapkapk2/Hipk3/Dusp19/Card9/Emc10/Stk4/Sfrp1/Trib1/Nod1/Trpv4/Nb…	81		Yellow	GO:0000491	small nucleolar ribonucleoprotein complex assembly	5/1373	13/21092	0.000960322	0.024184	0.0219638	Naf1/Nufip1/Shq1/Ruvbl2/Ruvbl1	5		Turquoise	GO:0061326	renal tubule development	39/4076	102/21092	6.83625e-06	0.000207162	0.000157132	Smo/Fmn1/Hey1/Ttc8/Lgr4/Eya1/Ctnnb1/Wwtr1/Pgf/Pkd2/Notch1/Wnt7b/Irx2/Fat4/Pbx1/Irx3/Mef2c/Heyl/Pou3f3/Nog/Sall1/Ptch1/Sox8/Jag1/Yap1/Lama5/Gli3/Sox9/Hes1/Lgr5/Hes5/Adamts16/Aqp11/Bcl2/Hoxb7/Gzf1/Notch2/Agt/Vegfa	39
Blue	GO:0043543	protein acylation	67/3557	228/21092	1.72e-06	5.12e-05	4.09e-05	Pole4/Zdhhc20/Dlst/Taok1/Pih1d1/Taf12/Rps6ka4/Zdhhc7/Naa30/Taf1/Bag6/Sgf29/Esco2/Naa15/Ctbp1/Ing5/Zdhhc4/Jade3/Msl2/Smad4/Per1/Kat14/Supt3/Jade1/Park7/Iws1/Phf20/L3mbtl2/Pole3/Mapk3/Zdhhc15/Fcor/Zmpste24/Nmt1/Zdhhc9/Nupr1/Eid1/Taf10/Ppm1a/Kat2b/Zdhhc3/Tcf3/Hdac1/Kat2a/Ppm1b/Clock/Terf2ip/Smarca4/Jade2/Brd1/Kat6a/Cep295/Msl3/Prkaa1/Kat7/Brd7/Morf4l1/Rps6ka5/Clip3/Bmi1/Smarcb1/Naa50/Ctcf/Taf9/Tada2…	67		Yellow	GO:0018216	peptidyl-arginine methylation	5/1373	13/21092	0.000960322	0.024184	0.0219638	Prmt3/Prmt5/Prmt2/Coprs/Prmt7	5		Turquoise	GO:0090287	regulation of cellular response to growth factor stimulus	82/4076	269/21092	7.03825e-06	0.000212228	0.000160974	Bambi/Lemd3/Sfrp5/Dmd/Fgf10/Fgfbp3/Crb2/Slc9a6/Ctnnb1/Snx25/Trp53/Fzd4/Zfp423/Vegfb/Notch1/Bcl9l/Spry2/Sirt1/Ep300/Smurf2/Tob1/Htra1/Robo1/Dab2ip/Fam20c/Fzd1/Nrros/Xbp1/Numa1/Fgf9/Acvr2a/Glg1/Nog/Wnt5a/Fgfr1/Cidea/Pelo/Dstyk/Rnf111/Cyr61/Vasn/Tcf7l2/Spry4/Cyfip1/Apln/Nanog/Nbl1/Prdm16/Lemd2/Hes1/Sulf1/Cited2/Creb3l1/Tcf4/Prkd2/Hif1a/Vsir/Nrxn1/Hes5/Fgf18/Angpt1/Rgma/Dab2/Stk11/Ctdspl2/Slit2/Tmem2…	82
Blue	GO:0007015	actin filament organization	104/3557	399/21092	1.88e-06	5.57e-05	4.46e-05	Arpc1b/Wdr1/Bin1/Sorbs3/Rhobtb3/Gsn/Actr2/Stmn1/Dstn/Wipf2/Fscn1/Rnd2/Itgb1bp1/Rufy3/Fhdc1/Abl1/Cdc42/Shtn1/Plekhh2/Rhoc/Capza1/Grb2/Gmfb/Tgfb3/Rhog/Cobl/Nf2/Nrap/Pik3r2/Specc1l/Sptbn1/Srf/Msrb1/Trf/Pls1/Cul3/Rhob/Rhoa/Ctnna1/Cdc42ep2/Pak1/Add1/Wipf1/Myo1c/Coro1b/Add3/Ssh3/Trim27/Arpc5l/Prox1/Arpc3/Arpc4/Arpc5/Ssh2/Limch1/Coro1a/Src/Pik3r1/Gas7/Cap1/Arhgef10/Arf1/Pacsin1/Myadm/Tmod2/Fam206a/Arf6/…	104		Yellow	GO:0070208	protein heterotrimerization	6/1373	19/21092	0.000977315	0.0244907	0.0222423	C1qtnf2/C1qtnf1/C1qtnf6/Col6a1/Nup62/Col6a2	6		Turquoise	GO:0006024	glycosaminoglycan biosynthetic process	21/4076	42/21092	7.58705e-06	0.000224894	0.000170581	Hexa/Chst12/B4galt7/Nfkb1/Ccnd3/Chst14/Egf/Csgalnact1/Ndst2/Xylt1/Has3/Pdgfrb/Angpt1/Ndst3/Chsy1/Chpf/Slc35d1/Xylt2/Ext1/Hyal1/B3gat3	21
Blue	GO:0031109	microtubule polymerization or depolymerization	41/3557	118/21092	1.9e-06	5.59e-05	4.47e-05	Mapre1/Ccsap/Stmn1/Taok1/Abl1/Tubb4a/Hdgfl3/Camsap1/Stmn4/Tppp/Specc1l/Rps3/Map1a/Arl2/Tubgcp2/Pak1/Smn1/Dctn1/Golga2/Tppp3/Mapre3/Rac1/Cenpj/Mapre2/Tbcd/Nckap5l/Trpv4/Mapt/Eml2/Prune1/Dst/Pde4dip/Camsap2/Clip3/Inpp5j/Nde1/Ckap5/Arhgef2/Tubg1/Sgk1/Cdk5rap2	41		Yellow	GO:0060079	excitatory postsynaptic potential	14/1373	84/21092	0.000994124	0.0247898	0.022514	Cux2/Cacnb3/Cbln1/Grik1/Stx1a/S1pr2/Tmem108/Chrna4/Neto1/Grk2/Rims1/Nlgn3/Shank2/Nlgn2	14		Turquoise	GO:0007164	establishment of tissue polarity	27/4076	61/21092	7.6356e-06	0.000224894	0.000170581	Znrf3/Sfrp5/Sec24b/Ttc8/Dlg3/Fzd3/Rpgrip1l/Wnt7b/Fat4/Astn2/Ankrd6/Wnt7a/Ror2/Fzd1/Wnt5a/Vangl2/Ryk/Trp63/Abl2/Alms1/Dab2/Med12/Fzd6/Fuz/Cplane1/Mks1/Fzd2	27
Blue	GO:0051099	positive regulation of binding	62/3557	207/21092	2.06e-06	6.03e-05	4.82e-05	Mapre1/Cdk5/Psen1/Stmn1/Jak2/Rpl11/Abl1/Lgals9/Dhx9/Crbn/Edf1/Taf1/Flot1/Pygo2/Hsp90ab1/Eif4g1/Eif3d/Trib3/Park7/Eif2b4/Add1/Eif2s1/Parp9/Calm1/Cdt1/Mapre3/Trim28/Fkbp1a/Acd/Wapl/Kat2b/Syap1/H1f0/Men1/Fam129b/Aktip/Hipk3/Ncbp1/Smarca4/Ran/Eif3c/Stk4/Ppp2cb/Hipk1/Nme1/Bmp2/Kdm1a/Stk3/Eif2ak3/Anxa2/Tirap/Sirt2/Ppp2ca/Actr3/Plcl1/Larp6/Dtx3l/Ddrgk1/B2m/Hspa4/Map1lc3b/Pin1	62		Yellow	GO:0042254	ribosome biogenesis	31/1373	263/21092	0.00100369	0.0249063	0.0226198	Cdkn2a/C1d/Npm1/Wdr36/Fbll1/Exosc8/Nop10/Fastkd2/Dimt1/Heatr1/Rrp15/Rpl10a/Mdn1/Nvl/Rpl3/Rpl23a/Utp14a/Naf1/Gnl3l/Mrps7/Brix1/Rpf2/Riok1/Lyar/Utp4/Wdr12/Ipo4/Nol9/Shq1/Rbfa/Nsun3	31		Turquoise	GO:0009952	anterior/posterior pattern specification	72/4076	229/21092	7.66048e-06	0.000224894	0.000170581	Smo/Bhlhe40/Hey1/Hoxd9/Crb2/Ctnnb1/Gdf11/Hey2/Trp53/Ldb1/Tgfbr1/Tcf7l1/Pcsk5/Lrp5/Notch1/Htt/Pax3/Xrcc2/Hoxa5/Ep300/Tshz1/Hoxb4/Wls/Hoxb3/Pbx1/Epb41l5/Ring1/Ror2/Rnf2/Acvr2a/Abi1/Mib1/Hoxc4/Nog/Wnt5a/Hoxa7/Scmh1/Hoxb9/Foxb1/Hoxc5/Vangl2/Hoxa9/Ttn/Gli3/Kmt2a/Hoxb5/Pofut1/Hoxc8/Hes1/Ift88/Hes5/Hoxa10/Psen2/Med12/Hoxa6/Hoxb8/Ssbp3/Celsr2/Msx1/Fuz/Pax6/Tulp3/Hoxc9/Hoxa3/Hoxb7/Zic3/Lfng/Pds5a/Smad3/Gl…	72
Blue	GO:0045930	negative regulation of mitotic cell cycle	69/3557	238/21092	2.06e-06	6.03e-05	4.82e-05	Cdk5rap3/Heca/Bub3/Taok1/Rps27l/Hras/Cdc6/Abl1/Foxo4/Taok2/Vps4a/Rint1/Trim35/Prkdc/Rad21/Nle1/Usp47/Lcmt1/Rad9a/Tpr/Fbxo31/Mad1l1/Rpl24/Jade1/Nabp2/Dync1li1/Ik/Mdm2/Dclre1b/Rpa2/Ccng1/D7Ertd443e/Eme2/Map3k20/Cdt1/Rps6/Timp2/Ctdsp1/Zwilch/Zfp830/Fbxo7/Pml/Stil/Blm/Tom1l2/Cradd/Mre11a/Xrcc3/Gjc2/Rpl26/Ctdspl/Ezh2/Tnks/Scrib/Nop53/Brd7/Chfr/Msh6/Syf2/Taok3/Anapc15/Zfyve19/Rbl1/Cdk5rap2/Gadd45a/Cacn…	69		Yellow	GO:0048841	regulation of axon extension involved in axon guidance	8/1373	33/21092	0.0010124	0.0250003	0.0227052	Sema3b/Sema5b/Dscam/Sema3d/Sema6b/Sema4f/Sema5a/Plxna3	8		Turquoise	GO:0097755	positive regulation of blood vessel diameter	30/4076	71/21092	7.67437e-06	0.000224894	0.000170581	Kcnma1/Pla2g6/Gja5/Sirt1/Gja1/Adrb1/Dock4/Mkks/Itga1/Bbs2/Apoe/Adra2a/Dock5/Apln/Adora2b/Sod2/Gucy1a1/Hif1a/Arhgap42/Atg5/Adora1/Adora2a/Ptprm/P2rx4/Cx3cl1/Agt/Egfr/Ednrb/Adm/Calca	30
Blue	GO:1903008	organelle disassembly	33/3557	87/21092	2.09e-06	6.08e-05	4.86e-05	Cdc37/Vcp/Optn/Usp30/Gbf1/Wdr45b/Atg3/Atg13/Atg2a/Fis1/Denr/Tspo/Golga2/Wipi1/Zfand1/Becn1/Sqstm1/Fbxo7/Tigar/Mtif3/Gsk3a/Gabarap/Spast/Cttn/Gabarapl2/Retreg1/Klc1/Wipi2/Bnip3l/Map1lc3a/Gabarapl1/Map1lc3b/Tomm7	33		Yellow	GO:0000380	alternative mRNA splicing, via spliceosome	13/1373	75/21092	0.00102269	0.0251326	0.0228253	Thrap3/Rbmx/Celf1/Sart3/Hnrnpl/Wtap/Rbm4/Celf3/Esrp1/Sfpq/Srsf7/Magoh/Rbm11	13		Turquoise	GO:0007411	axon guidance	71/4076	225/21092	7.67562e-06	0.000224894	0.000170581	Flrt3/Smo/B4gat1/Zswim4/Nexn/Epha7/Lgi1/Ttc8/Ncam1/Fzd3/Ccdc141/Bmp7/Dag1/Mycbp2/Wnt7b/Bdnf/Reln/Flrt2/Etv4/Robo1/Sema4a/Efna5/Epha4/Epha5/Scn1b/Robo2/Nog/Wnt5a/Bsg/Tubb2b/Nptn/Plxna4/Ablim1/Alcam/Nfib/Sema4g/Efnb1/Plxnb1/Zswim6/Vangl2/Ptch1/Enah/Sema6d/Cyfip1/Chn1/Ryk/Gli3/Chl1/Nrp1/Gas1/Prtg/Bmpr1b/Boc/Slit2/Zswim5/Pax6/Zswim8/Efna2/Megf8/Lamb2/Ephb3/Efna3/Ptprm/Tgfb2/Sema4b/Ext1/Gli2/Nrcam/Ntn…	71
Blue	GO:0006896	Golgi to vacuole transport	1957-11-01	15/21092	2.17e-06	6.23e-05	4.99e-05	Vti1b/Gak/Vti1a/Ehd3/Gosr2/Ccdc91/Vps52/Rbsn/Ap1g1/Ap3d1/Ankfy1	11		Yellow	GO:0090329	regulation of DNA-dependent DNA replication	10/1373	49/21092	0.00105155	0.0257174	0.0233564	Npm1/Ticrr/Cdc7/Fbxo5/Stoml2/E2f7/Brca2/Tipin/Chek2/Rfc3	10		Turquoise	GO:0019318	hexose metabolic process	70/4076	221/21092	7.67985e-06	0.000224894	0.000170581	Nr1d1/Trp53/Khk/Pgm2/Slc2a8/Ppp1r3g/Lrp5/Mtor/Ppp1r3d/Sirt1/Pcx/Galt/Galm/Ppara/Igfbp4/G6pc3/Pmm1/Sorbs1/Pgp/Esrrb/Pfkm/Pdk1/Glb1/Ppp1r3b/Adpgk/Prkn/Igfbp5/Aldob/Aldh5a1/Ganc/Tpi1/Tcf7l2/Inpp5k/Gpi1/Clk2/Per2/Gpd2/Inppl1/Acacb/Pfkp/Acadm/Pofut1/Foxo1/Pck2/Cpt1a/Pfkl/Fuca2/Rora/Brat1/Hif1a/Pdk2/Gpld1/Pfkfb2/Pfkfb4/Rorc/Man2b2/Pdhb/Stk11/Dlat/Ogt/Dcxr/Ldha/Chst1/B3glct/Pgm5/Adra1b/Hk1/Oma1/H6pd/Sup…	70
Blue	GO:1904814	regulation of protein localization to chromosome, telomeric region	1957-11-01	15/21092	2.17e-06	6.23e-05	4.99e-05	Dkc1/Cct8/Cct2/Cct5/Gnl3/Cct3/Cct7/Wrap53/Cct6a/Pml/Tcp1	11		Yellow	GO:1904861	excitatory synapse assembly	7/1373	26/21092	0.00107037	0.0260524	0.0236607	Cbln1/Ptprs/Vstm5/Sipa1l1/Shank2/Lrrtm1/Nlgn2	7		Turquoise	GO:0010769	regulation of cell morphogenesis involved in differentiation	98/4076	336/21092	7.86468e-06	0.000229204	0.000173851	Zswim4/Epha7/Dmtn/Nedd4l/Dnm1l/Lzts3/Gorasp1/Lrp8/Il1rapl1/Mycbp2/Cdh2/Bdnf/Cdkl5/Lrp4/Reln/Ep300/Numb/Tnik/Pten/Lrrk2/Ntn3/Rnf6/Wnt7a/Nefm/Syne1/Pdpn/Ntrk2/Robo1/Eef2k/Sema4a/Efna5/Epha4/Nefl/Robo2/Cit/Nedd9/Ube3a/Wnt5a/Tubb2b/Plxna4/Trak1/Ntrk3/Sema4g/Ndel1/Plxnb1/Ttc3/Zswim6/Apoe/Mapk9/Parp6/Ppp1r9a/Ss18l1/Sema6d/Cyfip1/Dock5/Chn1/Ryk/Amigo1/Trak2/Nrp1/Carmil1/Zfyve27/Rreb1/Nkx6-1/Stau2/Thy1/L…	98
Blue	GO:0006906	vesicle fusion	34/3557	91/21092	2.2e-06	6.3e-05	5.04e-05	Stx7/Sec22b/Stx12/Syt9/Stx8/Vps4a/Gosr1/Vti1b/Vps8/Cplx3/Uvrag/Vti1a/Samd9l/Stx17/Vamp2/Vps41/Vamp3/Snap29/Akt2/Uso1/Coro1a/Gosr2/Rab8a/Snapin/Pla2g4a/Stx2/Ankrd27/Rab7/Snap23/Anxa2/Stx6/Tgfbrap1/Vamp7/Ankfy1	34		Yellow	GO:0048640	negative regulation of developmental growth	18/1373	124/21092	0.00111209	0.026939	0.0244659	Sema3b/Sema5b/Fxn/Kcnk2/Sema3d/Bmp4/Ptprs/Cxadr/Sema6b/Cdk5r1/Mapk11/Sema4f/Trim46/Ankrd26/Hdac2/Sema5a/Tnr/Plxna3	18		Turquoise	GO:0007626	locomotory behavior	76/4076	246/21092	8.82724e-06	0.000256032	0.000194199	Hexa/Etv5/Gaa/Kcnma1/Grin2a/Hoxd9/Pde1b/Zfp385a/Fzd4/Tbce/Asl/Htt/Sez6l/Kcnd2/Reln/Glra1/Gpr37/Atp7a/Pten/Lrrk2/Snap25/Pex13/Id2/Mecp2/Adgrl3/Sncg/Epha4/Ccnd2/Cln6/Prkn/Atp1a3/Apoe/Zdhhc8/Negr1/Klhl1/Eps8/Adam22/Trmt1l/Npas3/Usp2/Atxn1/Dlg4/Kcnj10/Abl2/Slc22a5/Ppp1r1b/Chl1/Aplp2/Sod2/Npas2/Vps13a/Myo6/Sobp/Atp1a2/Idua/Astn1/Hoxb8/Mapk10/Apba2/Meis1/Dab1/Ciart/Zic1/Scn1a/Adora2a/Chat/Lsamp/Prex2/A…	76
Blue	GO:0046785	microtubule polymerization	30/3557	76/21092	2.3e-06	6.54e-05	5.23e-05	Mapre1/Stmn1/Abl1/Tubb4a/Hdgfl3/Camsap1/Tppp/Rps3/Arl2/Tubgcp2/Pak1/Dctn1/Golga2/Tppp3/Rac1/Cenpj/Tbcd/Trpv4/Mapt/Eml2/Prune1/Pde4dip/Camsap2/Clip3/Inpp5j/Nde1/Ckap5/Tubg1/Sgk1/Cdk5rap2	30		Yellow	GO:0051965	positive regulation of synapse assembly	13/1373	76/21092	0.00116153	0.0280033	0.0254325	Cux2/Lrrtm4/Slitrk4/Slitrk3/Slitrk5/Lingo4/Cbln1/Ephb2/Lrrn3/Vstm5/Nlgn3/Lrrtm1/Nlgn2	13		Turquoise	GO:0106027	neuron projection organization	37/4076	96/21092	9.40771e-06	0.000271575	0.000205989	Zmynd8/Dnm1l/Lzts3/Lrp8/Igf1r/Abcd2/Reln/Pten/Lrrk2/Wnt7a/Eef2k/Epha4/Pick1/Epha5/Wasl/Ube3a/Atp1a3/Apoe/Homer1/Prnp/Ppp1r9a/Dlg4/Abl2/Grin2b/Stau2/Ctnnd2/Nlgn1/Abhd17b/Ephb3/Abcd1/Mfn1/Lgmn/Ngef/Hdac6/Kalrn/Gsk3b/Grin1	37
Blue	GO:0006890	retrograde vesicle-mediated transport, Golgi to ER	20/3557	41/21092	2.34e-06	6.63e-05	5.31e-05	Sec22b/Cope/Scfd1/Rint1/Copa/Gbf1/Arf3/Copz1/Uvrag/Stx18/Bet1l/Arfgap2/Atp9a/Nbas/Arfgap3/Arf5/Copb2/Golph3l/Rab33b/Rab6b	20		Yellow	GO:0034728	nucleosome organization	19/1373	136/21092	0.0013101	0.031136	0.0282776	Npm1/Cenpp/Nap1l1/Hist1h4d/Hist1h1b/Nasp/Sart3/Chaf1b/Hist1h1d/Hist3h2ba/H2afy2/H1fx/Cenpa/Ipo4/Mcm2/Mis18a/Itgb3bp/Anp32e/Hp1bp3	19		Turquoise	GO:0046031	ADP metabolic process	33/4076	82/21092	9.67824e-06	0.00027806	0.000210907	Hdac4/Trp53/Khk/Mtch2/Galt/Mlxipl/Ppara/Prkag2/Dhtkd1/Esrrb/Pfkm/Adpgk/Aldob/Tpi1/Ak1/Gpi1/Pfkp/Eno3/Ampd3/Zbtb20/Nudt9/Prkaa2/Eno2/Ppargc1a/Pfkl/Hif1a/Eno1b/Pfkfb2/Ncor1/Ogt/Ldha/Hk1/Aldoc	33
Blue	GO:0032204	regulation of telomere maintenance	32/3557	84/21092	2.66e-06	7.52e-05	6.02e-05	Tent4b/Dkc1/Tinf2/Cct8/Cct2/Lmna/Cct5/Hnrnpc/Gnl3/Smg5/Pif1/Nabp2/Cct3/Mapk3/Cct7/Src/Acd/Cct6a/Pml/Terf2ip/Mre11a/Hnrnpu/Slx4/Hnrnpd/Tnks2/Tnks/Tcp1/Xrcc1/Ten1/Rad50/Prkcq/Hnrnpa2b1	32		Yellow	GO:0033599	regulation of mammary gland epithelial cell proliferation	6/1373	20/21092	0.00131986	0.031136	0.0282776	Cdkn2a/Phb2/Brca2/Ccnd1/Iqgap3/Agap2	6		Turquoise	GO:0006839	mitochondrial transport	57/4076	171/21092	9.72364e-06	0.00027806	0.000210907	Mcur1/Mpv17l/Maip1/Ndufa13/Letm1/Ucp3/Trp53/Htt/Mtch2/Rhot2/Slc25a33/Hebp2/Sirt4/Lrrk2/Dusp18/Naif1/Slc8b1/Pnpt1/Hip1r/Mipep/Slc9a1/Them4/Timm21/Uqcrc2/Tomm40/Slc25a29/Slc35f6/Prkn/Flvcr1/Pink1/Atp5o/Afg3l2/Fbxw7/Ppp2r2b/Bag3/Tst/Srebf1/Ndufa13/Slc25a37/Pam16/Slc25a5/Slc1a3/Slc25a23/Bcl2/Mpc2/Ppif/Mul1/Slc25a36/Zfp13/Timm44/Acaa2/Cyc1/Slc25a18/Mgarp/Gsk3b/Tomm34/Alkbh7	57
Blue	GO:0006611	protein export from nucleus	43/3557	128/21092	2.98e-06	8.36e-05	6.69e-05	Nup155/Ddx39b/Cdk5/Supt6/Ddx39/Rangap1/Eif6/Srsf3/Ranbp3/Ptpn11/Thoc3/Rbm22/Ltv1/Tpr/Ifi27/Bccip/Pa2g4/Poldip3/Mdm2/Park7/Wipf1/Iws1/Rbmx2/Xpo7/Ppm1a/Rps15/Rpsa/Nup88/Eny2/Ncbp1/Nol6/Ran/Polr2d/Xpo5/Thoc6/Zfp593/Nutf2/Hspa9/Ywhae/Hnrnpa2b1/Prkaca/Eif5a/Adar	43		Yellow	GO:0098840	protein transport along microtubule	6/1373	20/21092	0.00131986	0.031136	0.0282776	Myo5a/Kif3a/Kif5a/Sfpq/Rab27b/Terf2	6		Turquoise	GO:0021987	cerebral cortex development	40/4076	107/21092	9.91446e-06	0.000282192	0.000214041	Smo/Nr2f1/Ctnnb1/Lrp8/Ccdc141/Cdh2/Fat4/Reln/Sun2/Pex13/Ntrk2/Robo1/Dab2ip/Pou3f3/Bbs1/Tacc1/Mkks/Nf1/Bbs2/Fgfr1/Ndel1/Socs7/Adgrg1/Sun1/Sox2/Gli3/Mboat7/Nrp1/Plcb1/Hif1a/Efhc1/Slit2/Pax6/Dab1/Pou3f2/Mdk/Egfr/Zbtb18/Gsk3b/Grin1	40
Blue	GO:1902186	regulation of viral release from host cell	17/3557	32/21092	3e-06	8.39e-05	6.71e-05	Trim56/Vps4a/Trim35/Chmp2b/Smc3/Trim11/Vapb/Trim27/Chmp2a/Trim25/Vps4b/Trim28/Trim21/Trim26/Pml/Chmp4b/Ddb1	17		Yellow	GO:0099118	microtubule-based protein transport	6/1373	20/21092	0.00131986	0.031136	0.0282776	Myo5a/Kif3a/Kif5a/Sfpq/Rab27b/Terf2	6		Turquoise	GO:0003177	pulmonary valve development	13/4076	20/21092	1.01137e-05	0.000286523	0.000217326	Hey1/Hey2/Gja5/Notch1/Heyl/Robo1/Nfatc1/Robo2/Jag1/Slit2/Tgfb2/Tnfrsf1a/Notch2	13
Blue	GO:1903901	negative regulation of viral life cycle	30/3557	77/21092	3.16e-06	8.79e-05	7.03e-05	Trim56/Oasl2/Ccl5/Gsn/Trim35/Ifitm3/Isg15/Oas1b/Banf1/Trim11/Vapb/Trim27/Prox1/Trim25/Zc3hav1/Oas1c/Trim28/Trim21/Oas1a/Trim26/Pml/Bst2/Mre11a/Ccnk/Parp10/Ilf3/Rad50/Rsad2/Eif2ak2/Adar	30		Yellow	GO:0099601	regulation of neurotransmitter receptor activity	11/1373	59/21092	0.00132207	0.031136	0.0282776	Cacng4/Shisa8/Ephb2/Cacng7/Chrna4/Shisa7/Neto1/Nptxr/Nlgn3/Shank2/Nlgn2	11		Turquoise	GO:0048593	camera-type eye morphogenesis	47/4076	133/21092	1.02093e-05	0.000287894	0.000218367	Aldh1a1/Arl6/Tspan12/Thrb/Ttc8/Ctnnb1/Fgfr3/Gdf11/Ift122/Lrp5/Bmp7/Slc4a7/Vhl/Sox1/Rorb/Sdk2/Fat3/Rs1/Ring1/Rpgr/Rdh13/Nf1/Pou2f1/Aqp5/Nectin3/Sox8/Jag1/Sox2/Irx5/Gli3/Sox9/Cited2/Hif1a/Sp3/Thy1/Ptn/Rom1/Meis1/Pax6/Bcar3/Ptprm/Notch2/Fjx1/Tsku/Arid1a/Tenm3/Vegfa	47
Blue	GO:0031333	negative regulation of protein complex assembly	46/3557	141/21092	3.4e-06	9.41e-05	7.53e-05	Mapre1/Vdac2/Gsn/Stmn1/Tubb4a/Crbn/Capza1/Riok3/Prkcz/Cptp/Lcmt1/Lamp2/Xaf1/Svip/Ldlrad4/Sptbn1/Lefty1/Add1/Map3k7/Add3/Src/Thra/Myadm/Tmod2/Nol3/Ppm1a/Vps35/Tmod1/Tbcd/Ankrd27/Cfl1/Rdx/Tmod3/Ddx3x/Rpl13a/Eml2/Nop53/Sar1a/Tmsb15b1/Clip3/Inpp5j/Sirt2/Arhgef2/Sgk1/Twf1/Ctnnbip1	46		Yellow	GO:0050771	negative regulation of axonogenesis	12/1373	68/21092	0.00134162	0.0314507	0.0285634	Sema3b/Sema5b/Sema3d/Ephb2/Ptprs/Sema6b/Cdk5r1/Sema4f/Trim46/Sema5a/Tnr/Plxna3	12		Turquoise	GO:0008306	associative learning	38/4076	100/21092	1.05479e-05	0.000296072	0.000224569	Cck/Grin2a/Pde1b/Mtor/Hrh1/Htt/Reln/Snap25/Pgrmc1/Pias1/Mecp2/Ndrg4/Neurod2/Nf1/Nog/Foxb1/Asic1/Atp1a3/Slc7a11/Atxn1/Meis2/Kmt2a/Abl2/Ppp1r1b/Rgs14/Hif1a/Grin2b/Atp1a2/Idua/Gabra5/Syngap1/Hmgcr/Adra1b/Lgmn/Agt/Ctns/Nts/Grin1	38
Blue	GO:2001242	regulation of intrinsic apoptotic signaling pathway	53/3557	171/21092	3.64e-06	0.000100384	8.03e-05	Spop/Ybx3/Vdac2/Rpl11/Sh3glb1/Mapk8ip1/Rack1/Cdkn2d/Rrn3/Sod1/Usp47/Bag5/Rad9a/Bax/Fis1/Rps3/Ubb/Mdm2/Opa1/Park7/Triap1/Fignl1/Tpt1/Mif/Bid/Hnrnpk/Src/Serinc3/Gpx1/Creb3/Nol3/Sept4/Hdac1/Hsph1/P4hb/Rps7/Lck/Rpl26/Ivns1abp/Ddx3x/Nono/Kdm1a/Ikbkg/Eif2ak3/Plekhf1/Dapk2/Ubqln1/Bcl2l1/Ccar2/Mcl1/Cyld/Bad/Hspb1	53		Yellow	GO:0048024	regulation of mRNA splicing, via spliceosome	16/1373	106/21092	0.00135078	0.0315203	0.0286267	Khdrbs3/Npm1/Thrap3/Rbmx/Prpf19/Celf1/Sart3/Hnrnpl/Wtap/Rbm4/Celf3/Rnf219/Srsf7/Khdrbs2/Magoh/Rbm11	16		Turquoise	GO:0046928	regulation of neurotransmitter secretion	48/4076	137/21092	1.07667e-05	0.000299536	0.000227197	Ncs1/Grin3a/Syt12/Dnm1l/Syt2/Unc13a/Rab3gap1/Syt7/Nrxn3/Lrrk2/Slc30a1/Sncaip/Wnt7a/Mef2c/Ntrk2/Fbxl20/Sncg/Cplx1/Vps18/Nf1/P2ry1/Prkn/Asic1/Adra1a/Kcnc3/Adra2a/Kcnc4/Vamp1/Ppp1r9a/Rims2/Adora2b/Nr3c2/Atp2a2/Cplx2/Napb/Myo6/Kcnh1/Rab3a/Nlgn1/Apba2/Stxbp1/Adora2a/Grik5/Htr7/Git2/Gsk3b/Stxbp5/Pnkd	48
Blue	GO:0006473	protein acetylation	56/3557	184/21092	3.66e-06	0.000100604	8.05e-05	Pole4/Taok1/Pih1d1/Taf12/Rps6ka4/Naa30/Taf1/Bag6/Sgf29/Esco2/Naa15/Ctbp1/Ing5/Jade3/Msl2/Smad4/Per1/Kat14/Supt3/Jade1/Park7/Iws1/Phf20/L3mbtl2/Pole3/Mapk3/Fcor/Zmpste24/Nupr1/Eid1/Taf10/Kat2b/Tcf3/Hdac1/Kat2a/Clock/Terf2ip/Smarca4/Jade2/Brd1/Kat6a/Cep295/Msl3/Prkaa1/Kat7/Brd7/Morf4l1/Rps6ka5/Bmi1/Smarcb1/Naa50/Ctcf/Taf9/Tada2a/Yeats4/Apbb1	56		Yellow	GO:0048843	negative regulation of axon extension involved in axon guidance	7/1373	27/21092	0.00136465	0.0315544	0.0286576	Sema3b/Sema5b/Sema3d/Sema6b/Sema4f/Sema5a/Plxna3	7		Turquoise	GO:0097485	neuron projection guidance	71/4076	227/21092	1.07697e-05	0.000299536	0.000227197	Flrt3/Smo/B4gat1/Zswim4/Nexn/Epha7/Lgi1/Ttc8/Ncam1/Fzd3/Ccdc141/Bmp7/Dag1/Mycbp2/Wnt7b/Bdnf/Reln/Flrt2/Etv4/Robo1/Sema4a/Efna5/Epha4/Epha5/Scn1b/Robo2/Nog/Wnt5a/Bsg/Tubb2b/Nptn/Plxna4/Ablim1/Alcam/Nfib/Sema4g/Efnb1/Plxnb1/Zswim6/Vangl2/Ptch1/Enah/Sema6d/Cyfip1/Chn1/Ryk/Gli3/Chl1/Nrp1/Gas1/Prtg/Bmpr1b/Boc/Slit2/Zswim5/Pax6/Zswim8/Efna2/Megf8/Lamb2/Ephb3/Efna3/Ptprm/Tgfb2/Sema4b/Ext1/Gli2/Nrcam/Ntn…	71
Blue	GO:0007030	Golgi organization	42/3557	125/21092	3.84e-06	0.000104905	8.39e-05	Fhdc1/Nploc4/Cdc42/Rint1/Optn/Trappc8/Ubxn2b/Arl1/Gbf1/Bag5/Gak/Sec16a/Vti1a/Stx18/Dnm2/Stx17/Mapk3/Ehd3/Cltc/Usp6nl/Ywhaz/Golga2/Uso1/Map2k2/Pi4k2b/Coro7/Fbxw8/Blzf1/Tmed10/Rbsn/Golph3l/Hikeshi/Gcc2/Atp8b1/Pde4dip/Trip11/Camsap2/Stx6/Myo18a/Rab33b/Atl3/Gorasp2	42		Yellow	GO:0071168	protein localization to chromatin	7/1373	27/21092	0.00136465	0.0315544	0.0286576	Cdca5/Mcm8/Hist1h1b/H2afy2/Plk1/Ruvbl2/Msh2	7		Turquoise	GO:0048762	mesenchymal cell differentiation	68/4076	215/21092	1.08528e-05	0.000300475	0.000227909	Bambi/Smo/Amer1/Hey1/Mad2l2/Fgf10/Pef1/Crb2/Ctnnb1/Hey2/Wwtr1/Tgfbr1/Bmp7/Mtor/Dag1/Notch1/Bcl9l/Pax3/Gja1/Pten/Tmem100/Epb41l5/Mef2c/Pdpn/Heyl/Dab2ip/Sema4a/Nfatc1/Col1a1/Ddx17/Ednra/Nog/Wnt5a/Fgfr1/Sema4g/Acvr1/Efnb1/Rflnb/Vasn/Vangl2/Sox8/Jag1/Kitl/Sema6d/Lama5/Edn1/Sox9/Nrp1/Hes1/Cited2/Hif1a/Erbb4/Dab2/Trip10/Msx1/Fuz/Pax6/Ddx5/Bcl2/Tgfb2/Sema4b/Phldb2/Rdh10/Clasp1/Smad3/Ednrb/Gsk3b/Vegfa	68
Blue	GO:0090174	organelle membrane fusion	35/3557	97/21092	3.97e-06	0.000107888	8.63e-05	Stx7/Rcc1l/Sec22b/Stx12/Syt9/Stx8/Vps4a/Gosr1/Vti1b/Vps8/Cplx3/Uvrag/Vti1a/Samd9l/Stx17/Vamp2/Vps41/Vamp3/Snap29/Akt2/Uso1/Coro1a/Gosr2/Rab8a/Snapin/Pla2g4a/Stx2/Ankrd27/Rab7/Snap23/Anxa2/Stx6/Tgfbrap1/Vamp7/Ankfy1	35		Yellow	GO:0032535	regulation of cellular component size	42/1373	398/21092	0.00140163	0.0319723	0.0290372	Sema3b/Lpar3/Npm1/L1cam/Wdr36/Fchsd2/Sema5b/Dscam/Olfm1/Magel2/Abi2/Fxn/Prkg2/Spire2/Sema3d/Mgll/Pak3/Baiap2l2/Ptprs/Dcx/Myo5b/Sema6b/Tpm1/Cdk5r1/Sema4f/Trim46/Map1b/Ano6/Arhgap35/Cdk4/Deptor/Iqgap3/Sema5a/Akt1/Tnr/Nckap1/Wasf1/Rac3/Plxna3/Lima1/Jmy/Hp1bp3	42		Turquoise	GO:0007613	memory	49/4076	141/21092	1.12965e-05	0.000311342	0.000236152	Cck/Grin2a/Pla2g6/Eif4ebp2/Cpeb3/Mtor/Hrh1/Bdnf/Reln/Gria1/Pten/Snap25/Pgrmc1/Adrb1/Ldlr/Mecp2/Ntrk2/Chd8/Ccnd2/Nog/Trpm7/Crtc1/Kmt2b/Asic1/Atp1a3/Apoe/Adcy8/Atxn1/Camk4/Ppp1r1b/Plcb1/Rgs14/Grin2b/Idua/Psen2/Plk2/Ptgs1/Cyp7b1/Chat/Mdk/Chst10/Eif2ak4/Lgmn/Oxtr/Casp1/Ctns/Kalrn/Htr7/Grin1	49
Blue	GO:0035456	response to interferon-beta	26/3557	63/21092	4.05e-06	0.000108624	8.69e-05	Ube2k/Irgm1/F830016B08Rik/Gbp6/Iigp1/Irf1/Gm12185/Stat1/Ifitm3/Igtp/Xaf1/Irgm2/Gm4841/Gm4951/Cdc34/Bst2/Ifit3/Ifi47/Ifit1bl2/Gbp3/Ifi203/Gbp2/Aim2/Tgtp2/Ifit3b/Ifit1	26		Yellow	GO:0000076	DNA replication checkpoint	5/1373	14/21092	0.00141415	0.0319723	0.0290372	Clspn/Hus1/Ticrr/Topbp1/Tipin	5		Turquoise	GO:0007612	learning	56/4076	168/21092	1.15842e-05	0.000317834	0.000241076	Cck/Grin2a/Pde1b/Mtor/Hrh1/Htt/Bdnf/Reln/Vdac3/Snap25/Pgrmc1/Pias1/Synj1/Mecp2/Ntrk2/Epm2a/Ndrg4/Neurod2/Nf1/Nog/Prkn/Foxb1/Asic1/Atp1a3/Jph4/Slc7a11/Atxn1/Slc6a1/Meis2/Kmt2a/Abl2/Ppp1r1b/Rgs14/Hif1a/Nrxn1/Grin2b/Ctnnd2/Atp1a2/Ptn/Idua/Ptgs1/Cntnap2/Gabra5/Syngap1/Chst10/Hmgcr/Eif2ak4/Vdac1/Adra1b/Lgmn/Agt/Ctns/Kalrn/Adgrb3/Nts/Grin1	56
Blue	GO:0071479	cellular response to ionizing radiation	26/3557	63/21092	4.05e-06	0.000108624	8.69e-05	Hras/Rad51/Eef1d/Grb2/Rad9a/Nucks1/Rhob/Mdm2/Gtf2h5/Spidr/Pole3/Fignl1/Mapk14/Map3k20/Zmpste24/Swi5/Egr1/Blm/Clock/Rpl26/Sfrp1/Kdm1a/Rhno1/Gadd45a/Bcl2l1/Ints7	26		Yellow	GO:0061318	renal filtration cell differentiation	5/1373	14/21092	0.00141415	0.0319723	0.0290372	Ptpro/Basp1/Bmp4/Prom1/Nup93	5		Turquoise	GO:0021696	cerebellar cortex morphogenesis	20/4076	40/21092	1.24801e-05	0.00034088	0.000258556	Smo/Ldb1/Ophn1/Pantr2/Atp7a/Grid2/Wnt7a/Atxn2/Herc1/Gli1/Rfx4/Whrn/Trnp1/Rora/Nrxn1/Serpine2/Atp2b2/Pcnt/Gli2/Ulk1	20
Blue	GO:0090307	mitotic spindle assembly	26/3557	63/21092	4.05e-06	0.000108624	8.69e-05	Msto1/Ccsap/Smc1a/Stag2/Chmp1a/Chmp2b/Tpr/Pibf1/Bccip/Kif2a/Rhoa/Tubgcp2/Smc3/Spice1/Cltc/Chmp2a/Golga2/Vps4b/Arhgef10/Flna/Chmp4b/Hnrnpu/Kpnb1/Map10/Wrap73/Chmp1b	26		Yellow	GO:0072112	glomerular visceral epithelial cell differentiation	5/1373	14/21092	0.00141415	0.0319723	0.0290372	Ptpro/Basp1/Bmp4/Prom1/Nup93	5		Turquoise	GO:0006836	neurotransmitter transport	90/4076	306/21092	1.26519e-05	0.000341679	0.000259162	Ncs1/Slc1a2/Syt5/Grin3a/Nat8l/Slc32a1/Syt12/Slc6a9/Dnm1l/Syt2/Slc29a1/Unc13a/Slc29a2/Sec14l1/Rab3gap1/Htt/Syt7/Nrxn3/Ptprn2/Lrrk2/Snap25/Slc30a1/Sncaip/Wnt7a/Synj1/Mef2c/Ntrk2/Fbxl20/Sncg/Sv2b/Cplx1/Xbp1/Slc17a8/Vps18/Syn2/Ednra/Nf1/P2ry1/Prkn/Slc6a11/Asic1/Adra1a/Kcnc3/Adra2a/Kcnc4/Vamp1/Ppp1r9a/Per2/Maob/Slc7a11/Rims2/Apln/Adora2b/Slc6a1/Kcnj10/Nr3c2/Edn1/Syt13/Atp2a2/Syt17/Cplx2/Napb/Myo6/Nrxn…	90
Blue	GO:0070203	regulation of establishment of protein localization to telomere	1957-09-01	11/21092	4.33e-06	0.000115822	9.27e-05	Dkc1/Cct8/Cct2/Cct5/Cct3/Cct7/Wrap53/Cct6a/Tcp1	9		Yellow	GO:0072311	glomerular epithelial cell differentiation	5/1373	14/21092	0.00141415	0.0319723	0.0290372	Ptpro/Basp1/Bmp4/Prom1/Nup93	5		Turquoise	GO:0021915	neural tube development	62/4076	192/21092	1.26776e-05	0.000341679	0.000259162	Smo/Luzp1/Sfrp5/Sall2/Sec24b/Shroom3/Zic5/Fzd3/Ift122/Dlc1/Bmp7/Notch1/Rpgrip1l/Pax3/Traf3ip1/Traf6/Tctn1/Fzd1/Ambra1/Mib1/Cecr2/Nf1/Nog/Wnt5a/Sall1/Cc2d2a/Ift57/Foxb1/Zfp36l1/Tcf7l2/Vangl2/Tmem107/Ptch1/Enah/Glmn/Gli3/Abl2/Gas1/Hes1/Cited2/Mthfd1/Hif1a/Sdc4/Mthfr/Hes5/Rgma/Psen2/Med12/Fzd6/Ssbp3/Fuz/Mks1/Pax6/Tulp3/Lrp2/Tgfb2/Fzd2/Gli2/Arid1a/Adm/Tbc1d32/Wdr19	62
Blue	GO:0031503	protein-containing complex localization	71/3557	252/21092	4.54e-06	0.000120914	9.68e-05	Stx7/Nup155/Ddx39b/Supt6/Ddx39/Exoc3/Dynll1/Ap2b1/Anks1b/Hras/Eps15/Eif6/Srsf3/Nptx2/Cep72/Thoc3/Gripap1/Prkcz/Ltv1/Cacng5/Tpr/Bccip/Adam10/Pa2g4/Poldip3/Dnm2/Iws1/Synj2bp/Nedd4/Dnm3/Vamp2/Zfp365/Rbmx2/Stau1/Rab8a/Pacsin1/Ssna1/Ift74/Snapin/Rps15/Rpsa/Vps35/Exoc8/Nup88/Eny2/Ncbp1/Ift43/Ick/Nol6/Ran/Snap23/Git1/Hnrnpu/Polr2d/Thoc6/Zfp593/Ift22/Ift46/Scrib/Ift52/Grasp/Sirt2/Ap3d1/Arc/Iqsec1/Ap2m1/S…	71		Yellow	GO:0097061	dendritic spine organization	14/1373	88/21092	0.0015814	0.0355955	0.0323277	Tiam1/Cux2/Arhgap33/Fyn/Prmt3/Ephb2/Pak3/Myo5b/Cdk5r1/Sipa1l1/Caprin2/Nlgn3/Cask/Shank2	14		Turquoise	GO:0097479	synaptic vesicle localization	62/4076	192/21092	1.26776e-05	0.000341679	0.000259162	Ncs1/Magi2/Syt5/Grin3a/Syt12/Ctnnb1/Dnm1l/Syt2/Unc13a/Rab3gap1/Cdh2/Syt7/Nrxn3/Bloc1s6/Pten/Lrrk2/Snap25/Wnt7a/Synj1/Fbxl20/Cplx1/Vps18/Syn2/P2ry1/Syndig1/Adra1a/Adra2a/Pcdh17/Slc2a4/Vamp1/Rims2/Adora2b/Nr3c2/Syt13/Atp2a2/Syt17/Cplx2/Napb/Myo6/Nrxn1/Kcnh1/Madd/Erc2/Pclo/Rab3a/Nlgn1/Apba2/Stxbp1/Adora2a/Grik5/Syt3/Tmem230/Ctbp2/Unc13c/Syn3/Tor1a/Map2/Htr7/Git2/Trim9/Gsk3b/Stxbp5	62
Blue	GO:2000278	regulation of DNA biosynthetic process	40/3557	118/21092	5.06e-06	0.000133913	0.000107156	Ddx39b/Tent4b/Dkc1/Tinf2/Rfc4/Parm1/Cct8/Chtf8/Ptges3/Rfc2/Tfdp1/Dnajc2/Cct2/Rfc5/Cct5/Hnrnpc/Pif1/Hsp90ab1/Arrb2/Cct3/Mapk3/Cct7/Wrap53/Src/Acd/Cct6a/Men1/Pml/Fam129b/Fgfr4/Hnrnpu/Hnrnpd/Tnks/Tcp1/Hsp90aa1/Parp3/Ten1/Prkcq/Gfer/Hnrnpa2b1	40		Yellow	GO:0006275	regulation of DNA replication	16/1373	108/21092	0.00165049	0.036987	0.0335915	Npm1/Hus1/Ticrr/Cdk1/Cdc7/Fbxo5/Ccna2/Stoml2/Stn1/E2f7/Brca2/Dbf4/Tipin/Atad5/Chek2/Rfc3	16		Turquoise	GO:0072009	nephron epithelium development	40/4076	108/21092	1.2833e-05	0.000344343	0.000261183	Smo/Fmn1/Hey1/Lgr4/Eya1/Ctnnb1/Ampd2/Wwtr1/Pgf/Notch1/Wnt7b/Irx2/Fat4/Pbx1/Irx3/Mef2c/Heyl/Pou3f3/Nog/Sall1/Ptch1/Sox8/Jag1/Yap1/Lama5/Gli3/Sox9/Hes1/Klf15/Hes5/Adamts16/Aqp11/Bcl2/Lamb2/Hoxb7/Gzf1/Notch2/Cited1/Agt/Vegfa	40
Blue	GO:0120034	positive regulation of plasma membrane bounded cell projection assembly	37/3557	106/21092	5.22e-06	0.000137264	0.000109838	Dynll1/Fscn1/Hras/Cdc42/Cep120/Kit/Sept7/Def8/Eps8l2/Tgfb3/P2ry12/Ccp110/Cobl/Srf/Cdc42ep2/Dnm2/Dnm3/Akirin1/Fam98a/Plekhm1/Pqbp1/Rac1/Cenpj/Washc1/Kctd17/Cfl1/Anln/Brk1/Wrap73/P2rx7/Hsp90aa1/Crocc/Wasf2/Prkcq/Actr3/Mien1/Rala	37		Yellow	GO:0000726	non-recombinational repair	10/1373	52/21092	0.00169529	0.0373585	0.0339289	Kdm4d/Polq/Prpf19/Ercc4/Nsd2/Lig1/Top2b/Rnf138/Rbbp8/Aunip	10		Turquoise	GO:0055017	cardiac muscle tissue growth	38/4076	101/21092	1.37851e-05	0.000368267	0.000279329	Col14a1/Ctnnb1/Ncam1/Hey2/Tgfbr1/Mtor/Notch1/S1pr1/Sirt1/Fdps/1190002N15Rik/Ep300/Gja1/Pten/Adrb1/Ppara/Mef2c/Zfpm2/Fgf9/Nog/Fgfr1/Adra1a/Gli1/Rxra/Arid2/Yap1/Sav1/Edn1/Cited2/Erbb4/Rgs4/Trip10/Meis1/Camk2d/Tenm4/Tgfb2/Adra1b/Agt	38
Blue	GO:0035458	cellular response to interferon-beta	23/3557	53/21092	5.23e-06	0.000137264	0.000109838	Ube2k/Irgm1/F830016B08Rik/Gbp6/Iigp1/Irf1/Gm12185/Stat1/Igtp/Irgm2/Gm4841/Gm4951/Cdc34/Ifit3/Ifi47/Ifit1bl2/Gbp3/Ifi203/Gbp2/Aim2/Tgtp2/Ifit3b/Ifit1	23		Yellow	GO:1900449	regulation of glutamate receptor signaling pathway	10/1373	52/21092	0.00169529	0.0373585	0.0339289	Cacng4/Fyn/Shisa8/Ephb2/Cacng7/Shisa7/Neto1/Nlgn3/Shank2/Nlgn2	10		Turquoise	GO:0042733	embryonic digit morphogenesis	30/4076	73/21092	1.48805e-05	0.000395795	0.000300209	Ctnnb1/Ift122/Lrp5/Notch1/Traf3ip1/Lrp4/Gja1/Wnt7a/Ror2/Frem2/Nog/Wnt5a/Sall1/Lnpk/Flvcr1/Tmem107/Gli3/Gas1/Ift88/Ece1/Fzd6/Msx1/Fuz/Cplane1/Mks1/Tulp3/Lmbr1/Gli2/Tbc1d32/Tmem231	30
Blue	GO:1901652	response to peptide	94/3557	360/21092	5.32e-06	0.000138969	0.000111202	Wdtc1/Osbpl8/C1qtnf12/Zbtb7b/Rab10/Cdk5/Psen1/Serpina3n/Smarcc1/Ptpra/Socs3/Ywhag/Rangap1/Jak2/Gkap1/Foxo4/Eif6/Irf1/Srsf3/Gnai2/Car2/Prkdc/Stat1/Grb2/Ptpn11/Prkcz/Serpina3i/Stxbp3/Serpina3f/Srsf5/Nucks1/Pik3r2/Fis1/Eif2b3/Rpl23/Rab31/Eprs/Trib3/Sesn2/Foxo6/Eif2b5/Mdm2/Opa1/Pak1/Eif2b4/Myo1c/Hadha/Cacybp/Vamp2/Irs2/Shc1/Timeless/Mapk14/Prkca/Akt2/Soga1/Hnrnpk/Ptk2/Src/Socs2/Pik3r1/Fcgr2b/Pld1/Rab…	94		Yellow	GO:0007292	female gamete generation	19/1373	139/21092	0.00169902	0.0373585	0.0339289	Ttk/Mastl/Ptx3/Aspm/Mcm8/Top2a/Fbxo5/Spire2/Ncaph/Tdrd5/Brca2/Aurka/Plk1/Zfx/Magoh/Sgo2a/Ccnb1/Gas2/Trip13	19		Turquoise	GO:0003007	heart morphogenesis	82/4076	274/21092	1.50263e-05	0.000397686	0.000301644	Smo/Gaa/Hey1/Sec24b/Eya1/Ctnnb1/Hey2/Ankrd1/Rarb/Gja5/Myh6/Trp53/Tgfbr1/Pkd2/Dlc1/Cpe/Bmp7/Mtor/Gng5/Npy2r/Notch1/S1pr1/Fat4/Flrt2/Gja1/Tmem100/Mef2c/Id2/Heyl/Robo1/Fzd1/Zfpm2/Nfatc1/Fgf9/Mib1/Adgrg6/Robo2/Dhrs3/Nog/Wnt5a/Ift57/Acvr1/Cyr61/Rxra/Vangl2/Ptch1/Zmiz1/Arid2/Jag1/Ccdc39/Yap1/Ttn/Sav1/Tead1/Lemd2/Sox9/Ephb4/Nrp1/Hes1/Cited2/Ift88/Hif1a/Rbm15/Angpt1/Mdm4/Slit2/Nphp3/Msx1/Mks1/Megf8/Lrp2/…	82
Blue	GO:0070302	regulation of stress-activated protein kinase signaling cascade	67/3557	235/21092	5.39e-06	0.000140233	0.000112214	Cdc42se1/Arl6ip5/Taok1/Map2k4/Gstp1/Hras/Taok2/Cdc42/Prdx1/Mapk8ip1/Dusp15/Axin1/Zeb2/Gadd45g/Prmt1/Grik2/Pja2/Fzd5/Map3k11/Rps3/Dixdc1/Trf/Rapgef1/Rap2a/Per1/Map4k4/Pak1/Map3k7/Dusp10/Pafah1b1/Mapk3/Map3k20/Zmpste24/Klhdc10/Map2k2/Fcgr2b/Cops5/Mink1/Ephb1/Dusp3/Men1/Map3k13/Hsph1/Hipk3/Dusp19/Card9/Emc10/Sfrp1/Nod1/Trpv4/Nbr1/Bmp2/Kars/Mlkl/Aida/Sema4c/Stk3/Gps2/Rassf2/Tirap/Taok3/Dvl2/Gadd45b/G…	67		Yellow	GO:0021952	central nervous system projection neuron axonogenesis	7/1373	28/21092	0.00171848	0.0373585	0.0339289	Ephb2/Dcx/Prdm8/Bhlhe22/Nin/Chrnb2/Sptbn4	7		Turquoise	GO:0001656	metanephros development	34/4076	87/21092	1.50822e-05	0.000397686	0.000301644	Smo/Fmn1/Fgf10/Lgr4/Eya1/Ctnnb1/Gdf11/Wwtr1/Bmp7/Wnt7b/Irx2/Id3/Fat4/Irx3/Id2/Pou3f3/Robo2/Nf1/Sall1/Ptch1/Sox8/Yap1/Gli3/Sox9/Hes1/Pdgfrb/Aph1c/Hes5/Slit2/Bcl2/Lamb2/Rdh10/Pds5a/Cited1	34
Blue	GO:0006623	protein targeting to vacuole	16/3557	30/21092	5.5e-06	0.000142505	0.000114032	Vps4a/Vti1b/Lamp2/Lars/Vti1a/Hgs/Nedd4/Scarb2/Gosr2/Hspa8/Ap3b1/Rab7/Gnptab/Gcc2/Ap3d1/Vamp7	16		Yellow	GO:0051307	meiotic chromosome separation	7/1373	28/21092	0.00171848	0.0373585	0.0339289	Ttk/Top2a/Cenps/Ercc4/Ncaph/Top2b/Espl1	7		Turquoise	GO:0043113	receptor clustering	27/4076	63/21092	1.5792e-05	0.000414608	0.000314478	Magi2/Etv5/Dlg3/Ift122/Cdh2/Lrp4/Reln/Gphn/Pick1/Dok7/Nme7/Apoe/Arhgef9/Slc7a11/Dlg4/Nrxn1/Grin2b/Thy1/Shisa6/Ptn/Nlgn1/Ssh1/Grik5/Syngap1/Dnaja3/Fzd9/Wdr19	27
Blue	GO:0045292	mRNA cis splicing, via spliceosome	15/3557	27/21092	5.55e-06	0.000143287	0.000114657	Srsf3/Rbm22/Srsf5/Ncbp2/Psip1/Wbp11/Rbm19/Snrpc/Cwc15/Srsf2/Dcps/Ncbp1/Srsf9/Sart1/Srsf4	15		Yellow	GO:1902668	negative regulation of axon guidance	7/1373	28/21092	0.00171848	0.0373585	0.0339289	Sema3b/Sema5b/Sema3d/Sema6b/Sema4f/Sema5a/Plxna3	7		Turquoise	GO:0060537	muscle tissue development	126/4076	462/21092	1.71188e-05	0.000447512	0.000339436	Rbm24/Smo/Col14a1/Lemd3/Hey1/Dmd/Hoxd9/Ndufv2/Eya1/Ctnnb1/Ncam1/Hdac4/Hey2/Selenon/Ankrd1/Rarb/Gja5/Myh6/Tgfbr1/Nox4/Bmp7/Mtor/Notch1/Bcl9l/Zfp950/Pax3/S1pr1/Bdnf/Sirt1/Fdps/1190002N15Rik/Ep300/Gja1/Pten/Mbnl1/Rb1/Adrb1/Ppara/Hivep3/Mef2c/Id2/Pln/Heyl/Hdac3/Megf10/Slc9a1/Ripor2/Zfpm2/Fgf9/Arntl/Ddx17/Nf1/Nog/Wnt5a/Fgfr1/Igfbp5/Nr1d2/Speg/Mylk/Gpcpd1/Adra1a/Gli1/Acvr1/Fhod3/Bcl9/Rxra/Smyd1/Tcf7l2/…	126
Blue	GO:0061952	midbody abscission	1957-11-01	16/21092	5.87e-06	0.000150212	0.000120199	Chmp6/Kif20a/Vps4a/Chmp1a/Chmp2b/Chmp2a/Vps4b/Chmp4b/Chmp1b/Mitd1/Chmp7	11		Yellow	GO:2000311	regulation of AMPA receptor activity	7/1373	28/21092	0.00171848	0.0373585	0.0339289	Cacng4/Shisa8/Cacng7/Shisa7/Nlgn3/Shank2/Nlgn2	7		Turquoise	GO:0060485	mesenchyme development	81/4076	271/21092	1.77532e-05	0.000462115	0.000350512	Rbm24/Bambi/Smo/Amer1/Hey1/Mad2l2/Fgf10/Pef1/Crb2/Ctnnb1/Hey2/Wwtr1/Tgfbr1/Bmp7/Mtor/Dag1/Notch1/Htt/Wnt7b/Bcl9l/Pax3/Hoxa5/Gja1/Pten/Tmem100/Epb41l5/Mef2c/Pdpn/Heyl/Robo1/Dab2ip/Sema4a/Nfatc1/Fgf9/Col1a1/Ddx17/Robo2/Ednra/Nog/Wnt5a/Fgfr1/Sema4g/Acvr1/Efnb1/Rflnb/Vasn/Rxra/Zfp36l1/Vangl2/Sox8/Jag1/Kitl/Sema6d/Yap1/Lama5/Edn1/Tead1/Sox9/Nrp1/Hes1/Cited2/Hif1a/Erbb4/Mdm4/Dab2/Trip10/Msx1/Fuz/Pax6/D…	81
Blue	GO:0070200	establishment of protein localization to telomere	1957-11-01	16/21092	5.87e-06	0.000150212	0.000120199	Dkc1/Cct8/Cct2/Cct5/Nabp2/Cct3/Cct7/Wrap53/Acd/Cct6a/Tcp1	11		Yellow	GO:0099175	regulation of postsynapse organization	17/1373	119/21092	0.00179967	0.0389572	0.0353809	Tiam1/Cux2/Arhgap33/Fyn/Cbln1/Pak3/Ptprs/Abhd17a/Cdk5r1/Sipa1l1/Caprin2/Shisa7/Nptxr/Nlgn3/Cask/Lrrtm1/Gap43	17		Turquoise	GO:0035265	organ growth	66/4076	210/21092	1.81946e-05	0.000471589	0.000357699	Smo/Col14a1/Col12a1/Fgf10/Ctnnb1/Ncam1/Hey2/Rarb/Myh6/Tgfbr1/Mtor/Notch1/Plag1/Col27a1/S1pr1/Spry2/Sirt1/Fdps/1190002N15Rik/Ep300/Por/Gja1/Wwc2/Pten/Adrb1/Ppara/Mef2c/Zfpm2/Fgf9/Vwa1/Nog/Ube3a/Fgfr1/Psap/Adra1a/Gli1/Cacna2d2/Rxra/Tcf7l2/Flvcr1/Vit/Arid2/Acacb/Yap1/Ttn/Sav1/Edn1/Sox9/Pdgfrb/Cited2/Erbb4/Rgs4/Trip10/Meis1/Prlr/Il7/Col7a1/Bcl2/Camk2d/Tenm4/Tgfb2/Dusp6/Adra1b/Agt/Wwc1/Evc	66
Blue	GO:0000070	mitotic sister chromatid segregation	47/3557	148/21092	6.11e-06	0.000155687	0.00012458	Chmp6/Msto1/Bub3/Cdc6/Chtf8/Vps4a/Smc1a/Anapc5/Chmp1a/Rad21/Chmp2b/Lcmt1/Tpr/Pibf1/Mad1l1/Cul3/Anapc11/Ppp2r1a/Dync1li1/Ik/Anapc1/Chmp2a/Cdt1/Hecw2/Vps4b/Anapc4/Becn1/Stil/Chmp4b/Xrcc3/Ran/Hnrnpu/Kpnb1/Map10/Cdc27/Sgo1/Chmp1b/Tnks/Anapc15/Tubg1/Chmp7/Hira/Cdk5rap2/Ncapg/Naa50/Mtbp/Ncaph2	47		Yellow	GO:0048813	dendrite morphogenesis	22/1373	172/21092	0.00184604	0.0396343	0.0359957	Tiam1/Cux2/Dscam/Slitrk5/Arhgap33/Fyn/Prmt3/Ephb2/Pak3/Dcx/Elavl4/Myo5b/Cdk5r1/Sipa1l1/Caprin2/Dact1/Itgb1/Chrnb2/Nlgn3/Cask/Shank2/Sarm1	22		Turquoise	GO:0071248	cellular response to metal ion	51/4076	151/21092	1.86003e-05	0.000480062	0.000364125	Krt10/Syt5/Grin2a/Dmtn/Syt12/Chuk/Syt2/Pkd2/Rasa4/Mt2/Syt7/Glra1/Slc30a10/Atp7a/Lrrk2/Mef2c/Id2/Mecp2/Cpne4/Slc40a1/Neurod2/Itpkb/Slc41a1/Mt1/Asph/Mylk/Carf/Hsf1/Mapk9/Prnp/Dlg4/Prkaa2/Syt13/Syt17/Atp7b/Nrxn1/Gpld1/Kcnh1/Nlgn1/Tfrc/Slc25a23/Mt3/Ppif/P2rx4/Syt3/Fas/Lgmn/Cpne6/Egfr/Cpne2/Anxa5	51
Blue	GO:1903902	positive regulation of viral life cycle	24/3557	57/21092	6.22e-06	0.000157731	0.000126216	Rad23a/Vps4a/Chmp2b/Nucks1/Pabpc1/Ppib/Smc3/Trim11/Vapb/Chmp2a/Stau1/Vps4b/Hspa8/Trim21/Lgals1/Chmp4b/P4hb/Ddx3x/Ddb1/Anxa2/Pde12/Stom/Ppie/Adar	24		Yellow	GO:0097106	postsynaptic density organization	8/1373	36/21092	0.00185433	0.0396343	0.0359957	Cbln1/Ptprs/Sipa1l1/Tmem108/Shank2/Lrrc4/Lrrtm1/Nlgn2	8		Turquoise	GO:0030203	glycosaminoglycan metabolic process	32/4076	81/21092	2.05384e-05	0.000527845	0.000400368	Hexa/Chst12/B4galt7/Nfkb1/Itih2/Cemip2/Cln6/Ccnd3/Chst14/Egf/Csgalnact1/Hyal2/Ndst2/Xylt1/Has3/Pdgfrb/Ndnf/Angpt1/Idua/Ndst3/Chsy1/Spock2/Chst1/Chpf/Slc35d1/Xylt2/Ext1/Hyal1/B3gat3/Itih5/Il15/Itih3	32
Blue	GO:0006612	protein targeting to membrane	36/3557	103/21092	6.73e-06	0.00017004	0.000136065	Zdhhc20/Rab3ip/Cdk5/Itgb1bp1/Hras/Srp72/Zdhhc7/Srp19/Exoc4/Fis1/Zdhhc4/Arl6ip1/Pex19/Pak1/Myo1c/Rtp4/Zdhhc15/Ccl2/Akt2/Asna1/Zdhhc9/Sgta/Zdhhc3/Mgea5/Chmp4b/Rabgef1/Zfand2b/Ank3/Micall1/Chm/Actr3/Srp68/Vamp7/Stom/Sec63/Pard3	36		Yellow	GO:0099174	regulation of presynapse organization	8/1373	36/21092	0.00185433	0.0396343	0.0359957	Slitrk3/Lrfn5/Cbln1/Ptprs/Mdga1/Nlgn3/Lrrtm1/Nlgn2	8		Turquoise	GO:0045926	negative regulation of growth	83/4076	281/21092	2.27382e-05	0.000581926	0.000441389	Crlf3/Cth/Sesn1/Acvr1b/Sfrp5/Stc2/Epha7/Ndufa13/Fgfr3/Minar1/Trp53/Notch1/Fhl1/Osgin2/Rbbp7/Sirt1/Ptprj/Inhba/Gja1/Wwc2/Pten/Adrb1/Ppara/Rnf6/Rai1/Atxn2/Mecp2/Dab2ip/Sema4a/Naif1/Pnpt1/Bbs2/Nog/Cda/Wnt5a/Igfbp5/Sema4g/Tcf7l2/Ptch1/Hyal2/Sema6d/Tchp/Idh3g/Ryk/Sav1/Prdm11/Sertad2/Cgrrf1/Alms1/Nrp1/Gas1/Cited2/Gdf9/Hif1a/Ndufa13/Rgs4/Gas2l1/Eaf2/Rgma/Dab2/Stk11/Slit2/Meis1/Msx1/Bcl2/Tgfb2/Nme6/Sema4…	83
Blue	GO:0007059	chromosome segregation	84/3557	315/21092	6.96e-06	0.000175126	0.000140135	Chmp6/Msto1/Ciao2a/Actr2/Bub3/Cdc6/Chtf8/Vps4a/Smc1a/Stag2/Anapc5/Chmp1a/Rad21/Bag6/Chmp2b/Esco2/Lcmt1/Arl8b/Tpr/Rps3/Uvrag/Pibf1/Mad1l1/Fam83d/Cul3/Anapc11/Ppp2r1a/Dync1li1/Ik/Mlh3/Smc3/Anapc1/Spice1/Chmp2a/Ppp1r7/Eme2/Cdt1/Hecw2/Dync1h1/Pmf1/Vps4b/Anapc4/Becn1/Sept1/Wapl/Usp9x/Cpeb1/Smc6/Ube2i/Rmi1/Stil/Blm/Ntmt1/Chmp4b/Mre11a/Xrcc3/Ran/Hnrnpu/Kpnb1/Slx4/Map10/Cdc27/Ddx3x/Ehmt2/Setdb2/Lats1/Sgo…	84		Yellow	GO:0001558	regulation of cell growth	45/1373	441/21092	0.00189554	0.0403457	0.0366419	Sema3b/Gng4/Cdkn2a/Lpar3/Npm1/L1cam/Wdr36/Sema5b/Dscam/Tro/Olfm1/Fxn/Zmat3/Bbc3/Sema3d/Psrc1/Mgll/Sh3bp4/Kif26a/Phb/Cacng7/Ptprs/Dcx/Igfbp7/Myo5b/Sema6b/Igfbp3/Cdk5r1/Sema4f/Trim46/Map1b/Nanos1/Caprin2/Bap1/Prdm4/Sema5a/Akt1/Tnr/Rims1/Plxna3/Kif14/Rrad/Igfbpl1/Cdkn2c/Syt4	45		Turquoise	GO:0062012	regulation of small molecule metabolic process	97/4076	340/21092	2.33157e-05	0.000594208	0.000450705	Kcnma1/Thrb/Dnm1l/Nr1d1/Hdac4/Trp53/Khk/Ppp1r3g/Mtor/Ppp1r3d/Ttc39b/Mtch2/Abcd2/Sirt1/Pth1r/Fdps/Por/Slc25a33/Pank2/Nfkb1/Atp7a/Sirt4/Mlxipl/Ppara/Ldlr/COX2/Igfbp4/Dhcr7/Prkag2/Mid1ip1/Star/Sorbs1/Pgp/Clybl/Esrrb/Hsd11b1/Insig1/Pdk1/Dgat1/Ppp1r3b/Cda/P2ry1/Prkn/Lhcgr/Igfbp5/Sec14l2/Egf/Apoe/Tcf7l2/Inpp5k/Mapk9/Pink1/Taz/Clk2/Lonp2/Nr1h3/Cd320/Coq3/Slc7a11/Acacb/Ndufc2/Adora2b/Cox7a1/Zbtb20/Me1/Ac…	97
Blue	GO:0030865	cortical cytoskeleton organization	21/3557	47/21092	7.64e-06	0.000190699	0.000152597	Wdr1/Cdk5/Wipf2/Sept7/Fmnl2/Epb41l1/Epb41l3/Pls1/Ehd2/Wipf1/Pafah1b1/Tln1/Arf6/Coro1c/Anln/Trpv4/Rtkn/Rock2/Rock1/Ppp2r3c/Synpo	21		Yellow	GO:0048638	regulation of developmental growth	41/1373	393/21092	0.0019635	0.0415773	0.0377604	Sema3b/Lpar3/L1cam/Wdr36/Cdk1/Sema5b/Dscam/Olfm1/Fxn/Kcnk2/Dll1/Sema3d/Igf2/Hopx/Mgll/Bmp4/Celf1/Cacng7/Ptprs/Cxadr/Dcx/Foxc1/Myo5b/Sema6b/Cdk5r1/Mapk11/Sema4f/Trim46/Map1b/Ankrd26/Cdk4/Tgfbr3/Hdac2/Sema5a/Akt1/Ccnb1/Tnr/Rims1/Plxna3/Syt4/Sptbn4	41		Turquoise	GO:0060412	ventricular septum morphogenesis	23/4076	51/21092	2.45648e-05	0.000623434	0.000472872	Hey1/Hey2/Gja5/Tgfbr1/Notch1/Id2/Heyl/Robo1/Fzd1/Zfpm2/Nfatc1/Robo2/Nog/Wnt5a/Acvr1/Vangl2/Sav1/Hes1/Cited2/Rbm15/Slit2/Tgfb2/Fzd2	23
Blue	GO:0098586	cellular response to virus	21/3557	47/21092	7.64e-06	0.000190699	0.000152597	Nploc4/Lgals9/Ufd1/Riok3/Gbf1/Lgals8/Irgm2/Mapk14/Zc3hav1/Arf1/Il12a/Ddx58/Ifih1/Dhx58/Nop53/Gpatch3/Lsm14a/Ddx60/Bcl2l1/Bad/Adar	21		Yellow	GO:0006289	nucleotide-excision repair	10/1373	53/21092	0.00196975	0.0415773	0.0377604	Mnat1/Hmgn1/Hus1/Rpa3/Ercc4/Brca2/Rbbp8/Brip1/Rad51d/Hmgb1	10		Turquoise	GO:0072080	nephron tubule development	36/4076	96/21092	2.49573e-05	0.000626583	0.000475261	Smo/Fmn1/Hey1/Lgr4/Eya1/Ctnnb1/Wwtr1/Pgf/Notch1/Wnt7b/Irx2/Fat4/Pbx1/Irx3/Mef2c/Heyl/Pou3f3/Nog/Sall1/Ptch1/Sox8/Jag1/Yap1/Lama5/Gli3/Sox9/Hes1/Hes5/Adamts16/Aqp11/Bcl2/Hoxb7/Gzf1/Notch2/Agt/Vegfa	36
Blue	GO:0007098	centrosome cycle	41/3557	124/21092	7.8e-06	0.000193843	0.000155112	Ranbp1/Cep76/Cep120/Haus5/Cep72/Ubxn2b/Sdccag8/Chmp1a/Chmp2b/Ccp110/Uvrag/Arl2/Dync1li1/Poc1a/Spice1/Chmp2a/Dctn1/Haus2/Golga2/Vps4b/Arhgef10/Haus6/Cetn2/Kat2b/Cenpj/Stil/Kat2a/Chmp4b/Xrcc3/Cep295/Sgo1/Chmp1b/Crocc/Haus8/Nde1/Atf5/Ckap5/Rock2/Cdk5rap2/Gadd45a/Sass6	41		Yellow	GO:0010976	positive regulation of neuron projection development	38/1373	357/21092	0.00197883	0.0415962	0.0377776	Plppr5/Tiam1/Cux2/Lpar3/L1cam/Dscam/Trim67/Arsb/Fyn/Fxn/Enc1/Ptpn5/Neurl1a/Pak3/Bmp4/Cacng7/Dcx/Elavl4/Myo5b/Lrrc7/Map1b/Arhgap35/Caprin2/Dpysl3/Hap1/Plxna2/Nin/Itgb1/Sema5a/Lpar1/Rims1/Nlgn3/Cask/Shank2/Plxna3/Cntn1/Syt4/Nlgn2	38		Turquoise	GO:0048592	eye morphogenesis	56/4076	172/21092	2.49975e-05	0.000626583	0.000475261	Aldh1a1/Arl6/Tspan12/Thrb/Ttc8/Ctnnb1/Fgfr3/Gdf11/Rarb/Ift122/Lrp5/Bmp7/Slc4a7/Vhl/Sox1/Bdnf/Rorb/Sdk2/Fat3/Rs1/Ntrk2/Ring1/Rpgr/Rdh13/Nf1/Pou2f1/Olfm3/Aqp5/Nectin3/Sox8/Jag1/Sox2/Irx5/Gli3/Sox9/Alms1/Gas1/Cited2/Hif1a/Stau2/Sp3/Thy1/Ptn/Rom1/Meis1/Pax6/Bcar3/Bcl2/Casp6/Ptprm/Notch2/Fjx1/Tsku/Arid1a/Tenm3/Vegfa	56
Blue	GO:0006405	RNA export from nucleus	30/3557	80/21092	7.84e-06	0.000193914	0.000155169	Nup155/Ddx39b/Supt6/Ddx39/Dhx9/Eif6/Srsf3/Thoc3/Ltv1/Tpr/Bccip/Pa2g4/Poldip3/Iws1/Rbmx2/Rps15/Rpsa/Nup88/Eny2/Ncbp1/Nol6/Ran/Phax/Polr2d/Xpo5/Thoc6/Zfp593/Hnrnpa2b1/Khdrbs1/Eif5a	30		Yellow	GO:0006282	regulation of DNA repair	16/1373	110/21092	0.00200408	0.0418691	0.0380254	Chek1/Ube2n/Rmi2/Kdm4d/Spire2/Polq/Nsd2/Brca1/Rad51ap1/Top2b/Foxm1/Parp1/Tex15/Aunip/Cbx8/Hmgb1	16		Turquoise	GO:0048813	dendrite morphogenesis	56/4076	172/21092	2.49975e-05	0.000626583	0.000475261	Fmn1/Tmem106b/Nedd4l/Dnm1l/Lzts3/Gorasp1/Lrp8/Il1rapl1/Kidins220/Cdkl5/Lrp4/Reln/Numb/Tnik/Atp7a/Pten/Lrrk2/Ntn3/Wnt7a/Syne1/Robo1/Eef2k/Epha4/Epha5/Abi1/Wasl/Farp1/Cit/Ube3a/Trak1/Parp6/Ppp1r9a/Ss18l1/Dlg4/Trak2/Abl2/Nrp1/Stau2/Ctnnd2/Nlgn1/Stk11/Ptprz1/Celsr2/Dclk1/Ephb3/Mfn1/Prex2/Ngef/Hdac6/Sdc2/Ppp3ca/Kalrn/Gsk3b/Adgrb3/Klf7/Grin1	56
Blue	GO:0030522	intracellular receptor signaling pathway	60/3557	206/21092	7.91e-06	0.00019496	0.000156007	Pdk3/Ppp5c/Jak2/Nploc4/Ufd1/Ptges3/Pias2/Med16/Riok3/Taf1/Rwdd1/Lbh/Otulin/Per1/Strn3/Rhoa/Cnot9/Park7/Pak1/Calcoco1/Med17/Irgm2/Arrb2/Zc3hav1/Daxx/Src/Ufm1/Zfp536/Rxrb/Thra/Rela/Ddx58/Ncoa2/Actn4/Hdac1/Pml/Ube2i/Ifih1/Clock/Stat3/Smarca4/Med4/Sfrp1/Asxl1/Dhx58/Nr1h2/Erbin/Ezh2/Rnf14/Lats1/Snw1/Nop53/Gpatch3/Gps2/Lsm14a/Ncor2/Ddx60/Ncoa3/Stard10/Ddrgk1	60		Yellow	GO:0031573	intra-S DNA damage checkpoint	5/1373	15/21092	0.00200827	0.0418691	0.0380254	Hus1/Tipin/Chek2/Msh2/Nek11	5		Turquoise	GO:1901605	alpha-amino acid metabolic process	63/4076	200/21092	2.57685e-05	0.000643262	0.000487912	Cth/Ivd/Pycrl/Adss/Prdx4/Sephs2/Slc25a32/Pfas/Nox4/Stat5a/Asl/Htt/Pipox/Atp7a/Sardh/Gcsh/Sirt4/Csad/Mecp2/Plod2/Thnsl2/Ggt1/Plod1/Ddah1/P4ha2/Glud1/Prodh/P4ha1/Bcat2/Dglucy/Aldh5a1/Amt/Nmnat3/Aass/Hoga1/Fpgs/Mthfd2l/Ghr/Slc7a11/Dao/Aldh4a1/Hibadh/Aspg/Gpt2/Hmgcll1/Sdsl/Ddo/Mri1/Aldh6a1/Mthfd1/P4ha3/Mthfr/Cyp2d22/Kyat1/Gad2/Slc1a3/Stat5b/Cbs/Adhfe1/Gcat/Mut/Got1/Nmnat2	63
Blue	GO:0032872	regulation of stress-activated MAPK cascade	66/3557	233/21092	7.98e-06	0.000195806	0.000156683	Cdc42se1/Arl6ip5/Taok1/Map2k4/Gstp1/Hras/Taok2/Cdc42/Prdx1/Mapk8ip1/Dusp15/Axin1/Zeb2/Gadd45g/Prmt1/Grik2/Pja2/Fzd5/Map3k11/Rps3/Dixdc1/Trf/Rapgef1/Rap2a/Per1/Map4k4/Pak1/Map3k7/Dusp10/Pafah1b1/Mapk3/Map3k20/Klhdc10/Map2k2/Fcgr2b/Cops5/Mink1/Ephb1/Dusp3/Men1/Map3k13/Hsph1/Hipk3/Dusp19/Card9/Emc10/Sfrp1/Nod1/Trpv4/Nbr1/Bmp2/Kars/Mlkl/Aida/Sema4c/Stk3/Gps2/Rassf2/Tirap/Taok3/Dvl2/Gadd45b/Gadd45a/It…	66		Yellow	GO:0051098	regulation of binding	41/1373	395/21092	0.00215567	0.0447588	0.0406498	Cald1/Sox11/Dut/Tiam1/Cdkn2a/Cdca5/Kdm4d/Hopx/Zfp462/Fam192a/Bmp4/Ercc4/Hnrnpl/Nvl/Epb41/Cav1/Pkd1/Pacs1/Hdac5/Foxc1/Gnl3l/Hmgb2/Ica1/Traf4/Cthrc1/Parp1/Aurka/Gas8/Plk1/Caprin2/Tgfbr3/Hdac2/Crtac1/Dact1/Cdon/Arhgef7/Aurkb/Akt1/Ruvbl2/Pcbd1/Rap1gap	41		Turquoise	GO:0006165	nucleoside diphosphate phosphorylation	34/4076	89/21092	2.64685e-05	0.000655711	0.000497355	Hdac4/Trp53/Khk/Mtch2/Galt/Mlxipl/Ppara/Prkag2/Dhtkd1/Esrrb/Pfkm/Nme5/Adpgk/Nme7/Aldob/Tpi1/Ak1/Gpi1/Ak4/Pfkp/Eno3/Zbtb20/Prkaa2/Eno2/Ppargc1a/Pfkl/Hif1a/Eno1b/Pfkfb2/Ncor1/Ogt/Nme6/Hk1/Aldoc	34
Blue	GO:0006887	exocytosis	96/3557	373/21092	8.11e-06	0.000198345	0.000158715	Cyth1/Scamp5/Exoc6b/Ccl5/Pla2g3/Rab10/Cdk5/Psen1/Syt9/Exoc3/Rap1b/Hmox1/Lgals9/Exoc6/Scfd1/Cadps/Vps4a/Gnai2/Gipc1/Kit/Arfgef2/Stxbp3/Napa/Srcin1/Exoc7/Scrn1/Cplx3/Exoc4/Vps33b/Vps33a/Rab31/Hgs/Pak1/Pex5l/Cdk16/Sytl2/Nppa/Vamp2/Grm7/Chmp2a/Vps41/Vamp3/Stxbp2/Snap29/Dgki/Brsk2/Prkca/Ywhaz/Coro1a/Lgi3/Rab3d/Vps4b/Rab8a/Arf1/Sdf4/Cops5/Bace1/Sept1/Sept4/Snapin/Sv2a/Gab2/Vps45/Snx4/Exoc8/Stx2/Atp6ap1…	96		Yellow	GO:0032506	cytokinetic process	8/1373	37/21092	0.00223289	0.0456173	0.0414295	Cep55/Ect2/Racgap1/Spire2/Kif23/Kif20b/Nup62/Aurkb	8		Turquoise	GO:0031331	positive regulation of cellular catabolic process	97/4076	341/21092	2.64825e-05	0.000655711	0.000497355	Rbm24/Amer1/Sesn1/Fam122a/Hspa1a/Rnf144a/Ythdf3/Pttg1ip/Ticam1/Cpeb3/Rab3gap1/Htt/Cop1/Abcd2/Sirt1/Lrsam1/Trim8/Pten/Lrrk2/Mlxipl/Tob1/Pias1/Bcap31/Tbk1/Ldlr/Bag2/Ythdf2/Epm2a/Dab2ip/Pnpt1/Bbs7/Vps13c/Xbp1/Ambra1/Pim2/Esrrb/Mtdh/Cd81/Rnf139/Prkn/Trp53inp2/Egf/Tnrc6a/Apoe/Zfp36l1/Hsf1/Mid2/Mov10/Mapk9/Adra2a/Clu/Pink1/Zfp36l2/Fbxw7/Tmtc3/C9orf72/Zbtb20/Foxo1/Cpt1a/Det1/Usp13/Prkaa2/Tmem59/Hif1a/Gp…	97
Blue	GO:0048525	negative regulation of viral process	33/3557	92/21092	8.56e-06	0.000208399	0.00016676	Trim56/Oasl2/Ccl5/Gsn/Trim35/Stat1/Ifitm3/Isg15/Oas1b/Banf1/Jun/Trim11/Vapb/Trim27/Prox1/Trim25/Zc3hav1/Oas1c/Trim28/Trim21/Oas1a/Trim26/Hdac1/Pml/Bst2/Mre11a/Ccnk/Parp10/Ilf3/Rad50/Rsad2/Eif2ak2/Adar	33		Yellow	GO:0035850	epithelial cell differentiation involved in kidney development	8/1373	37/21092	0.00223289	0.0456173	0.0414295	Ptpro/Mtss1/Basp1/Prkx/Bmp4/Prom1/Pax8/Nup93	8		Turquoise	GO:0061005	cell differentiation involved in kidney development	22/4076	48/21092	2.69084e-05	0.000663558	0.000503306	Smo/Amer1/Glis2/Lgr4/Ctnnb1/Ampd2/Wwtr1/Notch1/Fat4/Mef2c/Pou3f3/Sall1/Gpr4/Ptch1/Jag1/Yap1/Gli3/Hes1/Klf15/Lamb2/Notch2/Cited1	22
Blue	GO:1905897	regulation of response to endoplasmic reticulum stress	27/3557	69/21092	8.79e-06	0.000213195	0.000170598	Spop/Atxn3/Bak1/Os9/Edem1/Bag6/Atf6/Bax/Svip/Opa1/Park7/Ubxn1/Dnajc3/Pik3r1/Serinc3/Fcgr2b/Creb3/Cops5/Bfar/Sgta/Ube2j1/Usp25/Ikbkg/Eif2ak3/Ubqln1/Edem2/Atf6b	27		Yellow	GO:0048846	axon extension involved in axon guidance	8/1373	37/21092	0.00223289	0.0456173	0.0414295	Sema3b/Sema5b/Dscam/Sema3d/Sema6b/Sema4f/Sema5a/Plxna3	8		Turquoise	GO:0033108	mitochondrial respiratory chain complex assembly	30/4076	75/21092	2.77997e-05	0.000682774	0.000517881	Ndufa11/Ndufab1/Ndufa5/Nubpl/Ndufa13/Aifm1/Ndufaf6/Slc25a33/Uqcr10/Ndufaf1/Cox18/Sdhaf4/Uqcc3/Timm21/Ndufa8/Taz/Ndufc2/Cox20/Ndufb10/Cox19/Foxred1/Ndufa13/Aars2/Pet100/Ndufa10/Dmac2/Ttc19/Ndufaf4/Smim20/Oxa1l	30
Blue	GO:0044773	mitotic DNA damage checkpoint	24/3557	58/21092	8.92e-06	0.000215345	0.000172318	Cdk5rap3/Taok1/Rps27l/Foxo4/Taok2/Rint1/Prkdc/Rad9a/Fbxo31/Mdm2/Rpa2/Ccng1/D7Ertd443e/Eme2/Zfp830/Pml/Blm/Cradd/Mre11a/Rpl26/Nop53/Msh6/Syf2/Taok3	24		Yellow	GO:1902284	neuron projection extension involved in neuron projection guidance	8/1373	37/21092	0.00223289	0.0456173	0.0414295	Sema3b/Sema5b/Dscam/Sema3d/Sema6b/Sema4f/Sema5a/Plxna3	8		Turquoise	GO:0051592	response to calcium ion	45/4076	130/21092	2.82432e-05	0.00069088	0.00052403	Krt10/Syt5/Kcnma1/Dmtn/Pef1/Syt12/Syt2/Pkd2/Rasa4/Htt/Syt7/Ep300/Anxa7/Mef2c/Ahcyl1/Cpne4/Neurod2/Itpkb/Asph/Mylk/Carf/Homer1/Ttn/Prkaa2/Syt13/Syt17/Nrxn1/Gpld1/Kcnh1/Nlgn1/Entpd6/Stim1/Alg2/Slc25a23/Plcd1/Ppif/CYTB/Syt3/Trpc1/Lgmn/Cpne6/Egfr/Ppp3ca/Cpne2/Anxa5	45
Blue	GO:0032259	methylation	89/3557	341/21092	9.51e-06	0.000228063	0.000182495	Hist1h1c/Gspt1/Mettl1/Supt6/Dnmt1/Tet3/Trmt5/Smyd2/Pih1d1/Tgs1/Icmt/Ndufaf7/Snrpb/Mettl14/Lmna/Prmt1/Lcmt1/Mettl15/Pygo2/Mettl16/Dph5/Smad4/Ppm1d/Rnmt/Iws1/Setd1b/Mettl22/Ftsj3/L3mbtl2/Fam173b/Mettl13/Kdm4a/Zfp57/Fbl/Zmpste24/Fam98a/Pwp1/Nsun2/Rab3d/Wdr4/Kmt5a/Trim28/Hist1h1e/Mllt6/Setd1a/Prmt6/Smyd3/Men1/Mrm2/Ntmt1/Gsk3a/Smarca4/Pemt/Rnf20/Gamt/Setd7/Ctr9/Ehmt2/Setdb2/Ezh2/Arid4b/Rab3b/Wt1/Kdm1a…	89		Yellow	GO:0051054	positive regulation of DNA metabolic process	28/1373	242/21092	0.00225557	0.0458964	0.041683	Npm1/Ube2n/Cdk1/Ung/Kdm4d/Cdc7/Spire2/Pak3/Nsd2/Stoml2/Stn1/Nvl/E2f7/Brca1/Top2b/Foxm1/Naf1/Igfbp3/Parp1/Dbf4/Atad5/Aurkb/Akt1/Terf2/Cbx8/Aplf/Rfc3/Msh2	28		Turquoise	GO:0043500	muscle adaptation	41/4076	115/21092	2.87757e-05	0.000701092	0.000531776	Col14a1/Hey2/Gtf2ird2/Myh6/Mtor/Tbce/Notch1/Sirt1/Fdps/Ep300/Adrb1/Ppara/Mef2c/Slc9a1/Nfatc1/Mlip/Cdk9/Igfbp5/Adra1a/Foxo1/Edn1/Tead1/Atp2a2/Klf15/Ece1/Rgs4/Pde9a/Trip10/Adk/Cmya5/Mtpn/Camk2d/P2rx4/Tnfrsf1a/Smad3/Agt/Ppp3ca/Camta2/Gsk3b/Gtf2ird1/Tnnt1	41
Blue	GO:0007095	mitotic G2 DNA damage checkpoint	13/3557	22/21092	9.52e-06	0.000228063	0.000182495	Cdk5rap3/Taok1/Foxo4/Taok2/Rint1/Ccng1/D7Ertd443e/Blm/Mre11a/Nop53/Msh6/Syf2/Taok3	13		Yellow	GO:0097107	postsynaptic density assembly	6/1373	22/21092	0.00227116	0.0460295	0.0418038	Cbln1/Ptprs/Sipa1l1/Shank2/Lrrtm1/Nlgn2	6		Turquoise	GO:0060562	epithelial tube morphogenesis	105/4076	376/21092	2.93964e-05	0.00071336	0.000541081	Smo/Luzp1/Etv5/Fmn1/Sfrp5/Hey1/Fgf10/Epha7/Sec24b/Lgr4/Shroom3/Eya1/Ctnnb1/Zic5/Fzd3/Ift122/Pgf/Pkd2/Dlc1/Lrp5/Bmp7/Dag1/Notch1/Pax3/Irx2/Spry2/Hoxa5/Fat4/Gja1/Etv4/Pbx1/Irx3/Mef2c/Robo1/Traf6/Tctn1/Epha4/Fzd1/Nfatc1/Mib1/Ednra/Cecr2/Nog/Wnt5a/Sall1/Cc2d2a/Ift57/Kdm5b/Acvr1/Egf/Vangl2/Ptch1/Enah/Sox8/Glmn/Sox2/Tmtc3/Ccdc39/Yap1/Lama5/Gli3/Abl2/Edn1/Tead1/Mmp14/Sox9/Nrp1/Hes1/Cited2/Mthfd1/Lgr5/Hi…	105
Blue	GO:0002697	regulation of immune effector process	101/3557	399/21092	1.02e-05	0.000244354	0.000195531	H2-K1/Stx7/Shld2/Ccl5/Zbtb7b/Cd59a/Trim44/Zfp35/Supt6/Nploc4/Hmox1/Lgals9/Dhx9/Il12rb1/Klk7/Ufd1/Rc3h1/Rps19/Irf1/Il1r1/Shld1/Prkdc/Stat1/Socs5/Riok3/Prkcz/Tgfb3/Serping1/Gbp4/Fzd5/Tbx21/Gprc5b/Rapgef1/Sema7a/Dusp10/Arrb2/H2-T22/Mapk3/Parp9/Nppa/Ddx21/Stxbp2/Mapk14/Zc3hav1/Zmpste24/Mif/Ccl2/Irak3/Hspa8/Fcgr2b/Creb3/Cd1d1/Crk/Il12a/Pqbp1/Gab2/Ddx58/Cd59b/Foxp1/Snx4/Pml/Fadd/Il33/Ppm1b/Muc4/Hlx/Rab…	101		Yellow	GO:0090307	mitotic spindle assembly	11/1373	63/21092	0.00229292	0.046286	0.0420368	Cep192/Kif11/Kifc1/Racgap1/Kif23/Plk1/Kifc5b/Aurkb/Chek2/Cdc20/Tpx2	11		Turquoise	GO:0106106	cold-induced thermogenesis	48/4076	142/21092	3.1488e-05	0.000758077	0.000574999	Aldh1a1/Cnot3/Ppargc1b/Lgr4/Nr1d1/Zfp516/Prkab1/Decr1/Map2k6/Zfp423/Igf1r/Notch1/Ebf2/Dio2/Acot11/Gja1/Rb1/Adrb1/Prkab2/Hdac3/Arntl/Ip6k1/Adamts5/Cidea/Fh1/Il18/Hsf1/Dock7/Acot13/Per2/Nr1h3/Prdm16/Ppargc1a/Esrrg/Abhd6/Epas1/Pdgfc/Stk11/Ogt/Prlr/Kdm3a/Cmklr1/Oxtr/Gpr3/Oma1/Il15/Vegfa/Scd1	48
Blue	GO:0051403	stress-activated MAPK cascade	71/3557	258/21092	1.1e-05	0.000262108	0.000209738	Cdc42se1/Arl6ip5/Taok1/Map2k4/Gstp1/Hras/Taok2/Cdc42/Prdx1/Mapk8ip1/Dusp15/Axin1/Zeb2/Gadd45g/Prmt1/Grik2/Pja2/Fzd5/Map3k11/Rps3/Dixdc1/Trf/Irak4/Rapgef1/Rap2a/Per1/Map4k4/Pak1/Map3k7/Dusp10/Pafah1b1/Mapk3/Mapk14/Map3k20/Klhdc10/Ptk2/Map2k2/Fcgr2b/Cops5/Mink1/Ephb1/Dusp3/Men1/Map3k13/Hsph1/Mapkapk2/Hipk3/Dusp19/Card9/Emc10/Sfrp1/Trib1/Nod1/Trpv4/Nbr1/Bmp2/Kars/Mlkl/Aida/Sema4c/Stk3/Gps2/Rassf2/Ti…	71		Yellow	GO:0050680	negative regulation of epithelial cell proliferation	19/1373	143/21092	0.00236595	0.0475715	0.0432043	Cdkn2a/Npm1/Mtss1/Gpc3/Cnmd/Phb2/Bmp4/Cav1/Lims2/Brca2/Snai2/Atpif1/Tgfbr3/Cav2/Atoh8/Cask/Maged1/Rap1gap/Cdkn2b	19		Turquoise	GO:0120161	regulation of cold-induced thermogenesis	48/4076	142/21092	3.1488e-05	0.000758077	0.000574999	Aldh1a1/Cnot3/Ppargc1b/Lgr4/Nr1d1/Zfp516/Prkab1/Decr1/Map2k6/Zfp423/Igf1r/Notch1/Ebf2/Dio2/Acot11/Gja1/Rb1/Adrb1/Prkab2/Hdac3/Arntl/Ip6k1/Adamts5/Cidea/Fh1/Il18/Hsf1/Dock7/Acot13/Per2/Nr1h3/Prdm16/Ppargc1a/Esrrg/Abhd6/Epas1/Pdgfc/Stk11/Ogt/Prlr/Kdm3a/Cmklr1/Oxtr/Gpr3/Oma1/Il15/Vegfa/Scd1	48
Blue	GO:0006900	vesicle budding from membrane	23/3557	55/21092	1.11e-05	0.000262108	0.000209738	Vps4a/Gbf1/Sec24d/Sec16a/Cul3/Sec31a/Dnm2/Arfgap2/Vapb/Dnm3/Arf1/Ap3b1/Arfgap3/Tmed10/Mia3/Golph3l/P2rx7/Anxa2/Sar1a/Myo18a/Ap3d1/Ap2m1/Picalm	23													Turquoise	GO:0048511	rhythmic process	81/4076	275/21092	3.16141e-05	0.000758115	0.000575027	Id4/Kdm5c/Bhlhe40/Kcnma1/Grin2a/Grin3a/Lgr4/Nr1d1/Cry2/Trp53/Fzd4/Stat5a/Hrh1/Npy2r/Igf1r/Id3/Bdnf/Rorb/Kcnd2/Sirt1/Ep300/Inhba/Pten/Kcna2/Klf9/Ppara/Rai1/Id2/Ntrk2/Hdac3/Arntl/Ube3a/Crtc1/Lhcgr/Kdm5b/Nr1d2/Ntrk3/Mapk9/Per2/Usp2/Cipc/Kmt2a/Prkaa2/Ppargc1a/Npas2/Rora/Per3/Gdf9/Noct/Bmpr1b/Srebf1/Grin2b/Schip1/Mttp/Ncor1/Rorc/Mapk10/Nlgn1/Mettl3/Ogt/Arrb1/Ciart/Ddx5/Cyp7b1/Hcrtr2/Adora1/Stat5b/Ador…	81
Blue	GO:0061462	protein localization to lysosome	18/3557	38/21092	1.26e-05	0.00029636	0.000237146	Lamtor4/Vps4a/Cacng5/Lamp2/Lars/Hgs/Nedd4/Scarb2/Hspa8/Ap3b1/Rab7/Gga3/Gnptab/Kptn/Lamtor5/Gcc2/Ap3d1/Rock2	18													Turquoise	GO:0060074	synapse maturation	16/4076	30/21092	3.31779e-05	0.000792496	0.000601105	Adgrl1/Sez6l/Reln/Bcan/Pten/Clstn1/Palm/Dab2ip/Nefl/Neurod2/Nrg2/Nfia/Abl2/Nrxn1/Erbb4/Sybu	16
Blue	GO:0006446	regulation of translational initiation	24/3557	59/21092	1.26e-05	0.000296916	0.000237591	Bank1/Eif2ak1/Eif5b/Tpr/Eif4g1/Ncbp2/Eif2s1/Dnajc3/Eif3k/Eif3b/Eif4g2/Paip2b/Ncbp1/Ctif/Rps6kb2/Paip2/Ddx3x/Polr2d/Rpl13a/Eif2ak3/Fech/Paip1/Khdrbs1/Eif2ak2	24													Turquoise	GO:0046337	phosphatidylethanolamine metabolic process	4076-10-01	14/21092	3.34055e-05	0.000794817	0.000602865	Selenoi/Pisd/Pla2g15/Chka/Etnk2/Cept1/Etnk1/Chkb/Pnpla8/Slc27a1	10
Blue	GO:2000573	positive regulation of DNA biosynthetic process	28/3557	74/21092	1.28e-05	0.000299091	0.000239331	Ddx39b/Dkc1/Rfc4/Parm1/Cct8/Chtf8/Ptges3/Rfc2/Cct2/Rfc5/Cct5/Hsp90ab1/Arrb2/Cct3/Mapk3/Cct7/Wrap53/Src/Acd/Cct6a/Fgfr4/Hnrnpd/Tnks/Tcp1/Hsp90aa1/Prkcq/Gfer/Hnrnpa2b1	28													Turquoise	GO:0046839	phospholipid dephosphorylation	18/4076	36/21092	3.38753e-05	0.000802857	0.000608964	Mtmr1/Ocrl/Pten/Plpp6/Synj1/Mtmr3/Inpp5e/Inpp5b/Inpp5k/Plpp3/Mtm1/Inppl1/Plppr4/Ephx2/Sacm1l/Inpp4b/Plpp5/Plpp1	18
Blue	GO:0031023	microtubule organizing center organization	44/3557	139/21092	1.3e-05	0.000303997	0.000243257	Ranbp1/Cep76/Cep120/Haus5/Cep72/Ubxn2b/Sdccag8/Chmp1a/Chmp2b/Ccp110/Uvrag/Arl2/Dync1li1/Poc1a/Pafah1b1/Spice1/Chmp2a/Dctn1/Haus2/Golga2/Vps4b/Arhgef10/Haus6/Cetn2/Kat2b/Cenpj/Stil/Kat2a/Chmp4b/Xrcc3/Cep295/Sgo1/Chmp1b/Gcc2/Crocc/Haus8/Calm3/Nde1/Atf5/Ckap5/Rock2/Cdk5rap2/Gadd45a/Sass6	44													Turquoise	GO:0007528	neuromuscular junction development	23/4076	52/21092	3.6031e-05	0.000850639	0.000645206	Etv5/Unc13a/Lrp4/Cacnb1/Cacnb2/Lrrk2/Ntrk2/Gphn/Col4a5/Ky/Dok7/Cacng2/Cacna2d2/Afg3l2/Utrn/Ptn/Chat/Lamb2/Snta1/Unc13c/Dnaja3/Fzd9/Kalrn	23
Blue	GO:0034330	cell junction organization	69/3557	250/21092	1.31e-05	0.000304392	0.000243573	Wdr1/Cd9/Cdh1/Nfasc/Rap1b/Fscn1/Itgb1bp1/Abl1/Ptprk/Taok2/Cdc42/Pkp4/Rhoc/Capza1/Tgfb3/Flot1/Nf2/Epb41l3/Fzd5/Peak1/Srf/Heg1/Rapgef1/Ugt8a/Enpp2/Map4k4/Rhoa/Ctnna1/Add1/Myo1c/Dapk3/Tln1/Hdac7/Prkca/Limch1/Ptk2/Src/Gnpat/Arf6/Rac1/Actn4/Dusp3/Flna/Mapre2/Tbcd/Itgav/Coro1c/Ctnnd1/Cfl1/Rdx/Hipk1/Apod/Trpv4/Slk/Numbl/Itgb4/Cttn/Dst/Ccm2/Kdr/Shroom2/Rock2/Mpp5/Rock1/Iqsec1/Smad7/Rap1a/Prkaca/Pard3	69													Turquoise	GO:0042692	muscle cell differentiation	106/4076	383/21092	4.03949e-05	0.00094915	0.000719926	Cth/Rbm24/Smo/Col14a1/Hey1/Dmd/Fgf10/Chuk/Ctnnb1/Hdac4/Hey2/Selenon/Rarb/Myh6/Nox4/Mtor/Notch1/Ankrd17/Wnt7b/Cdh2/Pax3/Bdnf/Mkl1/Sirt1/Fdps/Ep300/Plpp7/Ntn3/Rb1/Neu2/Adrb1/Ppara/Pias1/Syne1/Mef2c/Mecp2/Hdac3/Megf10/Slc9a1/Ripor2/Flt3l/Xbp1/Nfatc1/Fgf9/Cdk9/Ank2/Igfbp5/Speg/Adra1a/Acvr1/Fhod3/Bcl9/Cacna2d2/Rxra/Smyd1/Vangl2/Homer1/Afg3l2/Glmn/Tmtc3/Lmod1/Ttn/Acadm/Rbm38/Edn1/Mmp14/Sox9/Sod2/Hes1/A…	106
Blue	GO:0051053	negative regulation of DNA metabolic process	47/3557	152/21092	1.35e-05	0.000311929	0.000249604	Shld2/Hist1h1c/Tent4b/Tinf2/Smc1a/Shld1/Stag2/Dnajc2/Hnrnpc/Rps3/Pif1/Smc3/Cyren/Nudt16l1/Parpbp/Timeless/Src/Trim28/Hist1h1e/Acd/Wapl/Zfp830/H1f0/Men1/Pml/Fam129b/Fancb/Blm/Terf2ip/Mre11a/Hnrnpu/Slx4/Zfp869/Trip12/Lig3/Tnks2/Tnks/Xrcc1/Msh6/Gtpbp4/Parp3/Ten1/Rad50/Rif1/Mlh1/Gzma/Ogg1	47													Turquoise	GO:0032835	glomerulus development	25/4076	59/21092	4.06712e-05	0.00094915	0.000719926	Lgr4/Ampd2/Wwtr1/Bmp7/Notch1/Enpep/Mef2c/Heyl/Pdgfd/Nog/Kirrel3/Notch3/Gpr4/Vangl2/Jag1/Hes1/Sulf1/Pdgfrb/Klf15/Angpt1/Col4a4/Bcl2/Lamb2/Notch2/Plce1	25
Blue	GO:0006261	DNA-dependent DNA replication	43/3557	135/21092	1.37e-05	0.000315582	0.000252527	Pold2/Pcna/Rfc4/Cdc6/Chtf8/Rad51/Tonsl/Smc1a/Stag2/Rfc2/Pola2/Rfc5/Tk2/Nucks1/Primpol/Smc3/Rpa2/Bod1l/Zfp365/Timeless/Eme2/Rnaseh2a/Zmpste24/Gins4/Cdt1/Prim1/Acd/Wrnip1/Zfp830/Cdc45/Polg2/Blm/Mre11a/Ilkap/Mcm7/Lig3/Zpr1/Msh6/Pole/Pola1/Rtf2/Rpa1/E2f8	43													Turquoise	GO:0042775	mitochondrial ATP synthesis coupled electron transport	25/4076	59/21092	4.06712e-05	0.00094915	0.000719926	Ndufv2/Uqcrfs1/Mtch2/Bdnf/Coq9/ND4/Uqcr10/Ndufaf1/Mecp2/Uqcc3/ND2/Pink1/Ndufa8/Sdhc/Taz/Ndufc2/Sdha/COX3/Ndufa10/CYTB/Afg1l/COX1/Ndufa12/Cyc1/Uqcrc1	25
Blue	GO:1903321	negative regulation of protein modification by small protein conjugation or removal	30/3557	82/21092	1.38e-05	0.000317714	0.000254234	Trim44/Cdk5/Psen1/Dnajb2/Rpl11/Abl1/N4bp1/Taf1/Isg15/Bag5/Gbp4/Rps3/Rpl23/U2af2/Park7/Arrb2/Ubxn1/Tspo/Trim21/Rela/Rps7/Klhl40/Ivns1abp/Trip12/Parp10/Rpl5/Gps2/Gtpbp4/Dtx3l/Smad7	30													Turquoise	GO:0003013	circulatory system process	127/4076	475/21092	4.29356e-05	0.000998171	0.000757109	Col1a2/Gaa/Kcnma1/Dmd/Pla2g6/Thrb/Fgfbp3/Nedd4l/Dnm1l/Hdac4/Hey2/Wwtr1/Pde4d/Gja5/Myh6/Sp4/Slc4a5/Nox4/Lrp5/Map2k6/Mtor/Hrh1/Vegfb/Asic2/Wdr35/Ctnna3/Sirt1/Ptprj/Enpep/Gja1/Gpr37l1/Cacnb2/Adrb1/Ppara/Emp2/Id2/Pln/Mecp2/Slc9a1/Dock4/Mkks/F11r/Fkbp1b/Cd38/Itga1/Rasl10b/Ddah1/Scn1b/Ednra/Bbs2/Ank2/P2ry1/Agtrap/Adra1a/Cacna2d2/Il18/Atp1a3/Apoe/Adra2a/Taz/Per2/Irx5/Hbegf/Dock5/Ndst2/Tac2/Apln/Yap1/Ado…	127
Blue	GO:0035966	response to topologically incorrect protein	41/3557	127/21092	1.5e-05	0.000342736	0.000274256	Sdf2l1/Cdk5rap3/Atxn3/Bak1/Vcp/Ufd1/Edem1/Optn/Bag6/Ubxn4/Atf6/Bax/Cul3/Hspa5/Atf4/Vapb/Rnf121/Dnajc3/Daxx/Pik3r1/Hspa8/Creb3/Cops5/Ube2j2/Bfar/Serp1/Hsph1/Dnajb12/Rnf185/Eif2ak3/Hsp90aa1/Rnf5/Creb3l3/Uggt1/Hspa9/Upf3a/Edem2/Hspd1/Eif2ak2/Atf6b/Hspb1	41													Turquoise	GO:0016331	morphogenesis of embryonic epithelium	58/4076	183/21092	4.34248e-05	0.0010057	0.000762823	Aldh1a1/Luzp1/Sfrp5/Fgf10/Sec24b/Shroom3/Ctnnb1/Zic5/Fzd3/Ift122/Dlc1/Bmp7/Htt/Wnt7b/Pax3/Irx2/Irx3/Epb41l5/Traf6/Tctn1/Fzd1/Mib1/Cecr2/Nog/Wnt5a/Sall1/Cc2d2a/Ift57/Vangl2/Ptch1/Enah/Sox8/Glmn/Lama5/Trp63/Abl2/Sox9/Sulf1/Cited2/Mthfd1/Hif1a/Sdc4/Mthfr/Hes5/Rgma/Med12/Fzd6/Fuz/Mks1/Zfp568/Tulp3/Lrp2/Tgfb2/Fzd2/Rdh10/Gli2/Arid1a/Adm	58
Blue	GO:0071166	ribonucleoprotein complex localization	27/3557	71/21092	1.63e-05	0.000371522	0.00029729	Nup155/Ddx39b/Supt6/Ddx39/Eif6/Srsf3/Thoc3/Ltv1/Prpf31/Tpr/Bccip/Pa2g4/Poldip3/Iws1/Rbmx2/Rps15/Rpsa/Nup88/Eny2/Ncbp1/Nol6/Ran/Polr2d/Thoc6/Zfp593/Hnrnpa2b1/Eif5a	27													Turquoise	GO:0014743	regulation of muscle hypertrophy	29/4076	73/21092	4.37044e-05	0.00100835	0.000764827	Col14a1/Mtor/Notch1/Sirt1/Fdps/Ep300/Adrb1/Ppara/Mef2c/Slc9a1/Mlip/Cdk9/Igfbp5/Adra1a/Foxo1/Edn1/Ece1/Rgs4/Pde9a/Trip10/Adk/Mtpn/Camk2d/P2rx4/Tnfrsf1a/Smad3/Agt/Ppp3ca/Gsk3b	29
Blue	GO:0010972	negative regulation of G2/M transition of mitotic cell cycle	19/3557	42/21092	1.66e-05	0.000376308	0.00030112	Cdk5rap3/Taok1/Cdc6/Foxo4/Taok2/Vps4a/Rint1/Rad21/Usp47/Ccng1/D7Ertd443e/Zfp830/Blm/Mre11a/Nop53/Msh6/Syf2/Taok3/Zfyve19	19													Turquoise	GO:0060840	artery development	37/4076	102/21092	4.50847e-05	0.00103525	0.00078523	Luzp1/Hey1/Sec24b/Eya1/Ctnnb1/Hey2/Gja5/Tgfbr1/Notch1/Kif7/Angptl3/Robo1/Robo2/Nf1/Nog/Notch3/Mylk/Apoe/Zmiz1/Arid2/Jag1/Prrx1/Cntrl/Gli3/Ephb4/Nrp1/Hes1/Pdgfrb/Cited2/Fuz/Lrp2/Tgfb2/Lrp1/Ltbp1/Adamts9/Adamts6/Vegfa	37
Blue	GO:0008033	tRNA processing	37/3557	111/21092	1.73e-05	0.000390548	0.000312515	Lage3/Tsen2/Mettl1/Trmt5/Pop5/1110008L16Rik/Thumpd1/Pop4/Zbtb8os/Ptcd1/Thg1l/Rtcb/Dus1l/Elp5/Trub2/Trnt1/Elp6/Nsun2/Wdr4/Trmu/Rpp40/Rpp30/Pusl1/Adat2/Urm1/Fars2/Polr3k/2210016F16Rik/Hsd17b10/Trmt61a/Trmo/Aars/Ddx1/Elac2/Pus7/Thada/Clp1	37													Turquoise	GO:0046939	nucleotide phosphorylation	34/4076	91/21092	4.52102e-05	0.00103525	0.00078523	Hdac4/Trp53/Khk/Mtch2/Galt/Mlxipl/Ppara/Prkag2/Dhtkd1/Esrrb/Pfkm/Nme5/Adpgk/Nme7/Aldob/Tpi1/Ak1/Gpi1/Ak4/Pfkp/Eno3/Zbtb20/Prkaa2/Eno2/Ppargc1a/Pfkl/Hif1a/Eno1b/Pfkfb2/Ncor1/Ogt/Nme6/Hk1/Aldoc	34
Blue	GO:0043434	response to peptide hormone	81/3557	308/21092	1.74e-05	0.000392295	0.000313913	Wdtc1/Osbpl8/C1qtnf12/Zbtb7b/Rab10/Serpina3n/Smarcc1/Ptpra/Socs3/Ywhag/Rangap1/Jak2/Gkap1/Foxo4/Eif6/Irf1/Srsf3/Gnai2/Car2/Prkdc/Stat1/Grb2/Ptpn11/Prkcz/Serpina3i/Stxbp3/Serpina3f/Srsf5/Nucks1/Pik3r2/Eif2b3/Rab31/Eprs/Trib3/Sesn2/Foxo6/Eif2b5/Opa1/Pak1/Eif2b4/Myo1c/Hadha/Cacybp/Vamp2/Irs2/Shc1/Prkca/Akt2/Soga1/Hnrnpk/Ptk2/Src/Socs2/Pik3r1/Pld1/Rab8a/Socs1/Rela/Crk/Cpeb1/Kat2b/Syap1/Sort1/Adipor1/…	81													Turquoise	GO:0006007	glucose catabolic process	4076-09-01	12/21092	4.63978e-05	0.00105059	0.000796869	Trp53/Lrp5/Pfkm/Gpi1/Pfkp/Pfkl/Pfkfb2/Ldha/Hk1	9
Blue	GO:0019079	viral genome replication	36/3557	107/21092	1.77e-05	0.000397639	0.000318189	Oasl2/Ccl5/Vcp/Rad23a/Ifitm3/Isg15/Nucks1/Pabpc1/Ppib/Oas1b/Banf1/Vapb/Prox1/Zc3hav1/Stau1/Oas1c/Pcbp1/Hspa8/Trim28/Oas1a/Bst2/Ccnk/Ddx3x/Ddb1/Parp10/Lamtor5/Ilf3/Rock2/Rab5a/Rsad2/Pde12/Smarcb1/Stom/Ppie/Eif2ak2/Adar	36													Turquoise	GO:0032825	positive regulation of natural killer cell differentiation	4076-09-01	12/21092	4.63978e-05	0.00105059	0.000796869	Tox/Stat5a/Flt3l/Il15ra/Rasgrp1/Stat5b/Axl/Gas6/Il15	9
Blue	GO:1904951	positive regulation of establishment of protein localization	111/3557	453/21092	1.82e-05	0.000407039	0.000325711	Scamp5/C1qtnf12/Cdk5/Psen1/Cdh1/Dkc1/Dynll1/Jak2/Itgb1bp1/Rufy3/Hras/Abl1/Lgals9/Sh3glb1/Oaz2/Dhx9/Cdc42/Cct8/Efcab7/Cep120/Ipo5/Rack1/Edem1/Prkcz/Tgfb3/Rbm22/Cct2/Il1rap/Cct5/Ncl/Glul/Fzd5/Tpr/Sec16a/Pik3r2/Fis1/Sptbn1/Hsp90ab1/Gpr68/Mdm2/Pak1/Wipf1/Gipr/Myo1c/Commd1/Cct3/Mapk3/Cd34/Adam9/Vamp2/Irs2/Chp2/Cct7/Mapk14/Wrap53/Mif/Ccl2/Akt2/Mbp/Src/Pdcd5/Pik3r1/Zfand1/Arf1/Trim28/Il17rb/Hnrnpm/Ppm1a…	111													Turquoise	GO:0036315	cellular response to sterol	4076-09-01	12/21092	4.63978e-05	0.00105059	0.000796869	Smo/Inhba/Mlc1/Inhbb/Insig1/Ptch1/Rora/Gpld1/Rorc	9
Blue	GO:2001251	negative regulation of chromosome organization	45/3557	145/21092	1.84e-05	0.000409148	0.000327398	Hist1h1c/Tent4b/Supt6/Dnmt1/Bub3/Tinf2/Pih1d1/Rad21/Lcmt1/Hnrnpc/Ctbp1/Tpr/Pif1/Phf2/Mad1l1/Dync1li1/Ik/L3mbtl2/Kdm4a/Cdt1/Src/Hist1h1e/Mllt6/Acd/Wapl/Prmt6/H1f0/Pml/Stil/Terf2ip/Xrcc3/Hnrnpu/Slx4/Trip12/Kdm1a/Tnks2/Tnks/Xrcc1/Ten1/Rad50/Anapc15/Cdk5rap2/Smarcb1/H3f3b/Mtbp	45													Turquoise	GO:0006639	acylglycerol metabolic process	42/4076	121/21092	4.77351e-05	0.00107687	0.0008168	Dgkg/Thrb/Lpin2/Acsl6/Slc37a4/Sirt1/Pank2/Angptl3/Slc22a4/Ldlr/Apoc1/Cdk8/Dagla/Insig1/Dgat1/Abhd16a/Dgkb/Scarb1/Apoe/Tcf7l2/Nr1h3/Fitm2/Thrsp/Slc27a1/Pck2/Cpt1a/Agpat5/Cnep1r1/Abhd6/Srebf1/Gpld1/Gk5/Pnpla2/Mttp/Acsl4/Insig2/Gk/Gpam/Lpin3/Plpp1/Scd1/Lmf1	42
Blue	GO:0010499	proteasomal ubiquitin-independent protein catabolic process	13/3557	23/21092	1.85e-05	0.00040975	0.00032788	Psmb1/Psma2/Psmb4/Psma6/Psmb3/Psma7/Psmb9/Psmb6/Keap1/Psmb8/Psma4/Psmb10/Psmb7	13													Turquoise	GO:0044272	sulfur compound biosynthetic process	30/4076	77/21092	5.01704e-05	0.00112763	0.000855303	Cth/Acss1/Chst12/Papss2/Acsl6/Pdhx/Csad/Acss2/Ggt1/Pdk1/Chst14/Csgalnact1/Mthfd2l/Slc7a11/Acacb/Xylt1/Mri1/Mthfd1/Mthfr/Pdk2/Angpt1/Chsy1/Pdhb/Dlat/Cbs/Chpf/Acsl4/Mpc2/Slc35d1/Xylt2	30
Blue	GO:0006352	DNA-templated transcription, initiation	33/3557	95/21092	1.85e-05	0.00040975	0.00032788	Crcp/Psmc6/Psmc4/Psmc2/Lipe/Taf12/Gtf2a1/Ercc3/Med16/Rrn3/Taf1/Sub1/Srf/Irf8/Smarca5/Setx/Med17/Jun/Gtf2e2/Thra/Gtf2f2/Polr3h/Taf10/Psmc5/Med4/Polr2i/Brf1/Polr2d/Gtf2f1/Creb1/Psmc3/Tbpl1/Ctnnbip1	33													Turquoise	GO:0030902	hindbrain development	52/4076	160/21092	5.03768e-05	0.00112811	0.000855665	Smo/Sec24b/Ctnnb1/Trp53/Ldb1/Fzd4/Dlc1/Bmp7/Igf1r/Rpgrip1l/Slc4a7/Ophn1/Sez6l/Pantr2/Atp7a/Grid2/Gpr37l1/Wls/Hoxb3/Wnt7a/Atxn2/Mecp2/Herc1/Neurod2/Nog/Nfib/Gli1/Socs7/Egf/Rfx4/Klhl1/Whrn/Abl2/Trnp1/Smad9/Gas1/Hes1/Rora/Nrxn1/Cplane1/Pax6/Dab1/Bcl2/Cbs/Mdk/Serpine2/Atp2b2/Pcnt/Gli2/Zbtb18/Ulk1/Grin1	52
Blue	GO:0006401	RNA catabolic process	66/3557	239/21092	1.96e-05	0.000431734	0.000345472	Fastkd3/Trir/Gspt1/Tent4b/Dkc1/Drosha/Rnps1/Ago3/Dhx9/Rc3h1/Gspt2/Csde1/Smg7/Dxo/Lsm3/Mettl14/Snd1/Exosc9/Hnrnpc/Pabpc1/Cirbp/Smg5/Carhsp1/Mettl16/Cnot9/Rbm8a/Gtpbp1/Ncbp2/Nudt16/Fxr2/Rnaseh2a/Zc3hav1/Pcbp4/Dis3/Nbas/Slfn8/Casc3/Hnrnpm/Mtrex/Lrpprc/Mapkapk2/Edc3/Dcp1b/Dcps/Ncbp1/Ctif/Myef2/Hnrnpu/Brf1/Lsm2/Polr2d/Lsm4/2700046G09Rik/Etf1/Zpr1/Qk/Hnrnpd/Tirap/Ybx1/Eif4a3/Helz2/Fxr1/Pde12/Mlh1/Prr5l…	66													Turquoise	GO:0006006	glucose metabolic process	60/4076	192/21092	5.12608e-05	0.0011437	0.00086749	Nr1d1/Trp53/Khk/Pgm2/Slc2a8/Ppp1r3g/Lrp5/Mtor/Ppp1r3d/Sirt1/Pcx/Galm/Ppara/Igfbp4/G6pc3/Sorbs1/Pgp/Esrrb/Pfkm/Pdk1/Ppp1r3b/Adpgk/Prkn/Igfbp5/Aldh5a1/Ganc/Tpi1/Tcf7l2/Inpp5k/Gpi1/Clk2/Per2/Gpd2/Inppl1/Acacb/Pfkp/Acadm/Foxo1/Pck2/Cpt1a/Pfkl/Rora/Brat1/Hif1a/Pdk2/Gpld1/Pfkfb2/Rorc/Pdhb/Stk11/Dlat/Ogt/Dcxr/Ldha/Pgm5/Adra1b/Hk1/Oma1/H6pd/Supt20	60
Blue	GO:0050732	negative regulation of peptidyl-tyrosine phosphorylation	22/3557	53/21092	1.97e-05	0.000432241	0.000345878	Chmp6/Psen1/Cbl/Mvp/Socs3/Irf1/Socs5/Prkcz/Zgpat/Srcin1/Zfyve28/Sh3bp5/Nf2/Inpp5f/Pibf1/Fam72a/Sh3bp5l/Vps25/Socs1/Sfrp1/Sema4d/Parp14	22													Turquoise	GO:0097061	dendritic spine organization	33/4076	88/21092	5.33957e-05	0.00118698	0.000900322	Zmynd8/Dnm1l/Lzts3/Lrp8/Igf1r/Reln/Pten/Lrrk2/Wnt7a/Eef2k/Epha4/Pick1/Epha5/Wasl/Ube3a/Apoe/Homer1/Prnp/Ppp1r9a/Dlg4/Abl2/Grin2b/Stau2/Ctnnd2/Nlgn1/Abhd17b/Ephb3/Mfn1/Lgmn/Ngef/Hdac6/Kalrn/Grin1	33
Blue	GO:0051701	interaction with host	38/3557	116/21092	2.09e-05	0.000457488	0.00036608	Trim56/Ddx39b/Gsn/Npc1/Eps15/Vps4a/Trim35/Thoc3/Chmp2b/Ifitm3/Exoc7/Tusc2/Uvrag/Smc3/Trim11/Vapb/Trim27/Chmp2a/Trim25/Vps4b/Trim28/Trim21/Tnip1/Trim26/Pml/Lgals1/Chmp4b/P4hb/Mre11a/Itgav/Rab7/Ccnk/Thoc6/Ddb1/Tcp1/Rad50/Bcl2l1/Bad	38													Turquoise	GO:0097091	synaptic vesicle clustering	4076-11-01	17/21092	5.37538e-05	0.0011906	0.000903063	Magi2/Ctnnb1/Cdh2/Pten/Syn2/Syndig1/Pcdh17/Nrxn1/Pclo/Nlgn1/Syn3	11
Blue	GO:0045088	regulation of innate immune response	70/3557	258/21092	2.12e-05	0.000461085	0.000368959	Cdc37/Ube2k/Irgm1/Bcl10/Cactin/Nploc4/Lgals9/Dhx9/Ufd1/Rps19/Irf1/Prkdc/Riok3/Gbp5/Wdfy1/Polr3b/Zbp1/Serping1/Flot1/Otulin/Pja2/Polr3g/Dusp10/Irgm2/Arrb2/Rftn1/Parp9/Matr3/Zc3hav1/Rnf135/Irak3/Nmi/Socs1/Rela/Arf6/Tnip1/Crk/Il12a/Pqbp1/Ddx58/Fadd/Ifih1/Mapkapk2/Lrrc14/Card9/Dhx58/Erbin/Nono/Lrrfip2/Tap1/Nop53/Gpatch3/Gps2/Lsm14a/Tirap/Klrk1/Aim2/Ddx60/Ap1g1/Rsad2/Nlrc5/Tyro3/Gfer/H2-T23/Ubqln1/Irf…	70													Turquoise	GO:0005996	monosaccharide metabolic process	74/4076	250/21092	5.68281e-05	0.00125413	0.000951253	Nr1d1/Trp53/Khk/Pgm2/Slc2a8/Ppp1r3g/Lrp5/Mtor/Ppp1r3d/Sirt1/Pcx/Galt/Galm/Fggy/Ppara/Igfbp4/G6pc3/Pmm1/Sorbs1/Pgp/Esrrb/Pfkm/Pdk1/Glb1/Ppp1r3b/Adpgk/Prkn/Igfbp5/Aldob/Aldh5a1/Ganc/Tpi1/Tcf7l2/Inpp5k/Nudt5/Gpi1/Clk2/Per2/Gpd2/Inppl1/Acacb/Pfkp/Acadm/Pofut1/Foxo1/Pck2/Cpt1a/Pfkl/Fuca2/Rora/Brat1/Hif1a/Pdk2/Gpld1/Slc23a2/Pfkfb2/Pfkfb4/Rorc/Man2b2/Pdhb/Stk11/Dlat/Gsto1/Ogt/Dcxr/Ldha/Chst1/B3glct/Pgm5…	74
Blue	GO:0016311	dephosphorylation	93/3557	367/21092	2.15e-05	0.000464921	0.000372028	Ppp2r2d/Cdk5rap3/Dusp26/Ptpdc1/Ppp5c/Ppp1r37/Ppp2r2a/Ptpn12/Ptpra/Jak2/Ptprd/Ptprk/Ppm1h/Ctdp1/Gnai2/Slc7a14/Dusp15/Wnk1/Ptpn11/Tab1/Ppp2r5c/Ppp1r8/Ppp6c/Plppr2/Pip4p1/Ppp4r2/Inpp5f/Ptpn13/Vrk3/Ppp2r3a/Smg5/Synj2/Ptp4a1/Hsp90ab1/Ptpa/Ppp1r16b/Ppm1d/Ppp2r1a/Wdr81/Dusp10/Sytl2/Ssh3/Ywhab/Ppp1r7/Chp2/Ssh2/Nt5c/Ppp1ca/Lhpp/Cttnbp2nl/Arpp19/Ctdsp1/Fkbp1a/Ppm1g/Ppm1a/Sympk/Ppp6r1/Tmem132d/Ubash3b/Dusp3…	93													Turquoise	GO:2000027	regulation of animal organ morphogenesis	64/4076	209/21092	5.82599e-05	0.00128109	0.000971699	Smo/Etv5/Znrf3/Sfrp5/Thrb/Fgf10/Sec24b/Lgr4/Eya1/Ctnnb1/Fzd3/Tgfbr1/Bmp7/Gng5/Notch1/Wnt7b/Bdnf/Por/Numb/Bcor/Etv4/Ankrd6/Wnt7a/Robo1/Ror2/Fzd1/Xbp1/Robo2/Ednra/Nog/Wnt5a/Fgfr1/Sall1/Nfib/Dmp1/Gli1/Acvr1/Rxra/Vangl2/Sox8/Jag1/Ryk/Abl2/Edn1/Sox9/Hes1/Sulf1/Cited2/Ift88/Dab2/Ptn/Med12/Fzd6/Msx1/Mks1/Bcl2/Casp6/Tgfb2/Hoxb7/Fzd2/Cited1/Btbd7/Agt/Vegfa	64
Blue	GO:0017148	negative regulation of translation	42/3557	133/21092	2.16e-05	0.000464921	0.000372028	Bank1/Ago3/Eif6/Eif2ak1/Rc3h1/Rack1/Mettl14/Ncl/Tpr/Ireb2/Rps3/Eif4e2/Eif4enif1/Mettl16/Eif4g1/Eprs/Sesn2/Cnot9/Caprin1/Eif2s1/Dapk3/Fxr2/Prkca/Eif4e/Cpeb1/Pml/Paip2b/Stat3/Paip2/Ddx3x/Otud6b/Wt1/Rpl13a/Qk/Hnrnpd/Ilf3/Eif2ak3/Mvk/Eif4a3/Pus7/Fxr1/Eif2ak2	42													Turquoise	GO:0006096	glycolytic process	29/4076	74/21092	5.87033e-05	0.00128619	0.000975572	Hdac4/Trp53/Khk/Mtch2/Galt/Mlxipl/Ppara/Prkag2/Dhtkd1/Esrrb/Pfkm/Adpgk/Aldob/Tpi1/Gpi1/Pfkp/Eno3/Zbtb20/Prkaa2/Eno2/Ppargc1a/Pfkl/Hif1a/Eno1b/Pfkfb2/Ncor1/Ogt/Hk1/Aldoc	29
Blue	GO:0043624	cellular protein complex disassembly	42/3557	133/21092	2.16e-05	0.000464921	0.000372028	Wdr1/Gspt1/Gsn/Ccsap/Stmn1/Dstn/Taok1/Plekhh2/Vps4a/Capza1/Gspt2/Hdgfl3/Camsap1/Napa/Gak/Stmn4/Specc1l/Sptbn1/Map1a/Add1/Smn1/Add3/Vps4b/Hspa8/Tmod2/Sh3gl1/Tmod1/Nckap5l/Sh3gl3/Cfl1/Rdx/Trpv4/Tmod3/Etf1/Mrpl58/Camsap2/Cfl2/Shroom2/Arhgef2/Sgk1/Twf1/Eif5a	42													Turquoise	GO:0090090	negative regulation of canonical Wnt signaling pathway	42/4076	122/21092	5.9337e-05	0.00129542	0.00098257	Amer1/Znrf3/Sfrp5/Mad2l2/Tle2/Tmem64/Tle4/Wwtr1/Notch1/Slc9a3r1/Cdh2/Lrp4/Ankrd6/Tle1/Kremen1/Dab2ip/Chd8/Ror2/Apc2/Fzd1/Nog/Wnt5a/Prkn/Gli1/Rbms3/Apoe/Tcf7l2/Mcc/Sox2/Gli3/Amer2/Foxo1/Sox9/Dab2/Shisa6/Fzd6/Stk11/Nphp3/Fuz/Tle6/Tmem170b/Gsk3b	42
Blue	GO:0031570	DNA integrity checkpoint	37/3557	112/21092	2.16e-05	0.000464921	0.000372028	Cdk5rap3/Ddx39b/Taok1/Rps27l/Cdc6/Foxo4/Taok2/Rint1/Prkdc/Ptpn11/Rad9a/Fbxo31/Mdm2/Rpa2/Ccng1/D7Ertd443e/Timeless/Mapk14/Eme2/Map3k20/Cdt1/Zfp830/Pml/Blm/Clock/Babam1/Cradd/Mre11a/Rpl26/Nop53/Rhno1/Msh6/Syf2/Taok3/Pea15a/Ccar2/Ints7	37													Turquoise	GO:0060982	coronary artery morphogenesis	4076-08-01	10/21092	5.97784e-05	0.00130039	0.000986344	Sec24b/Ctnnb1/Tgfbr1/Notch1/Arid2/Nrp1/Lrp2/Vegfa	8
Blue	GO:0031397	negative regulation of protein ubiquitination	27/3557	72/21092	2.19e-05	0.000469369	0.000375587	Trim44/Cdk5/Psen1/Rpl11/Abl1/N4bp1/Taf1/Isg15/Bag5/Gbp4/Rps3/Rpl23/U2af2/Park7/Arrb2/Ubxn1/Tspo/Rps7/Klhl40/Ivns1abp/Trip12/Parp10/Rpl5/Gps2/Gtpbp4/Dtx3l/Smad7	27													Turquoise	GO:1901215	negative regulation of neuron death	70/4076	234/21092	6.17367e-05	0.00133821	0.00101503	Smo/Ctnnb1/Sorl1/Pcp4/Sncb/Vegfb/Htt/Bdnf/Xrcc2/Sirt1/Slc30a10/Atp7a/Lrrk2/Ntn3/Nos1ap/Ppara/Cntfr/Mef2c/Mecp2/Ntrk2/Sncg/Star/Wfs1/Fzd1/Nefl/Ambra1/Alkbh1/Mt1/Prkn/Foxb1/Apoe/Hsf1/Pink1/Gpi1/Cpeb4/Ghr/Slc7a11/Ppargc1a/Chl1/Sod2/Itsn1/Nrp1/Hif1a/Ndnf/Btbd10/Angpt1/Arrb1/Stxbp1/Tmem259/Bcl2/Adora2a/Gabra5/Prdx3/Mt3/Mdk/Syngap1/Xiap/Itpr1/Lrp1/Cx3cl1/Cited1/Lgmn/Axl/Pm20d1/Agt/Pdpk1/Fzd9/Gsk3b/Vegf…	70
Blue	GO:2001235	positive regulation of apoptotic signaling pathway	53/3557	181/21092	2.21e-05	0.000470707	0.000376658	Spop/Unc5b/Gsn/Bcl10/Pak2/Jak2/Rpl11/Bak1/Dedd2/Sh3glb1/Rack1/Sod1/Rad9a/Ing5/Bax/Fis1/Rps3/Ubb/Ctnna1/Ppp2r1a/Park7/Dapk3/Siva1/Mal/Ppp1ca/Daxx/Bid/Pdcd5/Serinc3/Rbck1/Sept4/Pdcd7/Pml/Fadd/Gsk3a/Rps7/Cradd/Pdia3/Stk4/Lck/Ppp2r1b/Rpl26/Sfrp1/St18/Apopt1/Stk3/Bik/Eif2ak3/Plekhf1/Pea15a/Mcl1/Cyld/Bad	53													Turquoise	GO:1901292	nucleoside phosphate catabolic process	44/4076	130/21092	6.36378e-05	0.00137453	0.00104258	Hdac4/Pde4d/Trp53/Khk/Mtch2/Smpdl3a/Galt/Mlxipl/Ppara/Dera/Nt5m/Prkag2/Dhtkd1/Esrrb/Pfkm/Adpgk/Entpd2/Cant1/Aldob/Tpi1/Nudt5/Gpi1/Nudt17/Pfkp/Eno3/Zbtb20/Nudt9/Prkaa2/Eno2/Nudt12/Ppargc1a/Pfkl/Hif1a/Eno1b/Pfkfb2/Pde9a/Ncor1/Nudt18/Ogt/Ldha/Abcd1/Upp2/Hk1/Aldoc	44
Blue	GO:0034655	nucleobase-containing compound catabolic process	101/3557	406/21092	2.22e-05	0.000470707	0.000376658	Fastkd3/Enpp4/Trir/Gspt1/Tent4b/Dkc1/Drosha/Bpgm/Rnps1/Nudt3/Ago3/Vcp/Dhx9/Eif6/Rc3h1/Dctpp1/Eri3/Gspt2/Xrn2/Csde1/Smg7/Dxo/Lsm3/Entpd7/Mettl14/Cnp/Cdadc1/Snd1/Exosc9/Hnrnpc/Pabpc1/Bax/Cirbp/Smg5/Carhsp1/Mettl16/Cnot9/Rbm8a/Gtpbp1/Ncbp2/Mpi/Gmpr2/Nudt16/Entpd5/Fxr2/Rnaseh2a/Zc3hav1/Nt5c/Mif/Pcbp4/Dis3/Eri1/Nbas/Slfn8/Casc3/Dpyd/Hnrnpm/Mtrex/Acot7/Tigar/Hint1/Lrpprc/Mapkapk2/Edc3/Dcp1b/Dcps/Ncbp1/…	101													Turquoise	GO:0022037	metencephalon development	39/4076	111/21092	6.45398e-05	0.00138909	0.00105362	Smo/Sec24b/Trp53/Ldb1/Fzd4/Igf1r/Rpgrip1l/Slc4a7/Ophn1/Sez6l/Pantr2/Atp7a/Grid2/Wnt7a/Atxn2/Mecp2/Herc1/Neurod2/Gli1/Rfx4/Klhl1/Whrn/Abl2/Trnp1/Gas1/Rora/Nrxn1/Cplane1/Dab1/Bcl2/Cbs/Mdk/Serpine2/Atp2b2/Pcnt/Gli2/Zbtb18/Ulk1/Grin1	39
Blue	GO:0061951	establishment of protein localization to plasma membrane	23/3557	57/21092	2.23e-05	0.000470707	0.000376658	Gopc/Sys1/D230025D16Rik/Rack1/Optn/Gripap1/Rilpl1/Sptbn1/Rab31/Commd1/Vamp2/Vamp3/Kif13a/Rab8a/Vps35/Blzf1/Washc1/Ank3/Golph3l/Scrib/Grasp/Vamp5/Vamp7	23													Turquoise	GO:0003179	heart valve morphogenesis	21/4076	47/21092	6.5014e-05	0.00139216	0.00105595	Hey1/Hey2/Gja5/Mtor/Notch1/Rb1/Mef2c/Heyl/Robo1/Zfpm2/Nfatc1/Robo2/Acvr1/Cyr61/Jag1/Sox9/Mdm4/Slit2/Tgfb2/Notch2/Adamts9	21
Blue	GO:0009408	response to heat	36/3557	108/21092	2.23e-05	0.000470707	0.000376658	Atxn3/Hmox1/Vcp/Dhx9/Il1r1/Sod1/Tpr/Eif2b3/Eif2b5/Pde4b/Hspa5/Eif2b4/Hsf5/Eif2s1/Psip1/Cd34/Daxx/Ccl2/Fgf1/Hspa8/Hspb2/Slu7/Zfp709/Trpv4/Zfp976/Polr2d/Dnaja2/Mapt/Hikeshi/Hsp90aa1/Hspa9/Ywhae/Casq1/Hspa4/Myof/Prkaca	36													Turquoise	GO:1903510	mucopolysaccharide metabolic process	24/4076	57/21092	6.51922e-05	0.00139216	0.00105595	Chst12/Nfkb1/Itih2/Cemip2/Ccnd3/Chst14/Egf/Csgalnact1/Hyal2/Xylt1/Has3/Ndnf/Angpt1/Idua/Chsy1/Spock2/Chst1/Chpf/Slc35d1/Xylt2/Hyal1/Itih5/Il15/Itih3	24
Blue	GO:0007163	establishment or maintenance of cell polarity	59/3557	208/21092	2.25e-05	0.000472119	0.000377788	Cyth1/Rab10/Wdr1/Rhobtb3/Gsn/Actr2/Rap1b/Fscn1/Rnd2/Rufy3/Flot2/Cdc42/Shtn1/Cd3g/Rhoc/Ubxn2b/Prkcz/Sdccag8/Insc/Rhog/Lmna/Gbf1/Exoc4/Frmd4b/Bccip/Hsp90ab1/Rhob/Rhoa/Ctnna1/Pak1/Synj2bp/Pafah1b1/Dctn1/Brsk2/Arpc5/Msn/Cap1/Ephb1/Arf6/Coro7/Fez1/Prickle2/Myo9b/Cfl1/Scrib/Hsp90aa1/Rhoj/Myo18a/Nde1/Rhou/Actr3/Ckap5/Mpp5/Arhgef2/Rock1/Cdk5rap2/Jam3/Pard3/Tcf15	59													Turquoise	GO:0055123	digestive system development	45/4076	134/21092	6.54697e-05	0.00139216	0.00105595	Smo/Sfrp5/Fgf10/Rarres2/Lgr4/Ctnnb1/Fgfr3/Rarb/Pcsk5/Igf1r/Notch1/Cbfa2t2/Hoxa5/Fat4/Clmp/Wls/Rb1/Epb41l5/Id2/Chd8/Hip1r/Xbp1/Fgf9/Wnt5a/Sall1/Tcf7l2/Vangl2/Ccdc39/Gli3/Sav1/Trp63/Hes1/Hif1a/Pdgfc/Itga6/Nphp3/Bcl2/Megf8/Ephb3/Zic3/Smad3/Gli2/Egfr/Ednrb/Wdr19	45
Blue	GO:0044088	regulation of vacuole organization	17/3557	36/21092	2.3e-05	0.000482264	0.000385906	Nprl3/Sec22b/Sh3glb1/Scfd1/Smcr8/Tbc1d14/Pip4k2c/Becn1/Pip4k2a/Fez1/Chmp4b/Ehmt2/Fez2/Anxa2/Rnf5/Rab1b/Pikfyve	17													Turquoise	GO:0010976	positive regulation of neuron projection development	99/4076	357/21092	6.55969e-05	0.00139216	0.00105595	Magi2/Dmd/Tmem106b/Zmynd8/Nedd4l/Dnm1l/Ankrd1/Syt2/Pcp4/Unc13a/Lrp8/Cpeb3/Fzd4/Grip1/Bmp7/Mtor/Acsl6/Il1rapl1/Kidins220/Igf1r/Cbfa2t2/Bdnf/Cdkl5/Sirt1/Reln/Ep300/Numb/Palm/Ntn3/Serpini1/Mecp2/Ntrk2/Robo1/Dab2ip/Eef2k/Ndrg4/Efna5/Epha4/Fkbp1b/Fzd1/Camk1d/Nefl/Scn1b/Robo2/Nf1/Wnt5a/Fgfr1/Tubb2b/Prkn/Plxna4/Trak1/Crtc1/Ntrk3/Ndel1/Plxnb1/Atf1/Apoe/Negr1/Parp6/Ppp1r9a/Ss18l1/Mob2/Cyfip1/Rims2/Stmn2/D…	99
Blue	GO:0031110	regulation of microtubule polymerization or depolymerization	30/3557	84/21092	2.38e-05	0.000496758	0.000397504	Mapre1/Stmn1/Taok1/Abl1/Tubb4a/Hdgfl3/Camsap1/Stmn4/Specc1l/Rps3/Map1a/Arl2/Pak1/Dctn1/Mapre3/Rac1/Mapre2/Tbcd/Trpv4/Mapt/Eml2/Prune1/Dst/Pde4dip/Camsap2/Clip3/Inpp5j/Arhgef2/Sgk1/Cdk5rap2	30													Turquoise	GO:0008015	blood circulation	124/4076	466/21092	6.59216e-05	0.0013942	0.00105749	Col1a2/Gaa/Kcnma1/Dmd/Pla2g6/Thrb/Fgfbp3/Nedd4l/Dnm1l/Hdac4/Hey2/Pde4d/Gja5/Myh6/Sp4/Slc4a5/Lrp5/Map2k6/Mtor/Hrh1/Vegfb/Asic2/Wdr35/Ctnna3/Sirt1/Ptprj/Enpep/Gja1/Gpr37l1/Cacnb2/Adrb1/Ppara/Emp2/Id2/Pln/Mecp2/Slc9a1/Dock4/Mkks/F11r/Fkbp1b/Cd38/Itga1/Rasl10b/Ddah1/Scn1b/Ednra/Bbs2/Ank2/P2ry1/Agtrap/Adra1a/Cacna2d2/Il18/Atp1a3/Apoe/Adra2a/Taz/Per2/Irx5/Hbegf/Dock5/Ndst2/Tac2/Apln/Adora2b/Ttn/Edn1/Kc…	124
Blue	GO:1903358	regulation of Golgi organization	1957-10-01	15/21092	2.42e-05	0.000502981	0.000402483	Stx18/Dnm2/Mapk3/Ehd3/Usp6nl/Map2k2/Rbsn/Pde4dip/Camsap2/Rab33b	10													Turquoise	GO:0042866	pyruvate biosynthetic process	30/4076	78/21092	6.658e-05	0.00140325	0.00106436	Hdac4/Trp53/Khk/Mtch2/Galt/Mlxipl/Ppara/Prkag2/Dhtkd1/Esrrb/Pfkm/Adpgk/Aldob/Tpi1/Gpi1/Hoga1/Pfkp/Eno3/Zbtb20/Prkaa2/Eno2/Ppargc1a/Pfkl/Hif1a/Eno1b/Pfkfb2/Ncor1/Ogt/Hk1/Aldoc	30
Blue	GO:0006354	DNA-templated transcription, elongation	24/3557	61/21092	2.46e-05	0.000509424	0.000407639	Elof1/Ddx39b/Supt6/Ell2/Pbrm1/Ubtf/Axin1/Rnf168/Sox10/Gtf2h5/Nelfb/Supt16/Gtf2f2/Hnrnpu/Polr2i/Ccnk/Ctr9/Ezh2/Gtf2f1/Eloa/Adrm1/Eapp/Nelfe/Ccar2	24													Turquoise	GO:0010611	regulation of cardiac muscle hypertrophy	28/4076	71/21092	6.859e-05	0.00144063	0.00109271	Col14a1/Mtor/Notch1/Sirt1/Fdps/Ep300/Adrb1/Ppara/Mef2c/Slc9a1/Mlip/Cdk9/Adra1a/Foxo1/Edn1/Ece1/Rgs4/Pde9a/Trip10/Adk/Mtpn/Camk2d/P2rx4/Tnfrsf1a/Smad3/Agt/Ppp3ca/Gsk3b	28
Blue	GO:0016573	histone acetylation	43/3557	138/21092	2.5e-05	0.000515477	0.000412482	Pole4/Pih1d1/Taf12/Rps6ka4/Taf1/Sgf29/Ctbp1/Ing5/Jade3/Msl2/Smad4/Per1/Kat14/Supt3/Jade1/Iws1/Phf20/L3mbtl2/Pole3/Mapk3/Zmpste24/Eid1/Taf10/Kat2b/Tcf3/Kat2a/Smarca4/Jade2/Brd1/Kat6a/Msl3/Kat7/Brd7/Morf4l1/Rps6ka5/Bmi1/Smarcb1/Naa50/Ctcf/Taf9/Tada2a/Yeats4/Apbb1	43													Turquoise	GO:0043112	receptor metabolic process	61/4076	198/21092	7.06748e-05	0.00147592	0.00111948	Magi2/Znrf3/Pik3r4/Dmd/Lrpap1/Nr1d1/Snx25/Gria2/Rab29/Ophn1/Hoxa5/Ramp1/Numb/Usp46/Gria1/Pheta1/Snap25/Ppara/Synj1/Syne1/Atxn2/Grk4/Gprasp1/Pick1/Fut8/Cd81/Cacng2/Egf/Cacng8/Apoe/Ackr3/Nr1h3/Apln/Dlg4/Edn1/Pld2/Hif1a/Napb/Myo6/Nsf/Ece1/Angpt1/Caml/Dab2/Psen2/Mkln1/Ezr/Arrb1/Tfrc/Gtf2h2/Grk3/Lgmn/Sh3gl2/Calcrl/Smurf1/Hdac6/Pip5k1c/Adm/Ulk1/Arap1/Vegfa	61
Blue	GO:0072666	establishment of protein localization to vacuole	19/3557	43/21092	2.5e-05	0.000515477	0.000412482	Vps4a/Vti1b/Cacng5/Lamp2/Lars/Vti1a/Hgs/Nedd4/Scarb2/Gosr2/Hspa8/Vps25/Ap3b1/Rab7/Snf8/Gnptab/Gcc2/Ap3d1/Vamp7	19													Turquoise	GO:0006089	lactate metabolic process	4076-12-01	20/21092	7.0891e-05	0.00147592	0.00111948	Trp53/Htt/Mtch2/Slc37a4/Ldhb/Per2/Hif1a/Pfkfb2/D2hgdh/Ldha/Ldhd/Pnkd	12
Blue	GO:0010977	negative regulation of neuron projection development	51/3557	173/21092	2.56e-05	0.000525488	0.000420493	H2-K1/Cdk5/Psen1/Gfap/Rufy3/Klk8/Tbx6/Bag5/Gak/Inpp5f/Mag/Efnb3/Wnt3/Adam17/Fstl4/Sema7a/Map4k4/Rhoa/Efna1/Mdm2/Pafah1b1/Dnm3/Zfp365/Aatk/Ptk2/Ifrd1/Arf6/Snapin/Sema6a/Flna/Efemp1/Lgals1/Gsk3a/Neo1/Trpv4/Rtn4/H2-D1/Sema4c/Crmp1/Sema3e/Inpp5j/Actr3/Dync1i2/Spg20/B2m/Sema4d/Sema3c/Cyth2/Ulk2/Spock1/Prag1	51													Turquoise	GO:0001503	ossification	103/4076	375/21092	7.13422e-05	0.00147592	0.00111948	Atraid/Id4/Smo/Hey1/Thrb/Ppargc1b/Lgr4/Ctnnb1/Tmem64/Fgfr3/Kazald1/Hdac4/Wwtr1/Zfp932/Lrp5/Bmp7/Notch1/Wnt7b/S1pr1/Id3/Rorb/Lrp4/Fat4/Pth1r/Gdf10/Bcor/Gja1/Clec11a/Pbx1/Tob1/Txlng/Mef2c/Id2/Kremen1/Traf6/Fam20c/Fzd1/Nfatc1/Fgf9/Col1a1/Acvr2a/Dhrs3/Ank/Nf1/Nog/Wnt5a/Fgfr1/Esrra/Trp53inp2/Igfbp5/Dmp1/Gli1/Acvr1/Plxnb1/Cyr61/Tob2/Rflnb/Csgalnact1/Tcf7l2/Ptch1/Sox8/Jag1/Alpl/Sox2/Inppl1/Fndc3b/Gli3/T…	103
Blue	GO:0000819	sister chromatid segregation	53/3557	182/21092	2.61e-05	0.0005343	0.000427545	Chmp6/Msto1/Bub3/Cdc6/Chtf8/Vps4a/Smc1a/Stag2/Anapc5/Chmp1a/Rad21/Chmp2b/Esco2/Lcmt1/Tpr/Pibf1/Mad1l1/Cul3/Anapc11/Ppp2r1a/Dync1li1/Ik/Smc3/Anapc1/Chmp2a/Cdt1/Hecw2/Vps4b/Anapc4/Becn1/Wapl/Stil/Chmp4b/Mre11a/Xrcc3/Ran/Hnrnpu/Kpnb1/Map10/Cdc27/Lats1/Sgo1/Chmp1b/Tnks/Anapc15/Tubg1/Chmp7/Hira/Cdk5rap2/Ncapg/Naa50/Mtbp/Ncaph2	53													Turquoise	GO:0007623	circadian rhythm	60/4076	194/21092	7.13456e-05	0.00147592	0.00111948	Id4/Kdm5c/Bhlhe40/Kcnma1/Lgr4/Nr1d1/Cry2/Trp53/Npy2r/Id3/Bdnf/Rorb/Kcnd2/Sirt1/Ep300/Pten/Kcna2/Ppara/Rai1/Id2/Ntrk2/Hdac3/Arntl/Ube3a/Crtc1/Kdm5b/Nr1d2/Ntrk3/Mapk9/Per2/Usp2/Cipc/Kmt2a/Prkaa2/Ppargc1a/Npas2/Rora/Per3/Noct/Srebf1/Mttp/Ncor1/Rorc/Mapk10/Nlgn1/Mettl3/Ogt/Ciart/Ddx5/Cyp7b1/Hcrtr2/Adora1/Adora2a/Rbm4b/Kdm5a/Fas/Casp1/Nrip1/Htr7/Gsk3b	60
Blue	GO:0030010	establishment of cell polarity	42/3557	134/21092	2.64e-05	0.000536415	0.000429237	Cyth1/Rab10/Gsn/Rap1b/Fscn1/Rufy3/Flot2/Shtn1/Ubxn2b/Prkcz/Sdccag8/Insc/Lmna/Gbf1/Exoc4/Frmd4b/Bccip/Hsp90ab1/Rhoa/Pak1/Pafah1b1/Dctn1/Brsk2/Msn/Ephb1/Arf6/Coro7/Fez1/Prickle2/Myo9b/Cfl1/Scrib/Hsp90aa1/Myo18a/Nde1/Mpp5/Arhgef2/Rock1/Cdk5rap2/Jam3/Pard3/Tcf15	42													Turquoise	GO:1990845	adaptive thermogenesis	50/4076	154/21092	7.15587e-05	0.00147592	0.00111948	Aldh1a1/Cnot3/Ppargc1b/Lgr4/Nr1d1/Ucp3/Zfp516/Prkab1/Decr1/Map2k6/Zfp423/Igf1r/Notch1/Ebf2/Dio2/Acot11/Gja1/Rb1/Adrb1/Prkab2/Hdac3/Arntl/Ip6k1/Adamts5/Cidea/Fh1/Il18/Hsf1/Dock7/Acot13/Per2/Nr1h3/Prdm16/Ppargc1a/Esrrg/Abhd6/Epas1/Pdgfc/Stk11/Ogt/Prlr/Kdm3a/Cmklr1/Pm20d1/Oxtr/Gpr3/Oma1/Il15/Vegfa/Scd1	50
Blue	GO:2000785	regulation of autophagosome assembly	16/3557	33/21092	2.65e-05	0.000536415	0.000429237	Nprl3/Sec22b/Sh3glb1/Scfd1/Smcr8/Tbc1d14/Pip4k2c/Becn1/Pip4k2a/Fez1/Chmp4b/Ehmt2/Fez2/Rnf5/Rab1b/Pikfyve	16													Turquoise	GO:0051646	mitochondrion localization	20/4076	44/21092	7.17245e-05	0.00147592	0.00111948	Dnm1l/Slc4a5/Rhot2/Lrrk2/Nefl/Prkn/Trak1/Myo19/Mtm1/Nectin2/Trak2/Brat1/Hif1a/Sybu/Ogt/Mfn1/Mul1/Cluh/Hdac6/Mgarp	20
Blue	GO:0051298	centrosome duplication	25/3557	65/21092	2.65e-05	0.000536415	0.000429237	Cep76/Cep120/Cep72/Chmp1a/Chmp2b/Ccp110/Poc1a/Spice1/Chmp2a/Vps4b/Arhgef10/Cetn2/Kat2b/Cenpj/Stil/Kat2a/Chmp4b/Xrcc3/Cep295/Chmp1b/Nde1/Ckap5/Rock2/Cdk5rap2/Sass6	25													Turquoise	GO:0006638	neutral lipid metabolic process	42/4076	123/21092	7.34499e-05	0.00150634	0.00114255	Dgkg/Thrb/Lpin2/Acsl6/Slc37a4/Sirt1/Pank2/Angptl3/Slc22a4/Ldlr/Apoc1/Cdk8/Dagla/Insig1/Dgat1/Abhd16a/Dgkb/Scarb1/Apoe/Tcf7l2/Nr1h3/Fitm2/Thrsp/Slc27a1/Pck2/Cpt1a/Agpat5/Cnep1r1/Abhd6/Srebf1/Gpld1/Gk5/Pnpla2/Mttp/Acsl4/Insig2/Gk/Gpam/Lpin3/Plpp1/Scd1/Lmf1	42
Blue	GO:0061025	membrane fusion	41/3557	130/21092	2.79e-05	0.000562317	0.000449964	Stx7/Cd9/Rcc1l/Sec22b/Stx12/Syt9/Stx8/Vps4a/Ubxn2b/Gosr1/Vti1b/Vps8/Cplx3/Vps33b/Uvrag/Vti1a/Opa1/Samd9l/Stx17/Vamp2/Vps41/Vamp3/Snap29/Akt2/Uso1/Coro1a/Gosr2/Rab8a/Mx1/Snapin/Pla2g4a/Stx2/Ankrd27/Rab7/Snap23/Anxa2/Stx6/Mx2/Tgfbrap1/Vamp7/Ankfy1	41													Turquoise	GO:0014706	striated muscle tissue development	118/4076	441/21092	7.59883e-05	0.00155317	0.00117807	Rbm24/Smo/Col14a1/Lemd3/Hey1/Dmd/Hoxd9/Ndufv2/Eya1/Ctnnb1/Ncam1/Hdac4/Hey2/Selenon/Ankrd1/Rarb/Gja5/Myh6/Tgfbr1/Nox4/Bmp7/Mtor/Notch1/Bcl9l/Pax3/S1pr1/Bdnf/Sirt1/Fdps/1190002N15Rik/Ep300/Gja1/Pten/Mbnl1/Rb1/Adrb1/Ppara/Hivep3/Mef2c/Id2/Pln/Heyl/Hdac3/Megf10/Slc9a1/Ripor2/Zfpm2/Fgf9/Arntl/Ddx17/Nf1/Nog/Wnt5a/Fgfr1/Nr1d2/Speg/Gpcpd1/Adra1a/Gli1/Acvr1/Fhod3/Bcl9/Rxra/Smyd1/Tcf7l2/Homer1/Sox8/Taz/Ari…	118
Blue	GO:0018393	internal peptidyl-lysine acetylation	44/3557	143/21092	2.86e-05	0.000575393	0.000460427	Pole4/Pih1d1/Taf12/Rps6ka4/Taf1/Bag6/Sgf29/Ctbp1/Ing5/Jade3/Msl2/Smad4/Per1/Kat14/Supt3/Jade1/Iws1/Phf20/L3mbtl2/Pole3/Mapk3/Zmpste24/Eid1/Taf10/Kat2b/Tcf3/Kat2a/Smarca4/Jade2/Brd1/Kat6a/Msl3/Kat7/Brd7/Morf4l1/Rps6ka5/Bmi1/Smarcb1/Naa50/Ctcf/Taf9/Tada2a/Yeats4/Apbb1	44													Turquoise	GO:0001837	epithelial to mesenchymal transition	44/4076	131/21092	7.80954e-05	0.00158216	0.00120006	Bambi/Hey1/Mad2l2/Pef1/Crb2/Ctnnb1/Hey2/Wwtr1/Tgfbr1/Bmp7/Mtor/Dag1/Notch1/Bcl9l/Gja1/Pten/Tmem100/Epb41l5/Pdpn/Heyl/Dab2ip/Nfatc1/Col1a1/Ddx17/Nog/Wnt5a/Acvr1/Rflnb/Vasn/Vangl2/Jag1/Sox9/Hif1a/Dab2/Trip10/Msx1/Fuz/Ddx5/Tgfb2/Phldb2/Clasp1/Smad3/Gsk3b/Vegfa	44
Blue	GO:0070979	protein K11-linked ubiquitination	15/3557	30/21092	2.98e-05	0.000597132	0.000477823	Anapc5/Anapc11/Anapc1/Anapc2/Ube2l3/Ube2e2/Anapc7/Anapc4/Ube2a/Ube2d2a/Anapc13/Cdc27/Ube2e3/Ube2s/Ube2d3	15													Turquoise	GO:0006757	ATP generation from ADP	29/4076	75/21092	7.8186e-05	0.00158216	0.00120006	Hdac4/Trp53/Khk/Mtch2/Galt/Mlxipl/Ppara/Prkag2/Dhtkd1/Esrrb/Pfkm/Adpgk/Aldob/Tpi1/Gpi1/Pfkp/Eno3/Zbtb20/Prkaa2/Eno2/Ppargc1a/Pfkl/Hif1a/Eno1b/Pfkfb2/Ncor1/Ogt/Hk1/Aldoc	29
Blue	GO:0006470	protein dephosphorylation	66/3557	242/21092	3.01e-05	0.000600788	0.000480748	Ppp2r2d/Dusp26/Ptpdc1/Ppp5c/Ppp2r2a/Ptpn12/Ptpra/Jak2/Ptprd/Ptprk/Ppm1h/Ctdp1/Gnai2/Dusp15/Ptpn11/Tab1/Ppp2r5c/Ppp1r8/Ppp6c/Ppp4r2/Ptpn13/Vrk3/Ppp2r3a/Hsp90ab1/Ptpa/Ppp1r16b/Ppm1d/Ppp2r1a/Dusp10/Ssh3/Ywhab/Ppp1r7/Ssh2/Ppp1ca/Lhpp/Cttnbp2nl/Arpp19/Ctdsp1/Fkbp1a/Ppm1g/Ppm1a/Sympk/Ppp6r1/Ubash3b/Dusp3/Ppp6r3/Ppp2r2c/Ppm1b/Ssu72/Dusp19/Ppp4r4/Ppp2r5b/Ppp2cb/Ilkap/Mtmr4/Ppp2ca/Ppp2r5e/Rock2/Rock1/Ywha…	66													Turquoise	GO:0014855	striated muscle cell proliferation	29/4076	75/21092	7.8186e-05	0.00158216	0.00120006	Ctnnb1/Ncam1/Hey2/Selenon/Tgfbr1/Notch1/Sirt1/1190002N15Rik/Gja1/Pten/Mef2c/Megf10/Zfpm2/Fgf9/Paxbp1/Nog/Fgfr1/Gli1/Rxra/Arid2/Yap1/Sav1/Cited2/Erbb4/Angpt1/Meis1/Tenm4/Tgfb2/Six5	29
Blue	GO:0051438	regulation of ubiquitin-protein transferase activity	20/3557	47/21092	3.02e-05	0.000601524	0.000481337	Topors/Psen1/Rpl11/Abl1/Axin1/Bag5/Rpl23/Trib3/Park7/Arrdc3/Ube2l3/Zer1/Dcun1d1/Rps7/Trib1/Rpl5/Ube2s/Dtx3l/Smad7/Pin1	20													Turquoise	GO:0006641	triglyceride metabolic process	35/4076	97/21092	8.10167e-05	0.00162862	0.0012353	Thrb/Lpin2/Acsl6/Slc37a4/Sirt1/Pank2/Angptl3/Slc22a4/Ldlr/Apoc1/Cdk8/Insig1/Dgat1/Scarb1/Apoe/Tcf7l2/Nr1h3/Fitm2/Thrsp/Slc27a1/Pck2/Cpt1a/Cnep1r1/Srebf1/Gpld1/Gk5/Pnpla2/Mttp/Acsl4/Insig2/Gk/Gpam/Lpin3/Scd1/Lmf1	35
Blue	GO:0035967	cellular response to topologically incorrect protein	32/3557	93/21092	3.06e-05	0.000607675	0.000486259	Sdf2l1/Cdk5rap3/Atxn3/Bak1/Vcp/Ufd1/Optn/Bag6/Atf6/Bax/Cul3/Hspa5/Atf4/Vapb/Rnf121/Dnajc3/Daxx/Pik3r1/Hspa8/Creb3/Cops5/Bfar/Serp1/Dnajb12/Rnf185/Eif2ak3/Rnf5/Creb3l3/Uggt1/Hspa9/Eif2ak2/Atf6b	32													Turquoise	GO:0060993	kidney morphogenesis	35/4076	97/21092	8.10167e-05	0.00162862	0.0012353	Smo/Fmn1/Hey1/Fgf10/Lgr4/Eya1/Ctnnb1/Wwtr1/Pgf/Bmp7/Wnt7b/Irx2/Fat4/Lrrk2/Pbx1/Irx3/Nog/Sall1/Vangl2/Ptch1/Sox8/Lama5/Gli3/Sox9/Hes1/Hes5/Adamts16/Gcnt4/Nphp3/Bcl2/Hoxb7/Gzf1/Cited1/Agt/Vegfa	35
Blue	GO:1902905	positive regulation of supramolecular fiber organization	55/3557	192/21092	3.1e-05	0.000612759	0.000490328	Arpc1b/Mapre1/Wdr1/Psen1/Bin1/Sorbs3/Gsn/Actr2/Dstn/Wipf2/Itgb1bp1/Abl1/Rhoc/Grb2/Gmfb/Tgfb3/Nf2/Rps3/Arl2/Rhoa/Cdc42ep2/Pak1/Wipf1/Myo1c/Coro1b/Trim27/Arpc5l/Prox1/Arpc3/Arpc4/Dctn1/Arpc5/Limch1/Coro1a/Arhgef10/Arf1/Arf6/Iqgap2/Rac1/Flna/Washc1/Cfl1/Trpv4/Tesk1/Brk1/Mapt/Cttn/Pde4dip/Arpc1a/Cfl2/Prkcq/Actr3/Rock2/Cdk5rap2/Synpo	55													Turquoise	GO:0009435	NAD biosynthetic process	4076-10-01	15/21092	8.27724e-05	0.0016476	0.0012497	Naprt/Qprt/Pfkm/Nmnat3/Gpi1/Pfkp/Pfkl/Nadsyn1/Hk1/Nmnat2	10
Blue	GO:0043966	histone H3 acetylation	24/3557	62/21092	3.37e-05	0.000662067	0.000529783	Pole4/Pih1d1/Taf12/Sgf29/Ing5/Jade3/Smad4/Per1/Kat14/Supt3/Jade1/Pole3/Taf10/Kat2b/Tcf3/Kat2a/Smarca4/Jade2/Brd1/Kat6a/Kat7/Smarcb1/Taf9/Tada2a	24													Turquoise	GO:0014733	regulation of skeletal muscle adaptation	4076-10-01	15/21092	8.27724e-05	0.0016476	0.0012497	Gtf2ird2/Mtor/Nfatc1/Igfbp5/Tead1/Atp2a2/Cmya5/Ppp3ca/Gtf2ird1/Tnnt1	10
Blue	GO:0045739	positive regulation of DNA repair	24/3557	62/21092	3.37e-05	0.000662067	0.000529783	Shld2/Pcna/Actr2/Dhx9/Shld1/Rps3/Rnf168/Spidr/Cebpg/Parp9/Nudt16/Timeless/Wrap53/Trim28/Tigar/Fancb/Blm/Babam1/Xrcc1/Rif1/Dtx3l/Mgmt/Apbb1/Fam168a	24													Turquoise	GO:0055089	fatty acid homeostasis	4076-10-01	15/21092	8.27724e-05	0.0016476	0.0012497	Sirt1/Mlxipl/Xbp1/Dgat1/Apoe/Prkaa2/Adora1/Abcd1/Gpam/Got1	10
[truncated: 644 more rows]
